# Supplementary material for: Single‐nucleus transcriptomic profiling reveals temporal dynamics of neuroinflammation and myelin repair after intracerebral haemorrhage
Source: Clin Transl Med. 2025 Sep 28;15(10):e70486. doi: 10.1002/ctm2.70486 (PMC12477064; doi:10.1002/ctm2.70486)
Supplement: Supplementary file 1 — Supporting Information [file CTM2-15-e70486-s002.xlsx]

## Sheet: Library Sheet
Supplementary Table 1: Sample information
Libaray Name	ICH Model	Organism	Tax ID	Age	Sex	Tissue	Devolopment Stage	Sample Location	Library Isolate
D14-1p-1	Day 14	Mus musculus	10090	8 weeks	male	Mouse brain	14 days post-ICH	1p	cortical sample of mouse no.1 at 14 days after ICH, replicate 1
D14-1p-2	Day 14	Mus musculus	10090	8 weeks	male	Mouse brain	14 days post-ICH	1p	cortical sample of mouse no.1 at 14 days after ICH, replicate 2
D14-1p-3	Day 14	Mus musculus	10090	8 weeks	male	Mouse brain	14 days post-ICH	1p	cortical sample of mouse no.1 at 14 days after ICH, replicate 3
D14-1w-1	Day 14	Mus musculus	10090	8 weeks	male	Mouse brain	14 days post-ICH	1w	striatal sample of mouse no.1 at 14 days after ICH, replicate 1
D14-1w-2	Day 14	Mus musculus	10090	8 weeks	male	Mouse brain	14 days post-ICH	1w	striatal sample of mouse no.1 at 14 days after ICH, replicate 2
D14-1w-3	Day 14	Mus musculus	10090	8 weeks	male	Mouse brain	14 days post-ICH	1w	striatal sample of mouse no.1 at 14 days after ICH, replicate 3
D14-2p-1	Day 14	Mus musculus	10090	8 weeks	male	Mouse brain	14 days post-ICH	2p	cortical sample of mouse no.2 at 14 days after ICH, replicate 1
D14-2p-2	Day 14	Mus musculus	10090	8 weeks	male	Mouse brain	14 days post-ICH	2p	cortical sample of mouse no.2 at 14 days after ICH, replicate 2
D14-2p-3	Day 14	Mus musculus	10090	8 weeks	male	Mouse brain	14 days post-ICH	2p	cortical sample of mouse no.2 at 14 days after ICH, replicate 3
D14-2w-1	Day 14	Mus musculus	10090	8 weeks	male	Mouse brain	14 days post-ICH	2w	striatal sample of mouse no.2 at 14 days after ICH, replicate 1
D14-2w-2	Day 14	Mus musculus	10090	8 weeks	male	Mouse brain	14 days post-ICH	2w	striatal sample of mouse no.2 at 14 days after ICH, replicate 2
D14-2w-3	Day 14	Mus musculus	10090	8 weeks	male	Mouse brain	14 days post-ICH	2w	striatal sample of mouse no.2 at 14 days after ICH, replicate 3
D1-1p-1	Day 1	Mus musculus	10090	8 weeks	male	Mouse brain	1 days post-ICH	1p	cortical sample of mouse no.1 at 1 days after ICH, replicate 1
D1-1p-2	Day 1	Mus musculus	10090	8 weeks	male	Mouse brain	1 days post-ICH	1p	cortical sample of mouse no.1 at 1 days after ICH, replicate 2
D1-1p-3	Day 1	Mus musculus	10090	8 weeks	male	Mouse brain	1 days post-ICH	1p	cortical sample of mouse no.1 at 1 days after ICH, replicate 3
D1-1w-1	Day 1	Mus musculus	10090	8 weeks	male	Mouse brain	1 days post-ICH	1w	striatal sample of mouse no.1 at 1 days after ICH, replicate 1
D1-1w-2	Day 1	Mus musculus	10090	8 weeks	male	Mouse brain	1 days post-ICH	1w	striatal sample of mouse no.1 at 1 days after ICH, replicate 2
D1-1w-3	Day 1	Mus musculus	10090	8 weeks	male	Mouse brain	1 days post-ICH	1w	striatal sample of mouse no.1 at 1 days after ICH, replicate 3
D1-2p-1	Day 1	Mus musculus	10090	8 weeks	male	Mouse brain	1 days post-ICH	2p	cortical sample of mouse no.2 at 1 days after ICH, replicate 1
D1-2p-2	Day 1	Mus musculus	10090	8 weeks	male	Mouse brain	1 days post-ICH	2p	cortical sample of mouse no.2 at 1 days after ICH, replicate 2
D1-2p-3	Day 1	Mus musculus	10090	8 weeks	male	Mouse brain	1 days post-ICH	2p	cortical sample of mouse no.2 at 1 days after ICH, replicate 3
D1-2w-1	Day 1	Mus musculus	10090	8 weeks	male	Mouse brain	1 days post-ICH	2w	striatal sample of mouse no.2 at 1 days after ICH, replicate 1
D1-2w-2	Day 1	Mus musculus	10090	8 weeks	male	Mouse brain	1 days post-ICH	2w	striatal sample of mouse no.2 at 1 days after ICH, replicate 2
D1-2w-3	Day 1	Mus musculus	10090	8 weeks	male	Mouse brain	1 days post-ICH	2w	striatal sample of mouse no.2 at 1 days after ICH, replicate 3
D28-1p-1	Day 28	Mus musculus	10090	8 weeks	male	Mouse brain	28 days post-ICH	1p	cortical sample of mouse no.1 at 28 days after ICH, replicate 1
D28-1p-2	Day 28	Mus musculus	10090	8 weeks	male	Mouse brain	28 days post-ICH	1p	cortical sample of mouse no.1 at 28 days after ICH, replicate 2
D28-1p-3	Day 28	Mus musculus	10090	8 weeks	male	Mouse brain	28 days post-ICH	1p	cortical sample of mouse no.1 at 28 days after ICH, replicate 3
D28-1w-1	Day 28	Mus musculus	10090	8 weeks	male	Mouse brain	28 days post-ICH	1w	striatal sample of mouse no.1 at 28 days after ICH, replicate 1
D28-1w-2	Day 28	Mus musculus	10090	8 weeks	male	Mouse brain	28 days post-ICH	1w	striatal sample of mouse no.1 at 28 days after ICH, replicate 2
D28-1w-3	Day 28	Mus musculus	10090	8 weeks	male	Mouse brain	28 days post-ICH	1w	striatal sample of mouse no.1 at 28 days after ICH, replicate 3
D28-2p-1	Day 28	Mus musculus	10090	8 weeks	male	Mouse brain	28 days post-ICH	2p	cortical sample of mouse no.2 at 28 days after ICH, replicate 1
D28-2p-2	Day 28	Mus musculus	10090	8 weeks	male	Mouse brain	28 days post-ICH	2p	cortical sample of mouse no.2 at 28 days after ICH, replicate 2
D28-2p-3	Day 28	Mus musculus	10090	8 weeks	male	Mouse brain	28 days post-ICH	2p	cortical sample of mouse no.2 at 28 days after ICH, replicate 3
D28-2w-1	Day 28	Mus musculus	10090	8 weeks	male	Mouse brain	28 days post-ICH	2w	striatal sample of mouse no.2 at 28 days after ICH, replicate 1
D28-2w-2	Day 28	Mus musculus	10090	8 weeks	male	Mouse brain	28 days post-ICH	2w	striatal sample of mouse no.2 at 28 days after ICH, replicate 2
D28-2w-3	Day 28	Mus musculus	10090	8 weeks	male	Mouse brain	28 days post-ICH	2w	striatal sample of mouse no.2 at 28 days after ICH, replicate 3
D3-1p-1	Day 3	Mus musculus	10090	8 weeks	male	Mouse brain	3 days post-ICH	1p	cortical sample of mouse no.1 at 3 days after ICH, replicate 1
D3-1p-2	Day 3	Mus musculus	10090	8 weeks	male	Mouse brain	3 days post-ICH	1p	cortical sample of mouse no.1 at 3 days after ICH, replicate 2
D3-1p-3	Day 3	Mus musculus	10090	8 weeks	male	Mouse brain	3 days post-ICH	1p	cortical sample of mouse no.1 at 3 days after ICH, replicate 3
D3-1w-1	Day 3	Mus musculus	10090	8 weeks	male	Mouse brain	3 days post-ICH	1w	striatal sample of mouse no.1 at 3 days after ICH, replicate 1
D3-1w-2	Day 3	Mus musculus	10090	8 weeks	male	Mouse brain	3 days post-ICH	1w	striatal sample of mouse no.1 at 3 days after ICH, replicate 2
D3-1w-3	Day 3	Mus musculus	10090	8 weeks	male	Mouse brain	3 days post-ICH	1w	striatal sample of mouse no.1 at 3 days after ICH, replicate 3
D3-2p-1	Day 3	Mus musculus	10090	8 weeks	male	Mouse brain	3 days post-ICH	2p	cortical sample of mouse no.2 at 3 days after ICH, replicate 1
D3-2p-2	Day 3	Mus musculus	10090	8 weeks	male	Mouse brain	3 days post-ICH	2p	cortical sample of mouse no.2 at 3 days after ICH, replicate 2
D3-2p-3	Day 3	Mus musculus	10090	8 weeks	male	Mouse brain	3 days post-ICH	2p	cortical sample of mouse no.2 at 3 days after ICH, replicate 3
D3-2w-1	Day 3	Mus musculus	10090	8 weeks	male	Mouse brain	3 days post-ICH	2w	striatal sample of mouse no.2 at 3 days after ICH, replicate 1
D3-2w-2	Day 3	Mus musculus	10090	8 weeks	male	Mouse brain	3 days post-ICH	2w	striatal sample of mouse no.2 at 3 days after ICH, replicate 2
D3-2w-3	Day 3	Mus musculus	10090	8 weeks	male	Mouse brain	3 days post-ICH	2w	striatal sample of mouse no.2 at 3 days after ICH, replicate 3
D7-1p-1	Day 7	Mus musculus	10090	8 weeks	male	Mouse brain	7 days post-ICH	1p	cortical sample of mouse no.1 at 7 days after ICH, replicate 1
D7-1p-2	Day 7	Mus musculus	10090	8 weeks	male	Mouse brain	7 days post-ICH	1p	cortical sample of mouse no.1 at 7 days after ICH, replicate 2
D7-1p-3	Day 7	Mus musculus	10090	8 weeks	male	Mouse brain	7 days post-ICH	1p	cortical sample of mouse no.1 at 7 days after ICH, replicate 3
D7-1w-1	Day 7	Mus musculus	10090	8 weeks	male	Mouse brain	7 days post-ICH	1w	striatal sample of mouse no.1 at 7 days after ICH, replicate 1
D7-1w-2	Day 7	Mus musculus	10090	8 weeks	male	Mouse brain	7 days post-ICH	1w	striatal sample of mouse no.1 at 7 days after ICH, replicate 2
D7-1w-3	Day 7	Mus musculus	10090	8 weeks	male	Mouse brain	7 days post-ICH	1w	striatal sample of mouse no.1 at 7 days after ICH, replicate 3
D7-2p-1	Day 7	Mus musculus	10090	8 weeks	male	Mouse brain	7 days post-ICH	2p	cortical sample of mouse no.2 at 7 days after ICH, replicate 1
D7-2p-2	Day 7	Mus musculus	10090	8 weeks	male	Mouse brain	7 days post-ICH	2p	cortical sample of mouse no.2 at 7 days after ICH, replicate 2
D7-2p-3	Day 7	Mus musculus	10090	8 weeks	male	Mouse brain	7 days post-ICH	2p	cortical sample of mouse no.2 at 7 days after ICH, replicate 3
D7-2w-1	Day 7	Mus musculus	10090	8 weeks	male	Mouse brain	7 days post-ICH	2w	striatal sample of mouse no.2 at 7 days after ICH, replicate 1
D7-2w-2	Day 7	Mus musculus	10090	8 weeks	male	Mouse brain	7 days post-ICH	2w	striatal sample of mouse no.2 at 7 days after ICH, replicate 2
D7-2w-3	Day 7	Mus musculus	10090	8 weeks	male	Mouse brain	7 days post-ICH	2w	striatal sample of mouse no.2 at 7 days after ICH, replicate 3
Navie-1p-1	Navie	Mus musculus	10090	8 weeks	male	Mouse brain	Navie	1p	cortical sample of normal mouse no.1, replicate 1
Navie-1p-2	Navie	Mus musculus	10090	8 weeks	male	Mouse brain	Navie	1p	cortical sample of normal mouse no.1, replicate 2
Navie-1p-3	Navie	Mus musculus	10090	8 weeks	male	Mouse brain	Navie	1p	cortical sample of normal mouse no.1, replicate 3
Navie-1w-1	Navie	Mus musculus	10090	8 weeks	male	Mouse brain	Navie	1w	striatal sample of normal mouse no.1, replicate 1
Navie-1w-2	Navie	Mus musculus	10090	8 weeks	male	Mouse brain	Navie	1w	striatal sample of normal mouse no.1, replicate 2
Navie-1w-3	Navie	Mus musculus	10090	8 weeks	male	Mouse brain	Navie	1w	striatal sample of normal mouse no.1, replicate 3
Navie-2p-1	Navie	Mus musculus	10090	8 weeks	male	Mouse brain	Navie	2p	cortical sample of normal mouse no.2, replicate 1
Navie-2p-2	Navie	Mus musculus	10090	8 weeks	male	Mouse brain	Navie	2p	cortical sample of normal mouse no.2, replicate 2
Navie-2p-3	Navie	Mus musculus	10090	8 weeks	male	Mouse brain	Navie	2p	cortical sample of normal mouse no.2, replicate 3
Navie-2w-1	Navie	Mus musculus	10090	8 weeks	male	Mouse brain	Navie	2w	striatal sample of normal mouse no.2, replicate 1
Navie-2w-2	Navie	Mus musculus	10090	8 weeks	male	Mouse brain	Navie	2w	striatal sample of normal mouse no.2, replicate 2
Navie-2w-3	Navie	Mus musculus	10090	8 weeks	male	Mouse brain	Navie	2w	striatal sample of normal mouse no.2, replicate 3

## Sheet: Annotation
Sample Label	Label	Location
1p	cortex1	the cortex near cerebellum
1w	striarum1	the striatum near cerebellum
2p	cortex2	the cortex near olfactory bulb
2w	striarum2	the striatum near olfactory bulb
