# Supplementary material for: Single‐nucleus transcriptomic profiling reveals temporal dynamics of neuroinflammation and myelin repair after intracerebral haemorrhage
Source: Clin Transl Med. 2025 Sep 28;15(10):e70486. doi: 10.1002/ctm2.70486 (PMC12477064; doi:10.1002/ctm2.70486)
Supplement: Supplementary file 3 — Supporting Information [file CTM2-15-e70486-s005.xlsx]

## Sheet: hubgene_modules
Supplementary Table S3a. hdWGCNA modules and hub genes
Module	gene_name	module color	kME
MB_co-M1	Snhg11	turquoise	0.780146
MB_co-M1	Meg3	turquoise	0.772812
MB_co-M1	Syt1	turquoise	0.688507
MB_co-M1	Atp1b1	turquoise	0.671163
MB_co-M1	Rian	turquoise	0.653948
MB_co-M1	Gria2	turquoise	0.628928
MB_co-M1	Ttc3	turquoise	0.610538
MB_co-M1	Scn2a	turquoise	0.592993
MB_co-M1	Rtn1	turquoise	0.59297
MB_co-M1	Nrxn3	turquoise	0.582307
MB_co-M1	Slc12a5	turquoise	0.569658
MB_co-M1	Tmem130	turquoise	0.556353
MB_co-M1	Grin2b	turquoise	0.548637
MB_co-M1	Grm5	turquoise	0.548385
MB_co-M1	Clstn3	turquoise	0.543983
MB_co-M1	Cntnap2	turquoise	0.541044
MB_co-M1	Gria1	turquoise	0.537608
MB_co-M1	Syp	turquoise	0.537582
MB_co-M1	Scn1a	turquoise	0.534436
MB_co-M1	Sv2a	turquoise	0.528183
MB_co-M1	Snhg14	turquoise	0.527547
MB_co-M1	Scn8a	turquoise	0.519363
MB_co-M1	Syt4	turquoise	0.517044
MB_co-M1	Unc80	turquoise	0.511126
MB_co-M1	Peg3	turquoise	0.51093
MB_co-M1	Nrg3	turquoise	0.508126
MB_co-M1	Spock2	turquoise	0.506263
MB_co-M1	Gabrb3	turquoise	0.500875
MB_co-M1	Gabra1	turquoise	0.500314
MB_co-M1	Gabrg2	turquoise	0.496743
MB_co-M1	Dlg2	turquoise	0.49566
MB_co-M1	Cx3cl1	turquoise	0.495222
MB_co-M1	Ahi1	turquoise	0.492369
MB_co-M1	Elmod1	turquoise	0.490821
MB_co-M1	Atp1a3	turquoise	0.487056
MB_co-M1	Pcdha1	turquoise	0.485106
MB_co-M1	Atp2b2	turquoise	0.484855
MB_co-M1	Tenm2	turquoise	0.48362
MB_co-M1	Scg2	turquoise	0.482099
MB_co-M1	Slc32a1	turquoise	0.481704
MB_co-M1	Scg5	turquoise	0.478442
MB_co-M1	Nsg1	turquoise	0.478153
MB_co-M1	Gria3	turquoise	0.475774
MB_co-M1	Chgb	turquoise	0.475432
MB_co-M1	Lrrc7	turquoise	0.473847
MB_co-M1	Adgrb3	turquoise	0.472579
MB_co-M1	Gria4	turquoise	0.47156
MB_co-M1	Pclo	turquoise	0.469796
MB_co-M1	Plppr4	turquoise	0.468006
MB_co-M1	Gprasp1	turquoise	0.466305
MB_co-M2	Mag	blue	0.814828
MB_co-M2	Cldn11	blue	0.779497
MB_co-M2	Mog	blue	0.777505
MB_co-M2	Mal	blue	0.767062
MB_co-M2	Plp1	blue	0.753584
MB_co-M2	Fa2h	blue	0.700616
MB_co-M2	Trf	blue	0.677999
MB_co-M2	Ugt8a	blue	0.676964
MB_co-M2	Cnp	blue	0.663686
MB_co-M2	Tspan2	blue	0.663443
MB_co-M2	Enpp2	blue	0.660332
MB_co-M2	Car2	blue	0.647617
MB_co-M2	2024-09-04	blue	0.647339
MB_co-M2	Hapln2	blue	0.639207
MB_co-M2	Gatm	blue	0.636839
MB_co-M2	Cntn2	blue	0.633188
MB_co-M2	Ermn	blue	0.633115
MB_co-M2	Gjc3	blue	0.629304
MB_co-M2	Aspa	blue	0.620896
MB_co-M2	Myrf	blue	0.608229
MB_co-M2	Gpr37	blue	0.608145
MB_co-M2	Tmem88b	blue	0.604816
MB_co-M2	Gjc2	blue	0.590933
MB_co-M2	Apod	blue	0.588716
MB_co-M2	Phldb1	blue	0.580829
MB_co-M2	Sec14l5	blue	0.578348
MB_co-M2	Slc12a2	blue	0.574296
MB_co-M2	Pllp	blue	0.571705
MB_co-M2	Opalin	blue	0.568235
MB_co-M2	Gjb1	blue	0.559792
MB_co-M2	Mobp	blue	0.556314
MB_co-M2	Ccp110	blue	0.550495
MB_co-M2	Cryab	blue	0.545147
MB_co-M2	Scd2	blue	0.541987
MB_co-M2	Ndrg1	blue	0.538854
MB_co-M2	Anln	blue	0.536993
MB_co-M2	Slc44a1	blue	0.536757
MB_co-M2	Tmem63a	blue	0.533398
MB_co-M2	Plekhh1	blue	0.530955
MB_co-M2	Unc5b	blue	0.528302
MB_co-M2	S1pr5	blue	0.514779
MB_co-M2	Map7	blue	0.511733
MB_co-M2	Trim59	blue	0.51018
MB_co-M2	Prr5l	blue	0.505163
MB_co-M2	St18	blue	0.502295
MB_co-M2	Il33	blue	0.498641
MB_co-M2	Neat1	blue	0.489824
MB_co-M2	Abca2	blue	0.488684
MB_co-M2	Tubb4a	blue	0.48812
MB_co-M2	Adamts4	blue	0.48779
MB_co-M3	Gpr88	red	0.59686
MB_co-M3	Pde10a	red	0.589601
MB_co-M3	Atp2b1	red	0.587892
MB_co-M3	Arpp21	red	0.58291
MB_co-M3	Rgs9	red	0.556743
MB_co-M3	Ano3	red	0.55565
MB_co-M3	Baiap2	red	0.552342
MB_co-M3	Scn4b	red	0.539384
MB_co-M3	Adcy5	red	0.53216
MB_co-M3	Phactr1	red	0.518539
MB_co-M3	Celf2	red	0.515323
MB_co-M3	Ppp3ca	red	0.509987
MB_co-M3	Cacna2d3	red	0.501672
MB_co-M3	Gnal	red	0.496153
MB_co-M3	Cnksr2	red	0.489397
MB_co-M3	Lmo7	red	0.483779
MB_co-M3	Tmem158	red	0.483114
MB_co-M3	Cacna1e	red	0.473153
MB_co-M3	Kcnj4	red	0.469528
MB_co-M3	Pcsk2	red	0.466798
MB_co-M3	Ptpn5	red	0.463898
MB_co-M3	Dgkb	red	0.462644
MB_co-M3	Kcnq5	red	0.461629
MB_co-M3	Camk4	red	0.458546
MB_co-M3	Pde1b	red	0.456507
MB_co-M3	Icam5	red	0.45458
MB_co-M3	Camk2b	red	0.449765
MB_co-M3	Bcl11b	red	0.446143
MB_co-M3	Camkv	red	0.443952
MB_co-M3	Sez6	red	0.443144
MB_co-M3	Plcb1	red	0.437566
MB_co-M3	Gprin3	red	0.419549
MB_co-M3	Gabra4	red	0.419091
MB_co-M3	Caln1	red	0.413893
MB_co-M3	2010300C02Rik	red	0.410684
MB_co-M3	Pde2a	red	0.409812
MB_co-M3	Kcnip2	red	0.409216
MB_co-M3	Hpca	red	0.407571
MB_co-M3	Grin2a	red	0.404359
MB_co-M3	Chrm1	red	0.403442
MB_co-M3	Lingo3	red	0.403202
MB_co-M3	Ngef	red	0.401746
MB_co-M3	Nell2	red	0.401453
MB_co-M3	Prkcb	red	0.400858
MB_co-M3	Rasgrp1	red	0.398776
MB_co-M3	Smpd3	red	0.398527
MB_co-M3	Arhgef9	red	0.398498
MB_co-M3	Sv2c	red	0.397645
MB_co-M3	Chn1	red	0.397058
MB_co-M3	Rgs7bp	red	0.396144
MB_co-M4	Plpp3	brown	0.756935
MB_co-M4	Gpr37l1	brown	0.75397
MB_co-M4	Gja1	brown	0.752499
MB_co-M4	Slc1a3	brown	0.714182
MB_co-M4	Atp1a2	brown	0.700735
MB_co-M4	S1pr1	brown	0.6871
MB_co-M4	Ntsr2	brown	0.68477
MB_co-M4	F3	brown	0.662322
MB_co-M4	Fgfr3	brown	0.658135
MB_co-M4	Mlc1	brown	0.653278
MB_co-M4	Htra1	brown	0.643738
MB_co-M4	Tril	brown	0.642718
MB_co-M4	Aqp4	brown	0.635343
MB_co-M4	Bcan	brown	0.633641
MB_co-M4	Cldn10	brown	0.633007
MB_co-M4	Clu	brown	0.614803
MB_co-M4	Mfge8	brown	0.612718
MB_co-M4	Slc6a11	brown	0.609844
MB_co-M4	Slc1a2	brown	0.607312
MB_co-M4	Atp1b2	brown	0.600423
MB_co-M4	Gjb6	brown	0.588238
MB_co-M4	Ptprz1	brown	0.583926
MB_co-M4	Fads2	brown	0.583238
MB_co-M4	Slc7a10	brown	0.581543
MB_co-M4	Ednrb	brown	0.577003
MB_co-M4	Slc39a12	brown	0.546035
MB_co-M4	Myorg	brown	0.545237
MB_co-M4	Ttyh1	brown	0.532822
MB_co-M4	Sdc4	brown	0.5307
MB_co-M4	Acsl3	brown	0.520661
MB_co-M4	Slc38a3	brown	0.520443
MB_co-M4	Sparcl1	brown	0.517338
MB_co-M4	Acsbg1	brown	0.512796
MB_co-M4	Grin2c	brown	0.511421
MB_co-M4	Fam107a	brown	0.509685
MB_co-M4	Pla2g7	brown	0.507865
MB_co-M4	Mmd2	brown	0.504079
MB_co-M4	Timp3	brown	0.498925
MB_co-M4	Slc4a4	brown	0.497068
MB_co-M4	Mt2	brown	0.49454
MB_co-M4	Aldoc	brown	0.49283
MB_co-M4	Ndrg2	brown	0.476159
MB_co-M4	Btbd17	brown	0.476017
MB_co-M4	Sox9	brown	0.474767
MB_co-M4	Prex2	brown	0.474447
MB_co-M4	Slco1c1	brown	0.470244
MB_co-M4	Gpc5	brown	0.467129
MB_co-M4	Gpam	brown	0.461108
MB_co-M4	Prdx6	brown	0.456273
MB_co-M5	Nkain4	brown	0.452494
MB_co-M5	Gpr17	green	0.677451
MB_co-M5	Pdgfra	green	0.650906
MB_co-M5	Vcan	green	0.601769
MB_co-M5	Matn4	green	0.581152
MB_co-M5	Cspg4	green	0.551374
MB_co-M5	Lhfpl3	green	0.544024
MB_co-M5	Tnr	green	0.535292
MB_co-M5	Cacng4	green	0.506868
MB_co-M5	Sulf2	green	0.413051
MB_co-M5	Gm38039	green	0.402652
MB_co-M5	Pcdh15	green	0.395199
MB_co-M5	Megf11	green	0.393127
MB_co-M5	Xylt1	green	0.362982
MB_co-M5	Mmp15	green	0.362739
MB_co-M5	Myt1	green	0.351283
MB_co-M5	Ppfibp1	green	0.348922
MB_co-M5	Chadl	green	0.346626
MB_co-M5	Armh4	green	0.330757
MB_co-M5	Sdc3	green	0.326132
MB_co-M5	Sh3bp4	green	0.318178
MB_co-M5	Grin3a	green	0.312656
MB_co-M5	Spon1	green	0.311001
MB_co-M5	Qpct	green	0.30676
MB_co-M5	Chst11	green	0.289742
MB_co-M5	Sema5b	green	0.281122
MB_co-M5	Smoc1	green	0.277762
MB_co-M5	Usp24	green	0.271984
MB_co-M5	Nav1	green	0.266328
MB_co-M5	Ccnd1	green	0.257312
MB_co-M5	Galnt10	green	0.254406
MB_co-M5	Ugdh	green	0.253012
MB_co-M5	Rev3l	green	0.249582
MB_co-M5	Zeb1	green	0.245337
MB_co-M5	Zfp462	green	0.243876
MB_co-M5	Ampd3	green	0.241754
MB_co-M5	Cask	green	0.240572
MB_co-M5	Snx22	green	0.23813
MB_co-M5	Arsb	green	0.235667
MB_co-M5	Stk32a	green	0.234793
MB_co-M5	Olfm2	green	0.23357
MB_co-M5	Sstr1	green	0.232283
MB_co-M5	Dpysl3	green	0.231629
MB_co-M5	Grid2	green	0.229477
MB_co-M5	Cdo1	green	0.225921
MB_co-M5	Ptprg	green	0.220698
MB_co-M5	Elfn1	green	0.21784
MB_co-M5	Fchsd2	green	0.216377
MB_co-M5	Asic1	green	0.21608
MB_co-M5	Sgcd	green	0.215063
MB_co-M5	Gfra1	green	0.212362
MB_co-M6	Ctss	yellow	0.823478
MB_co-M6	Mpeg1	yellow	0.798879
MB_co-M6	Laptm5	yellow	0.793961
MB_co-M6	C1qc	yellow	0.790827
MB_co-M6	Hexb	yellow	0.785445
MB_co-M6	C1qa	yellow	0.781824
MB_co-M6	C1qb	yellow	0.754349
MB_co-M6	Csf1r	yellow	0.75406
MB_co-M6	Fcrls	yellow	0.742974
MB_co-M6	Ctsd	yellow	0.733506
MB_co-M6	Cx3cr1	yellow	0.732035
MB_co-M6	Trem2	yellow	0.715205
MB_co-M6	Grn	yellow	0.707242
MB_co-M6	Ctsz	yellow	0.702235
MB_co-M6	Lgmn	yellow	0.694187
MB_co-M6	Lyz2	yellow	0.68865
MB_co-M6	Itgam	yellow	0.676037
MB_co-M6	Vsir	yellow	0.6691
MB_co-M6	Tyrobp	yellow	0.668506
MB_co-M6	Stab1	yellow	0.665063
MB_co-M6	Itgb5	yellow	0.664446
MB_co-M6	Ctsh	yellow	0.656814
MB_co-M6	Unc93b1	yellow	0.652947
MB_co-M6	Cd68	yellow	0.650496
MB_co-M6	Cyba	yellow	0.636711
MB_co-M6	C3ar1	yellow	0.624312
MB_co-M6	Olfml3	yellow	0.621819
MB_co-M6	Fcgr3	yellow	0.621016
MB_co-M6	Ctsc	yellow	0.620474
MB_co-M6	Selplg	yellow	0.605645
MB_co-M6	Cd84	yellow	0.604154
MB_co-M6	Ly86	yellow	0.600597
MB_co-M6	Ptprc	yellow	0.582066
MB_co-M6	H2-D1	yellow	0.58125
MB_co-M6	Itgb2	yellow	0.579148
MB_co-M6	H2-K1	yellow	0.577815
MB_co-M6	Ctsb	yellow	0.575879
MB_co-M6	B2m	yellow	0.574495
MB_co-M6	Gusb	yellow	0.574042
MB_co-M6	Cd53	yellow	0.573134
MB_co-M6	Pld4	yellow	0.571491
MB_co-M6	Fcer1g	yellow	0.562872
MB_co-M6	Fcgr1	yellow	0.5585
MB_co-M6	Spp1	yellow	0.558212
MB_co-M6	Tgfbr1	yellow	0.557923
MB_co-M6	Tmem119	yellow	0.555303
MB_co-M6	Lair1	yellow	0.552855
MB_co-M6	Fcgr2b	yellow	0.549468
MB_co-M6	Hexa	yellow	0.545751
MB_co-M6	Adgre1	yellow	0.541279
MB_co-M7	Ptprd	purple	0.587122
MB_co-M7	Pcdh9	purple	0.540585
MB_co-M7	Slc24a2	purple	0.525664
MB_co-M7	Syt11	purple	0.496661
MB_co-M7	App	purple	0.467157
MB_co-M7	Nkain2	purple	0.43456
MB_co-M7	Magi2	purple	0.423496
MB_co-M7	Dnm3	purple	0.399785
MB_co-M7	Cdc42bpa	purple	0.385316
MB_co-M7	Kcna1	purple	0.384991
MB_co-M7	Epb41l3	purple	0.379716
MB_co-M7	Trim2	purple	0.378752
MB_co-M7	Tmem178b	purple	0.377076
MB_co-M7	Srcin1	purple	0.344864
MB_co-M7	Hecw2	purple	0.339774
MB_co-M7	Vldlr	purple	0.329577
MB_co-M7	Unc5c	purple	0.321316
MB_co-M7	Elavl3	purple	0.31549
MB_co-M7	Tyro3	purple	0.311523
MB_co-M7	Ablim2	purple	0.303122
MB_co-M7	Inpp5f	purple	0.301279
MB_co-M7	Sorcs1	purple	0.291711
MB_co-M7	Mfsd6	purple	0.284045
MB_co-M7	Slc25a27	purple	0.27322
MB_co-M7	Atrn	purple	0.271973
MB_co-M7	Gnai1	purple	0.264473
MB_co-M7	Elovl6	purple	0.25772
MB_co-M7	Ktn1	purple	0.256364
MB_co-M7	Rcan2	purple	0.255957
MB_co-M7	Eml2	purple	0.255412
MB_co-M7	Prickle2	purple	0.255328
MB_co-M7	Hsp90aa1	purple	0.249134
MB_co-M7	Prkcz	purple	0.245545
MB_co-M7	Slco3a1	purple	0.241159
MB_co-M7	Pkp4	purple	0.239071
MB_co-M7	Dync1li2	purple	0.238479
MB_co-M7	Jakmip3	purple	0.233057
MB_co-M7	Bace1	purple	0.23083
MB_co-M7	Trim35	purple	0.230387
MB_co-M7	Vbp1	purple	0.223869
MB_co-M7	Fsd1l	purple	0.223244
MB_co-M7	Tmod1	purple	0.220251
MB_co-M7	Abca8b	purple	0.215865
MB_co-M7	Hs3st1	purple	0.209131
MB_co-M7	Dusp26	purple	0.208229
MB_co-M7	Ralgps1	purple	0.202685
MB_co-M7	Hdac11	purple	0.197535
MB_co-M7	Nacad	purple	0.197196
MB_co-M7	Npat	purple	0.197074
MB_co-M7	Stxbp6	purple	0.194707
MB_co-M8	Igfbp7	pink	0.750616
MB_co-M8	Col4a1	pink	0.637921
MB_co-M8	Vtn	pink	0.590378
MB_co-M8	Itga1	pink	0.587598
MB_co-M8	Bgn	pink	0.583617
MB_co-M8	Col4a2	pink	0.568075
MB_co-M8	Cxcl12	pink	0.548756
MB_co-M8	Plat	pink	0.542881
MB_co-M8	Itm2a	pink	0.542686
MB_co-M8	Mgp	pink	0.539214
MB_co-M8	Col3a1	pink	0.532816
MB_co-M8	Cald1	pink	0.450187
MB_co-M8	Lama4	pink	0.428608
MB_co-M8	Apcdd1	pink	0.409696
MB_co-M8	Ly6a	pink	0.408505
MB_co-M8	Lamc1	pink	0.40235
MB_co-M8	Arhgap29	pink	0.397341
MB_co-M8	Abcg2	pink	0.354505
MB_co-M8	Nbl1	pink	0.352516
MB_co-M8	Slc19a1	pink	0.326159
MB_co-M8	S1pr3	pink	0.321415
MB_co-M8	Ramp2	pink	0.314284
MB_co-M8	Egfl7	pink	0.309568
MB_co-M8	Calu	pink	0.309506
MB_co-M8	Bsg	pink	0.306788
MB_co-M8	Akap12	pink	0.303435
MB_co-M8	Gm12868	pink	0.302133
MB_co-M8	Ltbp4	pink	0.30086
MB_co-M8	Vwa1	pink	0.296405
MB_co-M8	Ccdc141	pink	0.294766
MB_co-M8	Ece1	pink	0.27475
MB_co-M8	Ebf1	pink	0.27467
MB_co-M8	Slc7a5	pink	0.257378
MB_co-M8	Golim4	pink	0.249078
MB_co-M8	Utrn	pink	0.24094
MB_co-M8	Slc9a3r2	pink	0.238786
MB_co-M8	Sgms1	pink	0.224781
MB_co-M8	Tgfbr3	pink	0.218174
MB_co-M8	Mxra7	pink	0.20291
MB_co-M8	Qsox1	pink	0.195265
MB_co-M8	Eogt	pink	0.193656
MB_co-M8	Igf1r	pink	0.180732
MB_co-M8	Slc30a1	pink	0.168531
MB_co-M8	Adamts10	pink	0.16753
MB_co-M8	Parvb	pink	0.164121
MB_co-M8	Twsg1	pink	0.16262
MB_co-M8	Syne2	pink	0.162298
MB_co-M8	Sptbn1	pink	0.160523
MB_co-M8	Cyth3	pink	0.149422
MB_co-M8	Tbc1d4	pink	0.125208
MB_co-M9	Qk	magenta	0.556594
MB_co-M9	Cd9	magenta	0.520197
MB_co-M9	Lamp1	magenta	0.478435
MB_co-M9	Dock10	magenta	0.42432
MB_co-M9	Zeb2	magenta	0.422284
MB_co-M9	Tmcc3	magenta	0.411185
MB_co-M9	Npc1	magenta	0.375
MB_co-M9	Scarb2	magenta	0.373106
MB_co-M9	Plod1	magenta	0.368484
MB_co-M9	Sema4d	magenta	0.356009
MB_co-M9	Fth1	magenta	0.343406
MB_co-M9	Rab31	magenta	0.341117
MB_co-M9	Wipf1	magenta	0.339672
MB_co-M9	Rassf2	magenta	0.339211
MB_co-M9	Itm2b	magenta	0.337764
MB_co-M9	Magt1	magenta	0.335672
MB_co-M9	Rasgrp3	magenta	0.331619
MB_co-M9	Elovl1	magenta	0.328537
MB_co-M9	Pmp22	magenta	0.327343
MB_co-M9	Tns3	magenta	0.324685
MB_co-M9	Wnk1	magenta	0.323487
MB_co-M9	Foxn3	magenta	0.316789
MB_co-M9	Reep3	magenta	0.316043
MB_co-M9	Pip4k2a	magenta	0.315769
MB_co-M9	Frmd4b	magenta	0.314877
MB_co-M9	Tmbim6	magenta	0.31476
MB_co-M9	Kcnk13	magenta	0.312709
MB_co-M9	Picalm	magenta	0.30835
MB_co-M9	Chd7	magenta	0.308011
MB_co-M9	Tspan14	magenta	0.307955
MB_co-M9	Map4k4	magenta	0.289905
MB_co-M9	Prkd3	magenta	0.286488
MB_co-M9	Tmed10	magenta	0.270151
MB_co-M9	Prdx1	magenta	0.250739
MB_co-M9	Myo1e	magenta	0.248961
MB_co-M9	Tbc1d5	magenta	0.245988
MB_co-M9	Gnai2	magenta	0.24509
MB_co-M9	St6gal1	magenta	0.239602
MB_co-M9	Rap1a	magenta	0.235976
MB_co-M9	Abl1	magenta	0.224751
MB_co-M9	Ccdc152	magenta	0.224383
MB_co-M9	Nfkbia	magenta	0.222137
MB_co-M9	Cln8	magenta	0.220206
MB_co-M9	Tmem189	magenta	0.2144
MB_co-M9	Itprid2	magenta	0.21256
MB_co-M9	Rasa3	magenta	0.211715
MB_co-M9	Tmem123	magenta	0.2114
MB_co-M9	Slc15a4	magenta	0.203423
MB_co-M9	Ncoa3	magenta	0.200805
MB_co-M9	Itsn2	magenta	0.200642
MB_co-M10	mt-Co1	black	0.56088
MB_co-M10	mt-Co2	black	0.557131
MB_co-M10	mt-Atp6	black	0.499356
MB_co-M10	mt-Nd4	black	0.487484
MB_co-M10	mt-Co3	black	0.481623
MB_co-M10	mt-Cytb	black	0.47538
MB_co-M10	mt-Nd1	black	0.449076
MB_co-M10	mt-Nd2	black	0.422261
MB_co-M10	Rplp1	black	0.387694
MB_co-M10	Eef1a1	black	0.379976
MB_co-M10	Rps29	black	0.362297
MB_co-M10	mt-Nd3	black	0.36207
MB_co-M10	mt-Nd5	black	0.345601
MB_co-M10	Rpl13a	black	0.343281
MB_co-M10	Tpt1	black	0.333834
MB_co-M10	Rps8	black	0.318846
MB_co-M10	Rps21	black	0.305062
MB_co-M10	Fau	black	0.304754
MB_co-M10	Rpl23	black	0.303167
MB_co-M10	Rpl37a	black	0.30114
MB_co-M10	Rps23	black	0.300219
MB_co-M10	Rplp0	black	0.299459
MB_co-M10	Rps12	black	0.293271
MB_co-M10	Rps14	black	0.292726
MB_co-M10	Rps27a	black	0.289773
MB_co-M10	Actb	black	0.286647
MB_co-M10	Rps3	black	0.285605
MB_co-M10	Rpsa	black	0.28477
MB_co-M10	Rpl21	black	0.282284
MB_co-M10	Rpl41	black	0.282028
MB_co-M10	Rps16	black	0.281373
MB_co-M10	Pltp	black	0.281371
MB_co-M10	Rps9	black	0.280221
MB_co-M10	Eef2	black	0.279795
MB_co-M10	Rpl26	black	0.278628
MB_co-M10	Rplp2	black	0.276596
MB_co-M10	Rps6	black	0.276267
MB_co-M10	Rps3a1	black	0.276112
MB_co-M10	Rpl38	black	0.275731
MB_co-M10	Ifitm3	black	0.275281
MB_co-M10	Rpl37	black	0.275253
MB_co-M10	Rps15	black	0.274025
MB_co-M10	Rpl9	black	0.273728
MB_co-M10	Rps19	black	0.273311
MB_co-M10	Rps27	black	0.268786
MB_co-M10	Rpl13	black	0.266649
MB_co-M10	Anxa2	black	0.264839
MB_co-M10	Rps24	black	0.26417
MB_co-M10	Rpl31	black	0.263586
MB_co-M10	Rpl4	black	0.263236

## Sheet: hubgene_GO_enrichment
Supplementary Table S3b. GO enrichment of hub genes
Term	Overlap	P.value	Adjusted.P.value	Old.P.value	Old.Adjusted.P.value	Odds.Ratio	Combined.Score	Genes	db	module
chemical synaptic transmission (GO:0007268)	20/306	4.72104e-17	3.60687e-14	0	0	17.1451	644.517	GRIA1;GABRB3;GRIA2;SNAP25;GABRA1;SLC12A5;SYT1;KCND2;SLC32A1;CACNA1B;NSG1;GRIK2;GRIN2B;GABRG2;GRIN1;RIMS1;GRM5;DLG2;GRIA3;GRIA4	GO_Biological_Process_2021	MB_co-M1
anterograde trans-synaptic signaling (GO:0098916)	17/244	4.53877e-15	1.73381e-12	0	0	17.7507	586.237	GRIA1;GABRB3;GRIA2;SNAP25;GABRA1;SLC12A5;SYT1;KCND2;CACNA1B;GRIK2;GRIN2B;GABRG2;GRIN1;GRM5;DLG2;GRIA3;GRIA4	GO_Biological_Process_2021	MB_co-M1
regulation of NMDA receptor activity (GO:2000310)	8/32	2.79695e-12	7.1229e-10	0	0	72.0145	1915.76	GRIA1;GRIA2;DLG2;LRRC7;GRIN2B;GRIA3;GRIA4;GRIN1	GO_Biological_Process_2021	MB_co-M1
regulation of neurotransmitter receptor activity (GO:0099601)	8/58	4.58242e-10	7.86937e-08	0	0	34.5217	742.343	GRIA1;GRIA2;DLG2;LRRC7;GRIN2B;GRIA3;GRIA4;GRIN1	GO_Biological_Process_2021	MB_co-M1
glutamate receptor signaling pathway (GO:0007215)	7/37	5.74688e-10	7.86937e-08	0	0	49.853	1060.73	GRIA2;GRM5;GRIK2;GRIN2B;GRIA3;GRIA4;GRIN1	GO_Biological_Process_2021	MB_co-M1
regulation of cation channel activity (GO:2001257)	9/89	6.18013e-10	7.86937e-08	0	0	24.5027	519.569	GRIA1;GRIA2;DLG2;FGF14;LRRC7;GRIN2B;GRIA3;GRIA4;GRIN1	GO_Biological_Process_2021	MB_co-M1
modulation of chemical synaptic transmission (GO:0050804)	8/109	7.37064e-08	7.50139e-06	0	0	17.0461	279.95	RIMS1;GRM5;SYT1;NRG3;CLSTN3;CLSTN1;CACNA1B;GRIK2	GO_Biological_Process_2021	MB_co-M1
positive regulation of synaptic transmission (GO:0050806)	7/73	7.85486e-08	7.50139e-06	0	0	22.6194	370.043	RIMS1;SYT1;CLSTN3;CLSTN1;NPTN;GRIK2;GRIN2B	GO_Biological_Process_2021	MB_co-M1
cation transport (GO:0006812)	9/174	2.23916e-07	1.9008e-05	0	0	11.8292	181.128	NDFIP1;SLC6A17;KCNC1;SCN8A;KCNMA1;ATP1B1;SCN2A;SCN1A;GRIN1	GO_Biological_Process_2021	MB_co-M1
positive regulation of cell communication (GO:0010647)	45440	2.53392e-07	1.93591e-05	0	0	45.4851	690.843	RIMS1;SYT1;CLSTN3;CLSTN1;GRIK2	GO_Biological_Process_2021	MB_co-M1
cellular metal ion homeostasis (GO:0006875)	7/104	9.02724e-07	6.26983e-05	0	0	15.3665	213.868	RYR2;KCNMA1;NPTN;ATP2A2;ATP1A3;ATP2B2;ATP1B1	GO_Biological_Process_2021	MB_co-M1
positive regulation of signaling (GO:0023056)	5/38	1.24393e-06	7.91967e-05	0	0	31.6858	430.839	RIMS1;SYT1;CLSTN3;CLSTN1;GRIK2	GO_Biological_Process_2021	MB_co-M1
signal release from synapse (GO:0099643)	5/43	2.33882e-06	0.000137451	0	0	27.5097	356.687	SNAP25;RIMS1;PCLO;SLC32A1;SYT1	GO_Biological_Process_2021	MB_co-M1
neurotransmitter secretion (GO:0007269)	5/44	2.62826e-06	0.000143428	0	0	26.803	344.396	SNAP25;RIMS1;PCLO;SLC32A1;SYT1	GO_Biological_Process_2021	MB_co-M1
sodium ion transmembrane transport (GO:0035725)	6/87	4.88894e-06	0.00024901	0	0	15.6178	190.983	SLC6A17;SCN8A;ATP1A3;ATP1B1;SCN2A;SCN1A	GO_Biological_Process_2021	MB_co-M1
potassium ion homeostasis (GO:0055075)	45406	5.7889e-06	0.00027642	0	0	41.4167	499.467	SLC12A5;KCNMA1;ATP1A3;ATP1B1	GO_Biological_Process_2021	MB_co-M1
regulation of cardiac conduction (GO:1903779)	5/55	8.06072e-06	0.000362258	0	0	20.8947	245.064	RYR2;ATP2A2;ATP1A3;ATP2B2;ATP1B1	GO_Biological_Process_2021	MB_co-M1
calcium ion homeostasis (GO:0055074)	6/97	9.18976e-06	0.000384286	0	0	13.8946	161.141	RYR2;NPTN;ATP2A2;ATP2B2;ATP1B1;GRIN1	GO_Biological_Process_2021	MB_co-M1
inorganic cation transmembrane transport (GO:0098662)	9/274	9.55686e-06	0.000384286	0	0	7.32801	84.699	SLC6A17;KCNC1;KCND2;SCN8A;ATP2A2;ATP1A3;ATP1B1;SCN2A;SCN1A	GO_Biological_Process_2021	MB_co-M1
synaptic vesicle cycle (GO:0099504)	45412	1.45902e-05	0.000557344	0	0	31.8494	354.648	SNAP25;RIMS1;PCLO;SLC32A1	GO_Biological_Process_2021	MB_co-M1
membrane depolarization (GO:0051899)	4/32	1.89985e-05	0.000675014	0	0	29.5714	321.475	SCN8A;CACNA1B;SCN2A;SCN1A	GO_Biological_Process_2021	MB_co-M1
inhibitory synapse assembly (GO:1904862)	45362	1.94376e-05	0.000675014	0	0	76.9021	834.257	GABRB3;GABRA1;GABRG2	GO_Biological_Process_2021	MB_co-M1
regulation of postsynaptic membrane potential (GO:0060078)	4/35	2.73467e-05	0.000908386	0	0	26.7056	280.594	GABRA1;GRIN2B;GABRG2;GRIN1	GO_Biological_Process_2021	MB_co-M1
regulation of short-term neuronal synaptic plasticity (GO:0048172)	45364	3.34477e-05	0.00102216	0	0	61.5155	633.949	SLC4A10;GRIK2;SYP	GO_Biological_Process_2021	MB_co-M1
cellular potassium ion homeostasis (GO:0030007)	45364	3.34477e-05	0.00102216	0	0	61.5155	633.949	KCNMA1;ATP1A3;ATP1B1	GO_Biological_Process_2021	MB_co-M1
chloride transport (GO:0006821)	5/76	3.94019e-05	0.00115781	0	0	14.699	149.073	GABRB3;GABRA1;SLC12A5;SLC4A10;GABRG2	GO_Biological_Process_2021	MB_co-M1
synaptic vesicle exocytosis (GO:0016079)	4/40	4.68256e-05	0.00132499	0	0	22.9907	229.197	SNAP25;RIMS1;PCLO;SYT1	GO_Biological_Process_2021	MB_co-M1
response to amyloid-beta (GO:1904645)	4/44	6.84976e-05	0.00186901	0	0	20.6875	198.366	GRM5;CACNA1B;ATP1A3;GRIN1	GO_Biological_Process_2021	MB_co-M1
action potential (GO:0001508)	4/45	7.4893e-05	0.00190258	0	0	20.1819	191.717	KCND2;SCN8A;SCN2A;SCN1A	GO_Biological_Process_2021	MB_co-M1
positive regulation of dendrite extension (GO:1903861)	45368	7.83783e-05	0.00190258	0	0	43.9308	415.32	SYT4;RIMS1;SYT1	GO_Biological_Process_2021	MB_co-M1
cell communication by electrical coupling involved in cardiac conduction (GO:0086064)	45368	7.83783e-05	0.00190258	0	0	43.9308	415.32	RYR2;ATP1A3;ATP1B1	GO_Biological_Process_2021	MB_co-M1
positive regulation of neuron projection development (GO:0010976)	5/88	7.96893e-05	0.00190258	0	0	12.5663	118.593	NDRG4;LRRC7;NTRK3;NPTN;CX3CL1	GO_Biological_Process_2021	MB_co-M1
sodium ion transport (GO:0006814)	5/90	8.86974e-05	0.00205348	0	0	12.2693	114.476	SLC6A17;SCN8A;ATP1B1;SCN2A;SCN1A	GO_Biological_Process_2021	MB_co-M1
regulation of dendrite extension (GO:1903859)	45369	9.37129e-05	0.00210578	0	0	41	380.286	SYT4;RIMS1;SYT1	GO_Biological_Process_2021	MB_co-M1
regulation of heart contraction (GO:0008016)	5/93	0.000103654	0.00226263	0	0	11.8493	108.711	RYR2;ATP2A2;ATP1A3;ATP2B2;ATP1B1	GO_Biological_Process_2021	MB_co-M1
chloride transmembrane transport (GO:1902476)	4/50	0.000113567	0.00241015	0	0	17.9837	163.348	GABRB3;GABRA1;SLC12A5;GABRG2	GO_Biological_Process_2021	MB_co-M1
cellular monovalent inorganic cation homeostasis (GO:0030004)	45371	0.000129975	0.00268381	0	0	36.1728	323.681	KCNMA1;ATP1A3;ATP1B1	GO_Biological_Process_2021	MB_co-M1
regulation of cardiac muscle contraction by calcium ion signaling (GO:0010882)	45372	0.000151088	0.00286191	0	0	34.1615	300.541	RYR2;ATP2A2;ATP1B1	GO_Biological_Process_2021	MB_co-M1
calcium ion transport into cytosol (GO:0060402)	45372	0.000151088	0.00286191	0	0	34.1615	300.541	RYR2;GRIN2B;GRIN1	GO_Biological_Process_2021	MB_co-M1
calcium-mediated signaling using intracellular calcium source (GO:0035584)	45372	0.000151088	0.00286191	0	0	34.1615	300.541	RYR2;GRM5;ADGRL1	GO_Biological_Process_2021	MB_co-M1
regulation of potassium ion transmembrane transport (GO:1901379)	4/54	0.000153584	0.00286191	0	0	16.5417	145.257	DPP6;GABBR1;KCNMA1;KCNIP4	GO_Biological_Process_2021	MB_co-M1
calcium-mediated signaling (GO:0019722)	5/102	0.000160336	0.00291658	0	0	10.745	93.8922	RYR2;GRM5;ATP2A2;ADGRL1;ATP1B1	GO_Biological_Process_2021	MB_co-M1
neuronal action potential (GO:0019228)	45373	0.00017431	0.00309704	0	0	32.3619	280.082	SCN8A;SCN2A;SCN1A	GO_Biological_Process_2021	MB_co-M1
positive regulation of cell junction assembly (GO:1901890)	4/57	0.000189645	0.00329292	0	0	15.603	133.723	CNTNAP2;CLSTN3;CLSTN1;THY1	GO_Biological_Process_2021	MB_co-M1
cellular divalent inorganic cation homeostasis (GO:0072503)	5/111	0.000238129	0.0040429	0	0	9.8282	81.9937	RYR2;NPTN;ATP2A2;ATP2B2;ATP1B1	GO_Biological_Process_2021	MB_co-M1
negative regulation of calcium ion-dependent exocytosis (GO:0045955)	45327	0.000245087	0.00407058	0	0	135.354	1125.32	SYT4;CBARP	GO_Biological_Process_2021	MB_co-M1
membrane depolarization during action potential (GO:0086010)	45377	0.000290049	0.00471485	0	0	26.7284	217.715	SCN8A;SCN2A;SCN1A	GO_Biological_Process_2021	MB_co-M1
positive regulation of cell projection organization (GO:0031346)	5/117	0.000304044	0.00483937	0	0	9.29887	75.3054	NDRG4;LRRC7;NTRK3;NPTN;CX3CL1	GO_Biological_Process_2021	MB_co-M1
inorganic anion transmembrane transport (GO:0098661)	4/65	0.000315263	0.00491552	0	0	13.5512	109.251	GABRB3;GABRA1;SLC12A5;GABRG2	GO_Biological_Process_2021	MB_co-M1
calcium-ion regulated exocytosis (GO:0017156)	45378	0.000325124	0.0049679	0	0	25.6134	205.709	RIMS1;SYT4;SYT1	GO_Biological_Process_2021	MB_co-M1
receptor clustering (GO:0043113)	45379	0.000362821	0.00538373	0	0	24.5876	194.773	DLG2;LRRC7;THY1	GO_Biological_Process_2021	MB_co-M1
regulation of glutamate receptor signaling pathway (GO:1900449)	45328	0.000366432	0.00538373	0	0	101.51	803.118	FRRS1L;CX3CL1	GO_Biological_Process_2021	MB_co-M1
synapse assembly (GO:0007416)	4/69	0.000396453	0.00570483	0	0	12.7147	99.594	GABRB3;GABRA1;SPOCK2;GABRG2	GO_Biological_Process_2021	MB_co-M1
regulation of neuronal synaptic plasticity (GO:0048168)	45380	0.000403221	0.00570483	0	0	23.6408	184.777	SLC4A10;GRIK2;SYP	GO_Biological_Process_2021	MB_co-M1
protein localization to membrane (GO:0072657)	6/195	0.000443503	0.00609021	0	0	6.65687	51.3964	DPP6;DLG2;LRRC7;KCNIP4;THY1;ATP1B1	GO_Biological_Process_2021	MB_co-M1
ion homeostasis (GO:0050801)	45381	0.000446403	0.00609021	0	0	22.764	175.608	UNC80;SLC12A5;SLC4A10	GO_Biological_Process_2021	MB_co-M1
neurotransmitter transport (GO:0006836)	4/73	0.000491584	0.00648667	0	0	11.9752	91.2259	SNAP25;RIMS1;SLC32A1;SYT1	GO_Biological_Process_2021	MB_co-M1
regulation of calcium ion-dependent exocytosis (GO:0017158)	45382	0.000492444	0.00648667	0	0	21.9499	167.174	SYT4;SYT1;CBARP	GO_Biological_Process_2021	MB_co-M1
excitatory chemical synaptic transmission (GO:0098976)	45329	0.000511333	0.00651097	0	0	81.2041	615.404	GRIN2B;GRIN1	GO_Biological_Process_2021	MB_co-M1
cellular response to histamine (GO:0071420)	45329	0.000511333	0.00651097	0	0	81.2041	615.404	GABRB3;GABRG2	GO_Biological_Process_2021	MB_co-M1
cellular calcium ion homeostasis (GO:0006874)	5/136	0.000606164	0.00759195	0	0	7.94255	58.8413	RYR2;NPTN;ATP2A2;ATP2B2;ATP1B1	GO_Biological_Process_2021	MB_co-M1
positive regulation of calcium ion transport into cytosol (GO:0010524)	3/34	0.000648484	0.007991	0	0	19.8227	145.516	THY1;CX3CL1;GRIN1	GO_Biological_Process_2021	MB_co-M1
potassium ion transmembrane transport (GO:0071805)	5/139	0.000669205	0.00805867	0	0	7.76355	56.7471	SLC12A5;KCNC1;KCND2;ATP1A3;ATP1B1	GO_Biological_Process_2021	MB_co-M1
negative regulation of regulated secretory pathway (GO:1903306)	45330	0.000679555	0.00805867	0	0	67.6667	493.566	SYT4;CBARP	GO_Biological_Process_2021	MB_co-M1
regulation of regulated secretory pathway (GO:1903305)	3/35	0.000706716	0.00805867	0	0	19.2023	139.311	RIMS1;SYT4;SYT1	GO_Biological_Process_2021	MB_co-M1
regulation of trans-synaptic signaling (GO:0099177)	3/35	0.000706716	0.00805867	0	0	19.2023	139.311	NRG3;CACNA1B;GRIK2	GO_Biological_Process_2021	MB_co-M1
cellular response to amyloid-beta (GO:1904646)	3/35	0.000706716	0.00805867	0	0	19.2023	139.311	GRM5;ATP1A3;GRIN1	GO_Biological_Process_2021	MB_co-M1
regulation of cardiac muscle contraction (GO:0055117)	3/36	0.000768177	0.00863069	0	0	18.6195	133.53	RYR2;ATP2A2;ATP1B1	GO_Biological_Process_2021	MB_co-M1
brain development (GO:0007420)	5/150	0.000943058	0.010442	0	0	7.1706	49.9531	CNTNAP2;NDRG4;SLC6A17;GRIN2B;GRIN1	GO_Biological_Process_2021	MB_co-M1
metal ion transport (GO:0030001)	4/88	0.000994667	0.0108561	0	0	9.82937	67.9514	RYR2;NDFIP1;CACNA1B;ATP2B2	GO_Biological_Process_2021	MB_co-M1
response to histamine (GO:0034776)	45332	0.00108504	0.0112023	0	0	50.7449	346.392	GABRB3;GABRG2	GO_Biological_Process_2021	MB_co-M1
sarcoplasmic reticulum calcium ion transport (GO:0070296)	45332	0.00108504	0.0112023	0	0	50.7449	346.392	RYR2;ATP2A2	GO_Biological_Process_2021	MB_co-M1
ionotropic glutamate receptor signaling pathway (GO:0035235)	45332	0.00108504	0.0112023	0	0	50.7449	346.392	GRIA2;GRIN1	GO_Biological_Process_2021	MB_co-M1
neuron remodeling (GO:0016322)	45332	0.00108504	0.0112023	0	0	50.7449	346.392	ADGRB3;CX3CL1	GO_Biological_Process_2021	MB_co-M1
calcium ion transmembrane import into cytosol (GO:0097553)	3/42	0.00120859	0.0121495	0	0	15.7502	105.815	RYR2;GRIN2B;GRIN1	GO_Biological_Process_2021	MB_co-M1
potassium ion import across plasma membrane (GO:1990573)	3/42	0.00120859	0.0121495	0	0	15.7502	105.815	SLC12A5;ATP1A3;ATP1B1	GO_Biological_Process_2021	MB_co-M1
synaptic transmission, GABAergic (GO:0051932)	45333	0.00132184	0.0129473	0	0	45.1043	298.984	GABRA1;GABRG2	GO_Biological_Process_2021	MB_co-M1
regulation of long-term neuronal synaptic plasticity (GO:0048169)	45333	0.00132184	0.0129473	0	0	45.1043	298.984	NPTN;SYP	GO_Biological_Process_2021	MB_co-M1
positive regulation of potassium ion transmembrane transport (GO:1901381)	3/44	0.00138426	0.013387	0	0	14.9804	98.6098	GABBR1;KCNMA1;ATP1B1	GO_Biological_Process_2021	MB_co-M1
regulation of neuron projection development (GO:0010975)	5/165	0.00144097	0.0137613	0	0	6.49342	42.4828	NDRG4;LRRC7;NTRK3;NPTN;CX3CL1	GO_Biological_Process_2021	MB_co-M1
calcium ion-regulated exocytosis of neurotransmitter (GO:0048791)	45334	0.00158105	0.0149126	0	0	40.5918	261.804	RIMS1;SYT1	GO_Biological_Process_2021	MB_co-M1
regulation of synapse assembly (GO:0051963)	3/47	0.00167652	0.0154321	0	0	13.9569	89.199	LRFN5;CLSTN3;CLSTN1	GO_Biological_Process_2021	MB_co-M1
embryonic heart tube morphogenesis (GO:0003143)	3/47	0.00167652	0.0154321	0	0	13.9569	89.199	RYR2;AHI1;NDRG4	GO_Biological_Process_2021	MB_co-M1
nervous system development (GO:0007399)	8/447	0.00181118	0.0161693	0	0	3.85481	24.3384	AHI1;RBFOX1;PCDHA1;MYT1L;SCN8A;SPOCK2;LY6H;SCN2A	GO_Biological_Process_2021	MB_co-M1
positive regulation of calcium ion-dependent exocytosis (GO:0045956)	45335	0.00186243	0.0161693	0	0	36.8998	231.948	SYT4;SYT1	GO_Biological_Process_2021	MB_co-M1
sodium ion export across plasma membrane (GO:0036376)	45335	0.00186243	0.0161693	0	0	36.8998	231.948	ATP1A3;ATP1B1	GO_Biological_Process_2021	MB_co-M1
detection of calcium ion (GO:0005513)	45335	0.00186243	0.0161693	0	0	36.8998	231.948	RYR2;SYT1	GO_Biological_Process_2021	MB_co-M1
protein heterotetramerization (GO:0051290)	45335	0.00186243	0.0161693	0	0	36.8998	231.948	GRIN2B;GRIN1	GO_Biological_Process_2021	MB_co-M1
response to calcium ion (GO:0051592)	4/107	0.00204783	0.0175791	0	0	8.0085	49.5804	SYT4;RYR2;SYT1;KCNMA1	GO_Biological_Process_2021	MB_co-M1
regulated exocytosis (GO:0045055)	5/180	0.00211026	0.0179138	0	0	5.93233	36.5488	RIMS1;SYT4;SNAP25;PCLO;SYT1	GO_Biological_Process_2021	MB_co-M1
positive regulation of developmental growth (GO:0048639)	3/52	0.00224412	0.0188408	0	0	12.5296	76.4233	RIMS1;SYT4;SYT1	GO_Biological_Process_2021	MB_co-M1
central nervous system development (GO:0007417)	6/268	0.00228131	0.0189448	0	0	4.78431	29.103	AHI1;CNTNAP2;NDRG4;SLC6A17;GRIN2B;GRIN1	GO_Biological_Process_2021	MB_co-M1
response to ethanol (GO:0045471)	45337	0.00249083	0.0200316	0	0	31.2198	187.167	GRIN2B;GRIN1	GO_Biological_Process_2021	MB_co-M1
cellular sodium ion homeostasis (GO:0006883)	45337	0.00249083	0.0200316	0	0	31.2198	187.167	ATP1A3;ATP1B1	GO_Biological_Process_2021	MB_co-M1
clathrin coat assembly (GO:0048268)	45337	0.00249083	0.0200316	0	0	31.2198	187.167	NSG2;NSG1	GO_Biological_Process_2021	MB_co-M1
calcium ion transport (GO:0006816)	4/115	0.0026613	0.0211795	0	0	7.4283	44.042	RYR2;CACNA1B;ATP2A2;ATP2B2	GO_Biological_Process_2021	MB_co-M1
negative regulation of macrophage activation (GO:0043031)	45338	0.00283741	0.0218968	0	0	28.9883	170.013	LRFN5;CX3CL1	GO_Biological_Process_2021	MB_co-M1
eosinophil chemotaxis (GO:0048245)	45338	0.00283741	0.0218968	0	0	28.9883	170.013	SCG2;CX3CL1	GO_Biological_Process_2021	MB_co-M1
eosinophil migration (GO:0072677)	45338	0.00283741	0.0218968	0	0	28.9883	170.013	SCG2;CX3CL1	GO_Biological_Process_2021	MB_co-M1
cellular response to peptide (GO:1901653)	3/57	0.0029181	0.0222943	0	0	11.3666	66.3446	GRM5;ATP1A3;GRIN1	GO_Biological_Process_2021	MB_co-M1
positive regulation of heart rate (GO:0010460)	45339	0.00320529	0.0234209	0	0	27.0544	155.372	RYR2;ATP2A2	GO_Biological_Process_2021	MB_co-M1
positive regulation of positive chemotaxis (GO:0050927)	45339	0.00320529	0.0234209	0	0	27.0544	155.372	NTRK3;SCG2	GO_Biological_Process_2021	MB_co-M1
synaptic vesicle membrane organization (GO:0048499)	45339	0.00320529	0.0234209	0	0	27.0544	155.372	SNAP25;SYP	GO_Biological_Process_2021	MB_co-M1
protein heterooligomerization (GO:0051291)	45339	0.00320529	0.0234209	0	0	27.0544	155.372	GRIN2B;GRIN1	GO_Biological_Process_2021	MB_co-M1
regulation of secretion by cell (GO:1903530)	3/59	0.00321884	0.0234209	0	0	10.9595	62.8936	RIMS1;SYT1;SCG5	GO_Biological_Process_2021	MB_co-M1
positive regulation of excitatory postsynaptic potential (GO:2000463)	45340	0.00359424	0.0249636	0	0	25.3622	142.749	RIMS1;GRIN1	GO_Biological_Process_2021	MB_co-M1
synaptic transmission, glutamatergic (GO:0035249)	45340	0.00359424	0.0249636	0	0	25.3622	142.749	GRIA2;GRIK2	GO_Biological_Process_2021	MB_co-M1
neuron maturation (GO:0042551)	45340	0.00359424	0.0249636	0	0	25.3622	142.749	ADGRB3;CX3CL1	GO_Biological_Process_2021	MB_co-M1
embryonic heart tube development (GO:0035050)	45340	0.00359424	0.0249636	0	0	25.3622	142.749	RYR2;NDRG4	GO_Biological_Process_2021	MB_co-M1
positive chemotaxis (GO:0050918)	45340	0.00359424	0.0249636	0	0	25.3622	142.749	SCG2;CX3CL1	GO_Biological_Process_2021	MB_co-M1
synapse organization (GO:0050808)	4/126	0.00369568	0.0254369	0	0	6.75478	37.8308	LRFN5;GRM5;SPOCK2;CX3CL1	GO_Biological_Process_2021	MB_co-M1
establishment or maintenance of apical/basal cell polarity (GO:0035088)	45341	0.00400405	0.0270716	0	0	23.8691	131.768	DLG2;LRRC7	GO_Biological_Process_2021	MB_co-M1
excitatory postsynaptic potential (GO:0060079)	45341	0.00400405	0.0270716	0	0	23.8691	131.768	GRIN2B;GRIN1	GO_Biological_Process_2021	MB_co-M1
MAPK cascade (GO:0000165)	6/303	0.00417255	0.0279634	0	0	4.21298	23.0839	DLG2;LRRC7;RASGRF1;SCG2;GRIN2B;GRIN1	GO_Biological_Process_2021	MB_co-M1
positive regulation of heart contraction (GO:0045823)	45342	0.0044345	0.0294605	0	0	22.542	122.14	RYR2;ATP2A2	GO_Biological_Process_2021	MB_co-M1
long-term synaptic potentiation (GO:0060291)	45343	0.00488539	0.0321762	0	0	21.3545	113.638	NPTN;GRIN2B	GO_Biological_Process_2021	MB_co-M1
positive regulation of calcium ion transmembrane transporter activity (GO:1901021)	45344	0.0053565	0.0349775	0	0	20.2857	106.083	RYR2;ATP1B1	GO_Biological_Process_2021	MB_co-M1
protein tetramerization (GO:0051262)	3/71	0.00542006	0.0350926	0	0	9.02001	47.0633	KCNC1;GRIN2B;GRIN1	GO_Biological_Process_2021	MB_co-M1
neuron development (GO:0048666)	4/143	0.00578268	0.0371258	0	0	5.92356	30.5234	CNTNAP2;TENM2;MYT1L;RASGRF1	GO_Biological_Process_2021	MB_co-M1
regulation of cysteine-type endopeptidase activity (GO:2000116)	45345	0.00584762	0.0372298	0	0	19.3188	99.3316	GRIN2B;GRIN1	GO_Biological_Process_2021	MB_co-M1
inorganic cation import across plasma membrane (GO:0098659)	3/77	0.00678906	0.042106	0	0	8.28615	41.3681	SLC12A5;ATP1A3;ATP1B1	GO_Biological_Process_2021	MB_co-M1
regulation of cardiac muscle cell action potential (GO:0098901)	45347	0.00688907	0.042106	0	0	17.6371	87.7942	RYR2;ATP2A2	GO_Biological_Process_2021	MB_co-M1
regulation of dopamine secretion (GO:0014059)	45347	0.00688907	0.042106	0	0	17.6371	87.7942	SYT4;SYT1	GO_Biological_Process_2021	MB_co-M1
sodium ion homeostasis (GO:0055078)	45347	0.00688907	0.042106	0	0	17.6371	87.7942	ATP1A3;ATP1B1	GO_Biological_Process_2021	MB_co-M1
chemical synaptic transmission, postsynaptic (GO:0099565)	45347	0.00688907	0.042106	0	0	17.6371	87.7942	GRIN2B;GRIN1	GO_Biological_Process_2021	MB_co-M1
positive regulation of calcium ion transmembrane transport (GO:1904427)	45349	0.00800811	0.0477984	0	0	16.2245	78.3205	THY1;CX3CL1	GO_Biological_Process_2021	MB_co-M1
regulation of cardiac muscle cell contraction (GO:0086004)	45349	0.00800811	0.0477984	0	0	16.2245	78.3205	RYR2;ATP2A2	GO_Biological_Process_2021	MB_co-M1
modulation of excitatory postsynaptic potential (GO:0098815)	45349	0.00800811	0.0477984	0	0	16.2245	78.3205	RIMS1;GRIN1	GO_Biological_Process_2021	MB_co-M1
calcium ion import (GO:0070509)	45350	0.00859621	0.0501336	0	0	15.5997	74.1989	CACNA1B;ATP2A2	GO_Biological_Process_2021	MB_co-M1
positive regulation of synapse assembly (GO:0051965)	45350	0.00859621	0.0501336	0	0	15.5997	74.1989	CLSTN3;CLSTN1	GO_Biological_Process_2021	MB_co-M1
cytosolic calcium ion transport (GO:0060401)	45350	0.00859621	0.0501336	0	0	15.5997	74.1989	RYR2;ATP2A2	GO_Biological_Process_2021	MB_co-M1
calcium ion transmembrane transport (GO:0070588)	3/87	0.00949112	0.0548105	0	0	7.29602	33.9805	ATP2A2;GRIN2B;GRIN1	GO_Biological_Process_2021	MB_co-M1
positive regulation of endopeptidase activity (GO:0010950)	2/30	0.00982858	0.0548105	0	0	14.484	66.9516	GRIN2B;GRIN1	GO_Biological_Process_2021	MB_co-M1
regulation of catecholamine secretion (GO:0050433)	2/30	0.00982858	0.0548105	0	0	14.484	66.9516	SYT4;SYT1	GO_Biological_Process_2021	MB_co-M1
regulation of cation transmembrane transport (GO:1904062)	2/30	0.00982858	0.0548105	0	0	14.484	66.9516	DPP6;KCNIP4	GO_Biological_Process_2021	MB_co-M1
response to alcohol (GO:0097305)	2/30	0.00982858	0.0548105	0	0	14.484	66.9516	GRIN2B;GRIN1	GO_Biological_Process_2021	MB_co-M1
cardiac muscle cell action potential (GO:0086001)	2/30	0.00982858	0.0548105	0	0	14.484	66.9516	ATP1B1;SCN1A	GO_Biological_Process_2021	MB_co-M1
cardiac muscle cell action potential involved in contraction (GO:0086002)	2/31	0.0104725	0.057315	0	0	13.9838	63.7523	RYR2;SCN1A	GO_Biological_Process_2021	MB_co-M1
regulation of potassium ion transport (GO:0043266)	2/31	0.0104725	0.057315	0	0	13.9838	63.7523	DPP6;KCNIP4	GO_Biological_Process_2021	MB_co-M1
cell-cell adhesion via plasma-membrane adhesion molecules (GO:0098742)	4/170	0.0105027	0.057315	0	0	4.95331	22.5679	LRFN5;TENM2;NPTN;ADGRL1	GO_Biological_Process_2021	MB_co-M1
establishment or maintenance of epithelial cell apical/basal polarity (GO:0045197)	2/32	0.0111345	0.0599069	0	0	13.517	60.7955	DLG2;LRRC7	GO_Biological_Process_2021	MB_co-M1
metal ion export (GO:0070839)	2/32	0.0111345	0.0599069	0	0	13.517	60.7955	ATP1A3;ATP1B1	GO_Biological_Process_2021	MB_co-M1
cardiac muscle contraction (GO:0060048)	2/34	0.0125125	0.0663857	0	0	12.6709	55.5117	RYR2;ATP1B1	GO_Biological_Process_2021	MB_co-M1
positive regulation of release of sequestered calcium ion into cytosol (GO:0051281)	2/34	0.0125125	0.0663857	0	0	12.6709	55.5117	THY1;CX3CL1	GO_Biological_Process_2021	MB_co-M1
positive regulation of cell growth (GO:0030307)	3/102	0.0145722	0.0767803	0	0	6.18588	26.1579	RIMS1;SYT4;SYT1	GO_Biological_Process_2021	MB_co-M1
regulation of cell communication (GO:0010646)	2/38	0.0154783	0.0804451	0	0	11.2608	46.9384	RYR2;SCG5	GO_Biological_Process_2021	MB_co-M1
positive regulation of potassium ion transport (GO:0043268)	2/38	0.0154783	0.0804451	0	0	11.2608	46.9384	GABBR1;KCNMA1	GO_Biological_Process_2021	MB_co-M1
regulation of protein tyrosine kinase activity (GO:0061097)	2/39	0.0162624	0.0839492	0	0	10.9559	45.1261	GRM5;THY1	GO_Biological_Process_2021	MB_co-M1
positive regulation of cation transmembrane transport (GO:1904064)	2/41	0.0178805	0.0910711	0	0	10.393	41.8219	GABBR1;KCNMA1	GO_Biological_Process_2021	MB_co-M1
heart contraction (GO:0060047)	2/41	0.0178805	0.0910711	0	0	10.393	41.8219	RYR2;ATP1B1	GO_Biological_Process_2021	MB_co-M1
positive regulation of ATPase activity (GO:0032781)	2/42	0.0187141	0.0940628	0	0	10.1327	40.3126	RYR2;ATP1B1	GO_Biological_Process_2021	MB_co-M1
heterophilic cell-cell adhesion via plasma membrane cell adhesion molecules (GO:0007157)	2/42	0.0187141	0.0940628	0	0	10.1327	40.3126	TENM2;ADGRL1	GO_Biological_Process_2021	MB_co-M1
heart looping (GO:0001947)	2/43	0.0195638	0.0970567	0	0	9.88502	38.8884	AHI1;NDRG4	GO_Biological_Process_2021	MB_co-M1
regulation of cell-substrate adhesion (GO:0010810)	2/43	0.0195638	0.0970567	0	0	9.88502	38.8884	THY1;CX3CL1	GO_Biological_Process_2021	MB_co-M1
positive regulation of cell-matrix adhesion (GO:0001954)	2/44	0.0204295	0.0995874	0	0	9.64917	37.5428	THY1;CX3CL1	GO_Biological_Process_2021	MB_co-M1
metal ion homeostasis (GO:0055065)	2/44	0.0204295	0.0995874	0	0	9.64917	37.5428	SLC12A5;GRIN1	GO_Biological_Process_2021	MB_co-M1
ion transport (GO:0006811)	3/116	0.0204649	0.0995874	0	0	5.41566	21.0617	SLC12A5;SLC32A1;GRIN1	GO_Biological_Process_2021	MB_co-M1
positive regulation of nervous system development (GO:0051962)	2/45	0.021311	0.103048	0	0	9.4243	36.2697	CLSTN3;CLSTN1	GO_Biological_Process_2021	MB_co-M1
regulation of synaptic transmission, glutamatergic (GO:0051966)	2/46	0.022208	0.10671	0	0	9.20965	35.0639	GRM5;SYT1	GO_Biological_Process_2021	MB_co-M1
positive regulation of GTPase activity (GO:0043547)	4/214	0.0225261	0.107453	0	0	3.90675	14.8186	NTRK3;RASGRF1;THY1;CX3CL1	GO_Biological_Process_2021	MB_co-M1
positive regulation of cell-cell adhesion (GO:0022409)	2/47	0.0231206	0.107453	0	0	9.00454	33.9204	THY1;CX3CL1	GO_Biological_Process_2021	MB_co-M1
determination of heart left/right asymmetry (GO:0061371)	2/47	0.0231206	0.107453	0	0	9.00454	33.9204	AHI1;NDRG4	GO_Biological_Process_2021	MB_co-M1
potassium ion transport (GO:0006813)	3/122	0.0233356	0.107453	0	0	5.14104	19.3189	KCNC1;KCND2;KCNMA1	GO_Biological_Process_2021	MB_co-M1
myelination (GO:0042552)	2/48	0.0240483	0.107453	0	0	8.80834	32.8348	SCN8A;SCN2A	GO_Biological_Process_2021	MB_co-M1
negative regulation of cell volume (GO:0045794)	45296	0.0247535	0.107453	0	0	50.2424	185.836	KCNMA1	GO_Biological_Process_2021	MB_co-M1
regulation of voltage-gated sodium channel activity (GO:1905150)	45296	0.0247535	0.107453	0	0	50.2424	185.836	FGF14	GO_Biological_Process_2021	MB_co-M1
positive regulation of fibroblast growth factor receptor signaling pathway (GO:0045743)	45296	0.0247535	0.107453	0	0	50.2424	185.836	NPTN	GO_Biological_Process_2021	MB_co-M1
cardiac muscle cell proliferation (GO:0060038)	45296	0.0247535	0.107453	0	0	50.2424	185.836	NDRG4	GO_Biological_Process_2021	MB_co-M1
regulation of chloride transport (GO:2001225)	45296	0.0247535	0.107453	0	0	50.2424	185.836	GRM5	GO_Biological_Process_2021	MB_co-M1
negative regulation of smooth muscle contraction (GO:0045986)	45296	0.0247535	0.107453	0	0	50.2424	185.836	KCNMA1	GO_Biological_Process_2021	MB_co-M1
left/right axis specification (GO:0070986)	45296	0.0247535	0.107453	0	0	50.2424	185.836	AHI1	GO_Biological_Process_2021	MB_co-M1
regulation of hippocampal neuron apoptotic process (GO:0110089)	45296	0.0247535	0.107453	0	0	50.2424	185.836	CX3CL1	GO_Biological_Process_2021	MB_co-M1
striated muscle cell proliferation (GO:0014855)	45296	0.0247535	0.107453	0	0	50.2424	185.836	NDRG4	GO_Biological_Process_2021	MB_co-M1
regulation of interleukin-1 alpha production (GO:0032650)	45296	0.0247535	0.107453	0	0	50.2424	185.836	CX3CL1	GO_Biological_Process_2021	MB_co-M1
positive regulation of the force of heart contraction (GO:0098735)	45296	0.0247535	0.107453	0	0	50.2424	185.836	RYR2	GO_Biological_Process_2021	MB_co-M1
protein localization to axon (GO:0099612)	45296	0.0247535	0.107453	0	0	50.2424	185.836	CNTNAP2	GO_Biological_Process_2021	MB_co-M1
regulation of smooth muscle cell proliferation (GO:0048660)	2/49	0.0249912	0.107872	0	0	8.6205	31.803	NDRG4;CX3CL1	GO_Biological_Process_2021	MB_co-M1
regulation of release of sequestered calcium ion into cytosol (GO:0051279)	2/52	0.0279086	0.11207	0	0	8.10204	28.9958	THY1;CX3CL1	GO_Biological_Process_2021	MB_co-M1
regulation of exocytosis (GO:0017157)	2/52	0.0279086	0.11207	0	0	8.10204	28.9958	SYT1;CADPS	GO_Biological_Process_2021	MB_co-M1
cellular response to metal ion (GO:0071248)	3/131	0.0280307	0.11207	0	0	4.77738	17.0765	SYT4;DLG2;SYT1	GO_Biological_Process_2021	MB_co-M1
regulation of resting membrane potential (GO:0060075)	45297	0.029631	0.11207	0	0	40.1919	141.433	ATP1A3	GO_Biological_Process_2021	MB_co-M1
regulation of anion channel activity (GO:0010359)	45297	0.029631	0.11207	0	0	40.1919	141.433	GRM5	GO_Biological_Process_2021	MB_co-M1
regulation of translational elongation (GO:0006448)	45297	0.029631	0.11207	0	0	40.1919	141.433	GRM5	GO_Biological_Process_2021	MB_co-M1
regulation of type B pancreatic cell proliferation (GO:0061469)	45297	0.029631	0.11207	0	0	40.1919	141.433	PTPRN	GO_Biological_Process_2021	MB_co-M1
release of sequestered calcium ion into cytosol by sarcoplasmic reticulum (GO:0014808)	45297	0.029631	0.11207	0	0	40.1919	141.433	RYR2	GO_Biological_Process_2021	MB_co-M1
positive regulation of gap junction assembly (GO:1903598)	45297	0.029631	0.11207	0	0	40.1919	141.433	CNTNAP2	GO_Biological_Process_2021	MB_co-M1
positive regulation of I-kappaB phosphorylation (GO:1903721)	45297	0.029631	0.11207	0	0	40.1919	141.433	CX3CL1	GO_Biological_Process_2021	MB_co-M1
negative regulation of neuron migration (GO:2001223)	45297	0.029631	0.11207	0	0	40.1919	141.433	CX3CL1	GO_Biological_Process_2021	MB_co-M1
retinal cone cell development (GO:0046549)	45297	0.029631	0.11207	0	0	40.1919	141.433	THY1	GO_Biological_Process_2021	MB_co-M1
retinal cone cell differentiation (GO:0042670)	45297	0.029631	0.11207	0	0	40.1919	141.433	THY1	GO_Biological_Process_2021	MB_co-M1
cell junction disassembly (GO:0150146)	45297	0.029631	0.11207	0	0	40.1919	141.433	CX3CL1	GO_Biological_Process_2021	MB_co-M1
imitative learning (GO:0098596)	45297	0.029631	0.11207	0	0	40.1919	141.433	CNTNAP2	GO_Biological_Process_2021	MB_co-M1
positive regulation of microglial cell migration (GO:1904141)	45297	0.029631	0.11207	0	0	40.1919	141.433	CX3CL1	GO_Biological_Process_2021	MB_co-M1
leucine transport (GO:0015820)	45297	0.029631	0.11207	0	0	40.1919	141.433	SLC6A17	GO_Biological_Process_2021	MB_co-M1
negative regulation of transporter activity (GO:0032410)	45297	0.029631	0.11207	0	0	40.1919	141.433	NDFIP1	GO_Biological_Process_2021	MB_co-M1
striated muscle hypertrophy (GO:0014897)	45297	0.029631	0.11207	0	0	40.1919	141.433	RYR2	GO_Biological_Process_2021	MB_co-M1
nephric duct morphogenesis (GO:0072178)	45297	0.029631	0.11207	0	0	40.1919	141.433	AHI1	GO_Biological_Process_2021	MB_co-M1
neurotransmitter loading into synaptic vesicle (GO:0098700)	45297	0.029631	0.11207	0	0	40.1919	141.433	SLC32A1	GO_Biological_Process_2021	MB_co-M1
presynaptic active zone organization (GO:1990709)	45297	0.029631	0.11207	0	0	40.1919	141.433	PCLO	GO_Biological_Process_2021	MB_co-M1
vocal learning (GO:0042297)	45297	0.029631	0.11207	0	0	40.1919	141.433	CNTNAP2	GO_Biological_Process_2021	MB_co-M1
proline transport (GO:0015824)	45297	0.029631	0.11207	0	0	40.1919	141.433	SLC6A17	GO_Biological_Process_2021	MB_co-M1
photoreceptor cell outer segment organization (GO:0035845)	45297	0.029631	0.11207	0	0	40.1919	141.433	AHI1	GO_Biological_Process_2021	MB_co-M1
striated muscle contraction (GO:0006941)	2/54	0.0299258	0.112627	0	0	7.78964	27.3341	RYR2;ATP1B1	GO_Biological_Process_2021	MB_co-M1
protein localization to plasma membrane (GO:0072659)	3/136	0.0308403	0.1155	0	0	4.59662	15.9913	DPP6;KCNIP4;ATP1B1	GO_Biological_Process_2021	MB_co-M1
protein localization to cell periphery (GO:1990778)	3/140	0.033191	0.115552	0	0	4.46151	15.1936	DPP6;KCNIP4;ATP1B1	GO_Biological_Process_2021	MB_co-M1
cellular iron ion homeostasis (GO:0006879)	2/58	0.034128	0.115552	0	0	7.23178	24.4263	NDFIP1;SLC22A17	GO_Biological_Process_2021	MB_co-M1
negative regulation of catecholamine secretion (GO:0033604)	45298	0.0344842	0.115552	0	0	33.4916	112.775	SYT4	GO_Biological_Process_2021	MB_co-M1
autophagosome membrane docking (GO:0016240)	45298	0.0344842	0.115552	0	0	33.4916	112.775	ATP2A2	GO_Biological_Process_2021	MB_co-M1
release of sequestered calcium ion into cytosol by endoplasmic reticulum (GO:1903514)	45298	0.0344842	0.115552	0	0	33.4916	112.775	RYR2	GO_Biological_Process_2021	MB_co-M1
regulation of cardiac muscle cell membrane potential (GO:0086036)	45298	0.0344842	0.115552	0	0	33.4916	112.775	ATP2A2	GO_Biological_Process_2021	MB_co-M1
response to alkaloid (GO:0043279)	45298	0.0344842	0.115552	0	0	33.4916	112.775	RYR2	GO_Biological_Process_2021	MB_co-M1
response to caffeine (GO:0031000)	45298	0.0344842	0.115552	0	0	33.4916	112.775	RYR2	GO_Biological_Process_2021	MB_co-M1
histone H3-K4 dimethylation (GO:0044648)	45298	0.0344842	0.115552	0	0	33.4916	112.775	KMT2A	GO_Biological_Process_2021	MB_co-M1
cation homeostasis (GO:0055080)	45298	0.0344842	0.115552	0	0	33.4916	112.775	UNC80	GO_Biological_Process_2021	MB_co-M1
hypotonic response (GO:0006971)	45298	0.0344842	0.115552	0	0	33.4916	112.775	SLC12A5	GO_Biological_Process_2021	MB_co-M1
cellular ion homeostasis (GO:0006873)	45298	0.0344842	0.115552	0	0	33.4916	112.775	SLC12A5	GO_Biological_Process_2021	MB_co-M1
insulin secretion involved in cellular response to glucose stimulus (GO:0035773)	45298	0.0344842	0.115552	0	0	33.4916	112.775	PTPRN	GO_Biological_Process_2021	MB_co-M1
cellular response to caffeine (GO:0071313)	45298	0.0344842	0.115552	0	0	33.4916	112.775	RYR2	GO_Biological_Process_2021	MB_co-M1
iron coordination entity transport (GO:1901678)	45298	0.0344842	0.115552	0	0	33.4916	112.775	SLC22A17	GO_Biological_Process_2021	MB_co-M1
left/right pattern formation (GO:0060972)	45298	0.0344842	0.115552	0	0	33.4916	112.775	AHI1	GO_Biological_Process_2021	MB_co-M1
positive regulation of potassium ion import across plasma membrane (GO:1903288)	45298	0.0344842	0.115552	0	0	33.4916	112.775	ATP1B1	GO_Biological_Process_2021	MB_co-M1
regulation of I-kappaB phosphorylation (GO:1903719)	45298	0.0344842	0.115552	0	0	33.4916	112.775	CX3CL1	GO_Biological_Process_2021	MB_co-M1
synaptic vesicle docking (GO:0016081)	45298	0.0344842	0.115552	0	0	33.4916	112.775	SNAP25	GO_Biological_Process_2021	MB_co-M1
regulation of microglial cell migration (GO:1904139)	45298	0.0344842	0.115552	0	0	33.4916	112.775	CX3CL1	GO_Biological_Process_2021	MB_co-M1
dense core granule cytoskeletal transport (GO:0099519)	45298	0.0344842	0.115552	0	0	33.4916	112.775	SYT4	GO_Biological_Process_2021	MB_co-M1
detection of stimulus involved in sensory perception of pain (GO:0062149)	45298	0.0344842	0.115552	0	0	33.4916	112.775	SCN1A	GO_Biological_Process_2021	MB_co-M1
mitochondrion-endoplasmic reticulum membrane tethering (GO:1990456)	45298	0.0344842	0.115552	0	0	33.4916	112.775	ATP2A2	GO_Biological_Process_2021	MB_co-M1
regulation of neurotrophin TRK receptor signaling pathway (GO:0051386)	45298	0.0344842	0.115552	0	0	33.4916	112.775	NTRK3	GO_Biological_Process_2021	MB_co-M1
negative regulation of cell migration (GO:0030336)	3/144	0.0356326	0.118238	0	0	4.33406	14.4519	NDRG4;THY1;CX3CL1	GO_Biological_Process_2021	MB_co-M1
iron ion homeostasis (GO:0055072)	2/61	0.0374213	0.118238	0	0	6.86302	22.5486	NDFIP1;SLC22A17	GO_Biological_Process_2021	MB_co-M1
positive regulation of cytosolic calcium ion concentration (GO:0007204)	3/147	0.0375231	0.118238	0	0	4.24313	13.9293	RYR2;NPTN;GRIN1	GO_Biological_Process_2021	MB_co-M1
positive regulation of signal transduction (GO:0009967)	4/252	0.0377569	0.118238	0	0	3.30175	10.8185	RIMS1;NTRK3;NPTN;GRIN1	GO_Biological_Process_2021	MB_co-M1
regulation of cytosolic calcium ion concentration (GO:0051480)	3/148	0.0381646	0.118238	0	0	4.21365	13.7611	RYR2;NPTN;ATP2B2	GO_Biological_Process_2021	MB_co-M1
positive regulation of cysteine-type endopeptidase activity (GO:2001056)	2/62	0.0385452	0.118238	0	0	6.7483	21.9719	GRIN2B;GRIN1	GO_Biological_Process_2021	MB_co-M1
positive regulation of hydrolase activity (GO:0051345)	3/149	0.0388116	0.118238	0	0	4.18458	13.5958	RASGRF1;THY1;CX3CL1	GO_Biological_Process_2021	MB_co-M1
protein localization to presynapse (GO:1905383)	45299	0.0393135	0.118238	0	0	28.7056	92.8968	DLG2	GO_Biological_Process_2021	MB_co-M1
anterograde axonal protein transport (GO:0099641)	45299	0.0393135	0.118238	0	0	28.7056	92.8968	DLG2	GO_Biological_Process_2021	MB_co-M1
regulation of ATPase-coupled calcium transmembrane transporter activity (GO:1901894)	45299	0.0393135	0.118238	0	0	28.7056	92.8968	RYR2	GO_Biological_Process_2021	MB_co-M1
axo-dendritic protein transport (GO:0099640)	45299	0.0393135	0.118238	0	0	28.7056	92.8968	DLG2	GO_Biological_Process_2021	MB_co-M1
regulation of cardiac muscle cell action potential involved in regulation of contraction (GO:0098909)	45299	0.0393135	0.118238	0	0	28.7056	92.8968	ATP2A2	GO_Biological_Process_2021	MB_co-M1
positive regulation of glial cell migration (GO:1903977)	45299	0.0393135	0.118238	0	0	28.7056	92.8968	CX3CL1	GO_Biological_Process_2021	MB_co-M1
response to epinephrine (GO:0071871)	45299	0.0393135	0.118238	0	0	28.7056	92.8968	RYR2	GO_Biological_Process_2021	MB_co-M1
negative regulation of microglial cell activation (GO:1903979)	45299	0.0393135	0.118238	0	0	28.7056	92.8968	CX3CL1	GO_Biological_Process_2021	MB_co-M1
cardiac muscle hypertrophy (GO:0003300)	45299	0.0393135	0.118238	0	0	28.7056	92.8968	RYR2	GO_Biological_Process_2021	MB_co-M1
histone H3-K4 monomethylation (GO:0097692)	45299	0.0393135	0.118238	0	0	28.7056	92.8968	KMT2A	GO_Biological_Process_2021	MB_co-M1
response to potassium ion (GO:0035864)	45299	0.0393135	0.118238	0	0	28.7056	92.8968	DLG2	GO_Biological_Process_2021	MB_co-M1
negative regulation of neuron projection regeneration (GO:0070571)	45299	0.0393135	0.118238	0	0	28.7056	92.8968	THY1	GO_Biological_Process_2021	MB_co-M1
regulation of dendritic spine maintenance (GO:1902950)	45299	0.0393135	0.118238	0	0	28.7056	92.8968	GRIN2B	GO_Biological_Process_2021	MB_co-M1
integrin activation (GO:0033622)	45299	0.0393135	0.118238	0	0	28.7056	92.8968	CX3CL1	GO_Biological_Process_2021	MB_co-M1
cellular response to epinephrine stimulus (GO:0071872)	45299	0.0393135	0.118238	0	0	28.7056	92.8968	RYR2	GO_Biological_Process_2021	MB_co-M1
cellular response to potassium ion (GO:0035865)	45299	0.0393135	0.118238	0	0	28.7056	92.8968	DLG2	GO_Biological_Process_2021	MB_co-M1
neuron fate specification (GO:0048665)	45299	0.0393135	0.118238	0	0	28.7056	92.8968	MYT1L	GO_Biological_Process_2021	MB_co-M1
regulation of positive chemotaxis (GO:0050926)	45299	0.0393135	0.118238	0	0	28.7056	92.8968	NTRK3	GO_Biological_Process_2021	MB_co-M1
regulation of potassium ion import (GO:1903286)	45299	0.0393135	0.118238	0	0	28.7056	92.8968	ATP1B1	GO_Biological_Process_2021	MB_co-M1
cellular response to organic cyclic compound (GO:0071407)	3/150	0.0394643	0.118238	0	0	4.1559	13.4334	GABRB3;ATP1A3;GABRG2	GO_Biological_Process_2021	MB_co-M1
protein secretion (GO:0009306)	2/64	0.0408313	0.121856	0	0	6.52995	20.8848	PTPRN;SCG2	GO_Biological_Process_2021	MB_co-M1
regulation of cell-matrix adhesion (GO:0001952)	2/65	0.0419931	0.124836	0	0	6.42598	20.372	THY1;CX3CL1	GO_Biological_Process_2021	MB_co-M1
embryonic organ development (GO:0048568)	2/66	0.0431674	0.127677	0	0	6.32526	19.8782	NDRG4;KMT2A	GO_Biological_Process_2021	MB_co-M1
epithelial cell apoptotic process (GO:1904019)	45300	0.0441188	0.127677	0	0	25.1162	78.3842	RYR2	GO_Biological_Process_2021	MB_co-M1
regulation of cellular extravasation (GO:0002691)	45300	0.0441188	0.127677	0	0	25.1162	78.3842	THY1	GO_Biological_Process_2021	MB_co-M1
regulation of gap junction assembly (GO:1903596)	45300	0.0441188	0.127677	0	0	25.1162	78.3842	CNTNAP2	GO_Biological_Process_2021	MB_co-M1
synapse pruning (GO:0098883)	45300	0.0441188	0.127677	0	0	25.1162	78.3842	CX3CL1	GO_Biological_Process_2021	MB_co-M1
neuronal ion channel clustering (GO:0045161)	45300	0.0441188	0.127677	0	0	25.1162	78.3842	CNTNAP2	GO_Biological_Process_2021	MB_co-M1
positive regulation of synapse maturation (GO:0090129)	45300	0.0441188	0.127677	0	0	25.1162	78.3842	ADGRL1	GO_Biological_Process_2021	MB_co-M1
protein-containing complex assembly (GO:0065003)	4/267	0.0450672	0.12993	0	0	3.11106	9.64304	GRIA1;RIMS1;KMT2A;CX3CL1	GO_Biological_Process_2021	MB_co-M1
cellular response to calcium ion (GO:0071277)	2/69	0.0467626	0.132953	0	0	6.04112	18.502	SYT4;SYT1	GO_Biological_Process_2021	MB_co-M1
cellular response to decreased oxygen levels (GO:0036294)	2/69	0.0467626	0.132953	0	0	6.04112	18.502	KCND2;SCN2A	GO_Biological_Process_2021	MB_co-M1
regulation of receptor binding (GO:1900120)	45301	0.0489004	0.132953	0	0	22.3244	67.3742	ATP2A2	GO_Biological_Process_2021	MB_co-M1
alanine transport (GO:0032328)	45301	0.0489004	0.132953	0	0	22.3244	67.3742	SLC6A17	GO_Biological_Process_2021	MB_co-M1
receptor recycling (GO:0001881)	45301	0.0489004	0.132953	0	0	22.3244	67.3742	NSG1	GO_Biological_Process_2021	MB_co-M1
negative regulation of establishment of protein localization (GO:1904950)	45301	0.0489004	0.132953	0	0	22.3244	67.3742	NDFIP1	GO_Biological_Process_2021	MB_co-M1
glycine transport (GO:0015816)	45301	0.0489004	0.132953	0	0	22.3244	67.3742	SLC6A17	GO_Biological_Process_2021	MB_co-M1
regulation of DNA methylation (GO:0044030)	45301	0.0489004	0.132953	0	0	22.3244	67.3742	KMT2A	GO_Biological_Process_2021	MB_co-M1
cellular response to acetylcholine (GO:1905145)	45301	0.0489004	0.132953	0	0	22.3244	67.3742	LY6H	GO_Biological_Process_2021	MB_co-M1
negative regulation of receptor binding (GO:1900121)	45301	0.0489004	0.132953	0	0	22.3244	67.3742	ATP2A2	GO_Biological_Process_2021	MB_co-M1
cellular response to purine-containing compound (GO:0071415)	45301	0.0489004	0.132953	0	0	22.3244	67.3742	RYR2	GO_Biological_Process_2021	MB_co-M1
negative regulation of voltage-gated calcium channel activity (GO:1901386)	45301	0.0489004	0.132953	0	0	22.3244	67.3742	CBARP	GO_Biological_Process_2021	MB_co-M1
chloride ion homeostasis (GO:0055064)	45301	0.0489004	0.132953	0	0	22.3244	67.3742	SLC12A5	GO_Biological_Process_2021	MB_co-M1
neuron projection maintenance (GO:1990535)	45301	0.0489004	0.132953	0	0	22.3244	67.3742	ATP1A3	GO_Biological_Process_2021	MB_co-M1
nucleic acid transport (GO:0050657)	45301	0.0489004	0.132953	0	0	22.3244	67.3742	RBFOX1	GO_Biological_Process_2021	MB_co-M1
monovalent inorganic anion homeostasis (GO:0055083)	45301	0.0489004	0.132953	0	0	22.3244	67.3742	SLC12A5	GO_Biological_Process_2021	MB_co-M1
adenylate cyclase-modulating G protein-coupled receptor signaling pathway (GO:0007188)	3/165	0.0499174	0.135237	0	0	3.76823	11.2948	GABBR1;ADGRB3;ADGRL1	GO_Biological_Process_2021	MB_co-M1
positive regulation of neurogenesis (GO:0050769)	2/72	0.0504638	0.136234	0	0	5.78134	17.266	NPTN;CX3CL1	GO_Biological_Process_2021	MB_co-M1
granulocyte chemotaxis (GO:0071621)	2/73	0.0517203	0.139135	0	0	5.69963	16.8817	SCG2;CX3CL1	GO_Biological_Process_2021	MB_co-M1
negative regulation of calcium ion transmembrane transport (GO:1903170)	45302	0.0536583	0.140394	0	0	20.0909	58.7683	CBARP	GO_Biological_Process_2021	MB_co-M1
regulation of synapse maturation (GO:0090128)	45302	0.0536583	0.140394	0	0	20.0909	58.7683	ADGRL1	GO_Biological_Process_2021	MB_co-M1
positive regulation of cellular extravasation (GO:0002693)	45302	0.0536583	0.140394	0	0	20.0909	58.7683	THY1	GO_Biological_Process_2021	MB_co-M1
cardiac muscle cell membrane repolarization (GO:0099622)	45302	0.0536583	0.140394	0	0	20.0909	58.7683	ATP1B1	GO_Biological_Process_2021	MB_co-M1
induction of positive chemotaxis (GO:0050930)	45302	0.0536583	0.140394	0	0	20.0909	58.7683	SCG2	GO_Biological_Process_2021	MB_co-M1
negative regulation of platelet-derived growth factor receptor signaling pathway (GO:0010642)	45302	0.0536583	0.140394	0	0	20.0909	58.7683	NDRG4	GO_Biological_Process_2021	MB_co-M1
positive regulation of neuroblast proliferation (GO:0002052)	45302	0.0536583	0.140394	0	0	20.0909	58.7683	CX3CL1	GO_Biological_Process_2021	MB_co-M1
regulation of histone H3-K9 acetylation (GO:2000615)	45302	0.0536583	0.140394	0	0	20.0909	58.7683	KMT2A	GO_Biological_Process_2021	MB_co-M1
positive regulation of ERK1 and ERK2 cascade (GO:0070374)	3/172	0.0552128	0.143968	0	0	3.61087	10.4591	NDRG4;NTRK3;CX3CL1	GO_Biological_Process_2021	MB_co-M1
neuron differentiation (GO:0030182)	3/174	0.0567734	0.147534	0	0	3.56828	10.2363	TENM2;MYT1L;ATP2B2	GO_Biological_Process_2021	MB_co-M1
negative regulation of apoptotic signaling pathway (GO:2001234)	2/78	0.0581682	0.147722	0	0	5.32331	15.1417	SCG2;CX3CL1	GO_Biological_Process_2021	MB_co-M1
protein localization to synapse (GO:0035418)	45303	0.0583926	0.147722	0	0	18.2635	51.8788	PCLO	GO_Biological_Process_2021	MB_co-M1
regulation of sequestering of calcium ion (GO:0051282)	45303	0.0583926	0.147722	0	0	18.2635	51.8788	RYR2	GO_Biological_Process_2021	MB_co-M1
regulation of ventricular cardiac muscle cell action potential (GO:0098911)	45303	0.0583926	0.147722	0	0	18.2635	51.8788	RYR2	GO_Biological_Process_2021	MB_co-M1
synaptic vesicle fusion to presynaptic active zone membrane (GO:0031629)	45303	0.0583926	0.147722	0	0	18.2635	51.8788	SNAP25	GO_Biological_Process_2021	MB_co-M1
neurotransmitter uptake (GO:0001504)	45303	0.0583926	0.147722	0	0	18.2635	51.8788	SNAP25	GO_Biological_Process_2021	MB_co-M1
positive regulation of sodium ion transmembrane transport (GO:1902307)	45303	0.0583926	0.147722	0	0	18.2635	51.8788	ATP1B1	GO_Biological_Process_2021	MB_co-M1
morphogenesis of a polarized epithelium (GO:0001738)	45303	0.0583926	0.147722	0	0	18.2635	51.8788	AHI1	GO_Biological_Process_2021	MB_co-M1
regulation of ion transport (GO:0043269)	2/79	0.0594898	0.150001	0	0	5.25391	14.8263	SYT4;SYT1	GO_Biological_Process_2021	MB_co-M1
relaxation of cardiac muscle (GO:0055119)	45304	0.0631034	0.156529	0	0	16.7407	46.2543	ATP1B1	GO_Biological_Process_2021	MB_co-M1
positive regulation of reactive oxygen species biosynthetic process (GO:1903428)	45304	0.0631034	0.156529	0	0	16.7407	46.2543	GRIN1	GO_Biological_Process_2021	MB_co-M1
positive regulation of transporter activity (GO:0032411)	45304	0.0631034	0.156529	0	0	16.7407	46.2543	KMT2A	GO_Biological_Process_2021	MB_co-M1
regulation of platelet-derived growth factor receptor signaling pathway (GO:0010640)	45304	0.0631034	0.156529	0	0	16.7407	46.2543	NDRG4	GO_Biological_Process_2021	MB_co-M1
embryonic hemopoiesis (GO:0035162)	45304	0.0631034	0.156529	0	0	16.7407	46.2543	KMT2A	GO_Biological_Process_2021	MB_co-M1
positive regulation of cytoskeleton organization (GO:0051495)	2/82	0.0635162	0.156537	0	0	5.05612	13.937	NTRK3;CX3CL1	GO_Biological_Process_2021	MB_co-M1
ephrin receptor signaling pathway (GO:0048013)	2/82	0.0635162	0.156537	0	0	5.05612	13.937	GRIN2B;GRIN1	GO_Biological_Process_2021	MB_co-M1
relaxation of muscle (GO:0090075)	45305	0.0677909	0.160846	0	0	15.4522	41.587	ATP1B1	GO_Biological_Process_2021	MB_co-M1
cardiac left ventricle morphogenesis (GO:0003214)	45305	0.0677909	0.160846	0	0	15.4522	41.587	RYR2	GO_Biological_Process_2021	MB_co-M1
histone H3-K4 trimethylation (GO:0080182)	45305	0.0677909	0.160846	0	0	15.4522	41.587	KMT2A	GO_Biological_Process_2021	MB_co-M1
negative regulation of neuroinflammatory response (GO:0150079)	45305	0.0677909	0.160846	0	0	15.4522	41.587	CX3CL1	GO_Biological_Process_2021	MB_co-M1
secretion (GO:0046903)	45305	0.0677909	0.160846	0	0	15.4522	41.587	RIMS1	GO_Biological_Process_2021	MB_co-M1
negative regulation of smooth muscle cell migration (GO:0014912)	45305	0.0677909	0.160846	0	0	15.4522	41.587	NDRG4	GO_Biological_Process_2021	MB_co-M1
positive regulation of potassium ion transmembrane transporter activity (GO:1901018)	45305	0.0677909	0.160846	0	0	15.4522	41.587	ATP1B1	GO_Biological_Process_2021	MB_co-M1
synaptic membrane adhesion (GO:0099560)	45305	0.0677909	0.160846	0	0	15.4522	41.587	LRFN5	GO_Biological_Process_2021	MB_co-M1
neuron fate commitment (GO:0048663)	45305	0.0677909	0.160846	0	0	15.4522	41.587	MYT1L	GO_Biological_Process_2021	MB_co-M1
positive regulation of sodium ion transmembrane transporter activity (GO:2000651)	45305	0.0677909	0.160846	0	0	15.4522	41.587	ATP1B1	GO_Biological_Process_2021	MB_co-M1
membrane repolarization during action potential (GO:0086011)	45305	0.0677909	0.160846	0	0	15.4522	41.587	ATP1B1	GO_Biological_Process_2021	MB_co-M1
vasodilation (GO:0042311)	45305	0.0677909	0.160846	0	0	15.4522	41.587	KCNMA1	GO_Biological_Process_2021	MB_co-M1
regulation of GTPase activity (GO:0043087)	3/189	0.0691342	0.163525	0	0	3.27802	8.7579	RASGRF1;THY1;CX3CL1	GO_Biological_Process_2021	MB_co-M1
eye photoreceptor cell development (GO:0042462)	45306	0.0724552	0.165241	0	0	14.3478	37.6598	THY1	GO_Biological_Process_2021	MB_co-M1
G protein-coupled glutamate receptor signaling pathway (GO:0007216)	45306	0.0724552	0.165241	0	0	14.3478	37.6598	GRM5	GO_Biological_Process_2021	MB_co-M1
negative regulation of leukocyte activation (GO:0002695)	45306	0.0724552	0.165241	0	0	14.3478	37.6598	LRFN5	GO_Biological_Process_2021	MB_co-M1
positive regulation of heterotypic cell-cell adhesion (GO:0034116)	45306	0.0724552	0.165241	0	0	14.3478	37.6598	THY1	GO_Biological_Process_2021	MB_co-M1
positive regulation of histone H3-K4 methylation (GO:0051571)	45306	0.0724552	0.165241	0	0	14.3478	37.6598	KMT2A	GO_Biological_Process_2021	MB_co-M1
response to muscle stretch (GO:0035994)	45306	0.0724552	0.165241	0	0	14.3478	37.6598	RYR2	GO_Biological_Process_2021	MB_co-M1
membrane repolarization during cardiac muscle cell action potential (GO:0086013)	45306	0.0724552	0.165241	0	0	14.3478	37.6598	ATP1B1	GO_Biological_Process_2021	MB_co-M1
regulation of microglial cell activation (GO:1903978)	45306	0.0724552	0.165241	0	0	14.3478	37.6598	CX3CL1	GO_Biological_Process_2021	MB_co-M1
detection of mechanical stimulus involved in sensory perception (GO:0050974)	45306	0.0724552	0.165241	0	0	14.3478	37.6598	SCN1A	GO_Biological_Process_2021	MB_co-M1
regulation of phospholipase C activity (GO:1900274)	45306	0.0724552	0.165241	0	0	14.3478	37.6598	NTRK3	GO_Biological_Process_2021	MB_co-M1
photoreceptor cell development (GO:0042461)	45306	0.0724552	0.165241	0	0	14.3478	37.6598	AHI1	GO_Biological_Process_2021	MB_co-M1
myoblast fusion (GO:0007520)	45306	0.0724552	0.165241	0	0	14.3478	37.6598	ADGRB3	GO_Biological_Process_2021	MB_co-M1
regulation of Rac protein signal transduction (GO:0035020)	45307	0.0770964	0.171226	0	0	13.3906	34.316	RASGRF1	GO_Biological_Process_2021	MB_co-M1
retrograde axonal transport (GO:0008090)	45307	0.0770964	0.171226	0	0	13.3906	34.316	DLG2	GO_Biological_Process_2021	MB_co-M1
regulation of hormone secretion (GO:0046883)	45307	0.0770964	0.171226	0	0	13.3906	34.316	SCG5	GO_Biological_Process_2021	MB_co-M1
neuron cell-cell adhesion (GO:0007158)	45307	0.0770964	0.171226	0	0	13.3906	34.316	NRXN3	GO_Biological_Process_2021	MB_co-M1
neuron projection organization (GO:0106027)	45307	0.0770964	0.171226	0	0	13.3906	34.316	ATP1A3	GO_Biological_Process_2021	MB_co-M1
membrane repolarization (GO:0086009)	45307	0.0770964	0.171226	0	0	13.3906	34.316	ATP1B1	GO_Biological_Process_2021	MB_co-M1
dendrite self-avoidance (GO:0070593)	45307	0.0770964	0.171226	0	0	13.3906	34.316	NPTN	GO_Biological_Process_2021	MB_co-M1
regulation of neurotransmitter transport (GO:0051588)	45307	0.0770964	0.171226	0	0	13.3906	34.316	RIMS1	GO_Biological_Process_2021	MB_co-M1
protein localization to endoplasmic reticulum (GO:0070972)	45307	0.0770964	0.171226	0	0	13.3906	34.316	RYR2	GO_Biological_Process_2021	MB_co-M1
generation of neurons (GO:0048699)	3/202	0.0807478	0.177863	0	0	3.06186	7.70493	MYT1L;ATP2B2;CX3CL1	GO_Biological_Process_2021	MB_co-M1
establishment of protein localization to endoplasmic reticulum (GO:0072599)	45308	0.0817146	0.177863	0	0	12.553	31.4393	RYR2	GO_Biological_Process_2021	MB_co-M1
regulation of cardiac muscle contraction by regulation of the release of sequestered calcium ion (GO:0010881)	45308	0.0817146	0.177863	0	0	12.553	31.4393	RYR2	GO_Biological_Process_2021	MB_co-M1
response to purine-containing compound (GO:0014074)	45308	0.0817146	0.177863	0	0	12.553	31.4393	RYR2	GO_Biological_Process_2021	MB_co-M1
positive regulation of regulated secretory pathway (GO:1903307)	45308	0.0817146	0.177863	0	0	12.553	31.4393	SYT4	GO_Biological_Process_2021	MB_co-M1
regulation of neuroblast proliferation (GO:1902692)	45308	0.0817146	0.177863	0	0	12.553	31.4393	CX3CL1	GO_Biological_Process_2021	MB_co-M1
negative regulation of amyloid-beta formation (GO:1902430)	45308	0.0817146	0.177863	0	0	12.553	31.4393	RTN1	GO_Biological_Process_2021	MB_co-M1
cellular transition metal ion homeostasis (GO:0046916)	2/96	0.0834354	0.181093	0	0	4.30004	10.6799	NDFIP1;SLC22A17	GO_Biological_Process_2021	MB_co-M1
negative regulation of cation transmembrane transport (GO:1904063)	45309	0.08631	0.183169	0	0	11.814	28.9421	CBARP	GO_Biological_Process_2021	MB_co-M1
amyloid precursor protein metabolic process (GO:0042982)	45309	0.08631	0.183169	0	0	11.814	28.9421	NSG1	GO_Biological_Process_2021	MB_co-M1
cellular response to alkaloid (GO:0071312)	45309	0.08631	0.183169	0	0	11.814	28.9421	RYR2	GO_Biological_Process_2021	MB_co-M1
positive regulation of nervous system process (GO:0031646)	45309	0.08631	0.183169	0	0	11.814	28.9421	RIMS1	GO_Biological_Process_2021	MB_co-M1
ventricular cardiac muscle cell action potential (GO:0086005)	45309	0.08631	0.183169	0	0	11.814	28.9421	RYR2	GO_Biological_Process_2021	MB_co-M1
presynapse assembly (GO:0099054)	45309	0.08631	0.183169	0	0	11.814	28.9421	PCLO	GO_Biological_Process_2021	MB_co-M1
regulation of presynapse assembly (GO:1905606)	45309	0.08631	0.183169	0	0	11.814	28.9421	LRFN5	GO_Biological_Process_2021	MB_co-M1
regulation of presynapse organization (GO:0099174)	45309	0.08631	0.183169	0	0	11.814	28.9421	LRFN5	GO_Biological_Process_2021	MB_co-M1
negative regulation of calcium ion transport (GO:0051926)	45310	0.0908825	0.186651	0	0	11.1571	26.7569	CBARP	GO_Biological_Process_2021	MB_co-M1
regulation of synaptic vesicle exocytosis (GO:2000300)	45310	0.0908825	0.186651	0	0	11.1571	26.7569	RIMS1	GO_Biological_Process_2021	MB_co-M1
positive regulation of focal adhesion assembly (GO:0051894)	45310	0.0908825	0.186651	0	0	11.1571	26.7569	THY1	GO_Biological_Process_2021	MB_co-M1
cardiac muscle cell contraction (GO:0086003)	45310	0.0908825	0.186651	0	0	11.1571	26.7569	SCN1A	GO_Biological_Process_2021	MB_co-M1
histone H4-K16 acetylation (GO:0043984)	45310	0.0908825	0.186651	0	0	11.1571	26.7569	KMT2A	GO_Biological_Process_2021	MB_co-M1
positive regulation of macrophage migration (GO:1905523)	45310	0.0908825	0.186651	0	0	11.1571	26.7569	CX3CL1	GO_Biological_Process_2021	MB_co-M1
negative regulation of T cell receptor signaling pathway (GO:0050860)	45310	0.0908825	0.186651	0	0	11.1571	26.7569	THY1	GO_Biological_Process_2021	MB_co-M1
regulation of histone H3-K4 methylation (GO:0051569)	45310	0.0908825	0.186651	0	0	11.1571	26.7569	KMT2A	GO_Biological_Process_2021	MB_co-M1
long-term memory (GO:0007616)	45310	0.0908825	0.186651	0	0	11.1571	26.7569	RASGRF1	GO_Biological_Process_2021	MB_co-M1
peptidyl-lysine dimethylation (GO:0018027)	45310	0.0908825	0.186651	0	0	11.1571	26.7569	KMT2A	GO_Biological_Process_2021	MB_co-M1
positive regulation of actin cytoskeleton reorganization (GO:2000251)	45310	0.0908825	0.186651	0	0	11.1571	26.7569	NTRK3	GO_Biological_Process_2021	MB_co-M1
negative regulation of amyloid precursor protein catabolic process (GO:1902992)	45310	0.0908825	0.186651	0	0	11.1571	26.7569	RTN1	GO_Biological_Process_2021	MB_co-M1
cellular response to organonitrogen compound (GO:0071417)	2/103	0.0940199	0.192577	0	0	4.00061	9.45843	GABRB3;GABRG2	GO_Biological_Process_2021	MB_co-M1
regulation of smooth muscle cell migration (GO:0014910)	45311	0.0954324	0.192885	0	0	10.5694	24.831	NDRG4	GO_Biological_Process_2021	MB_co-M1
positive regulation of epithelial cell differentiation (GO:0030858)	45311	0.0954324	0.192885	0	0	10.5694	24.831	AHI1	GO_Biological_Process_2021	MB_co-M1
insulin secretion (GO:0030073)	45311	0.0954324	0.192885	0	0	10.5694	24.831	PTPRN	GO_Biological_Process_2021	MB_co-M1
regulation of fibroblast growth factor receptor signaling pathway (GO:0040036)	45311	0.0954324	0.192885	0	0	10.5694	24.831	NPTN	GO_Biological_Process_2021	MB_co-M1
endoplasmic reticulum calcium ion homeostasis (GO:0032469)	45311	0.0954324	0.192885	0	0	10.5694	24.831	ATP2A2	GO_Biological_Process_2021	MB_co-M1
activation of GTPase activity (GO:0090630)	2/105	0.0971125	0.195762	0	0	3.92253	9.14689	NTRK3;RASGRF1	GO_Biological_Process_2021	MB_co-M1
acetylcholine receptor signaling pathway (GO:0095500)	45312	0.0999598	0.198362	0	0	10.0404	23.1229	LY6H	GO_Biological_Process_2021	MB_co-M1
focal adhesion assembly (GO:0048041)	45312	0.0999598	0.198362	0	0	10.0404	23.1229	THY1	GO_Biological_Process_2021	MB_co-M1
cellular response to steroid hormone stimulus (GO:0071383)	45312	0.0999598	0.198362	0	0	10.0404	23.1229	ATP1A3	GO_Biological_Process_2021	MB_co-M1
neuron apoptotic process (GO:0051402)	45312	0.0999598	0.198362	0	0	10.0404	23.1229	SCN2A	GO_Biological_Process_2021	MB_co-M1
regulation of lipopolysaccharide-mediated signaling pathway (GO:0031664)	45312	0.0999598	0.198362	0	0	10.0404	23.1229	CX3CL1	GO_Biological_Process_2021	MB_co-M1
myotube differentiation (GO:0014902)	45312	0.0999598	0.198362	0	0	10.0404	23.1229	ADGRB3	GO_Biological_Process_2021	MB_co-M1
regulation of voltage-gated calcium channel activity (GO:1901385)	45313	0.104465	0.20412	0	0	9.56181	21.5992	CBARP	GO_Biological_Process_2021	MB_co-M1
positive regulation of neural precursor cell proliferation (GO:2000179)	45313	0.104465	0.20412	0	0	9.56181	21.5992	CX3CL1	GO_Biological_Process_2021	MB_co-M1
cellular response to nerve growth factor stimulus (GO:1990090)	45313	0.104465	0.20412	0	0	9.56181	21.5992	NTRK3	GO_Biological_Process_2021	MB_co-M1
cellular response to osmotic stress (GO:0071470)	45313	0.104465	0.20412	0	0	9.56181	21.5992	SCN2A	GO_Biological_Process_2021	MB_co-M1
microglial cell activation (GO:0001774)	45313	0.104465	0.20412	0	0	9.56181	21.5992	CX3CL1	GO_Biological_Process_2021	MB_co-M1
protein localization to cell junction (GO:1902414)	45313	0.104465	0.20412	0	0	9.56181	21.5992	PCLO	GO_Biological_Process_2021	MB_co-M1
response to endoplasmic reticulum stress (GO:0034976)	2/110	0.104968	0.20458	0	0	3.73998	8.4303	RASGRF1;ATP2A2	GO_Biological_Process_2021	MB_co-M1
protein-containing complex subunit organization (GO:0043933)	2/112	0.108158	0.209662	0	0	3.67161	8.16628	RIMS1;KMT2A	GO_Biological_Process_2021	MB_co-M1
regulation of release of sequestered calcium ion into cytosol by sarcoplasmic reticulum (GO:0010880)	45314	0.108947	0.209662	0	0	9.12672	20.2329	RYR2	GO_Biological_Process_2021	MB_co-M1
negative regulation of G protein-coupled receptor signaling pathway (GO:0045744)	45314	0.108947	0.209662	0	0	9.12672	20.2329	GPRASP1	GO_Biological_Process_2021	MB_co-M1
regulation of calcium ion transmembrane transport (GO:1903169)	45314	0.108947	0.209662	0	0	9.12672	20.2329	CBARP	GO_Biological_Process_2021	MB_co-M1
positive regulation of receptor internalization (GO:0002092)	45314	0.108947	0.209662	0	0	9.12672	20.2329	AHI1	GO_Biological_Process_2021	MB_co-M1
negative regulation of cell motility (GO:2000146)	2/114	0.111373	0.213791	0	0	3.60569	7.91401	THY1;CX3CL1	GO_Biological_Process_2021	MB_co-M1
positive regulation of cell-substrate junction organization (GO:0150117)	45315	0.113408	0.215531	0	0	8.72947	19.002	THY1	GO_Biological_Process_2021	MB_co-M1
negative regulation of protein tyrosine kinase activity (GO:0061099)	45315	0.113408	0.215531	0	0	8.72947	19.002	THY1	GO_Biological_Process_2021	MB_co-M1
cellular response to catecholamine stimulus (GO:0071870)	45315	0.113408	0.215531	0	0	8.72947	19.002	RYR2	GO_Biological_Process_2021	MB_co-M1
positive regulation of phospholipase activity (GO:0010518)	45315	0.113408	0.215531	0	0	8.72947	19.002	NTRK3	GO_Biological_Process_2021	MB_co-M1
regulation of ERK1 and ERK2 cascade (GO:0070372)	3/238	0.116856	0.219655	0	0	2.58807	5.55609	NDRG4;NTRK3;CX3CL1	GO_Biological_Process_2021	MB_co-M1
negative regulation of antigen receptor-mediated signaling pathway (GO:0050858)	45316	0.117846	0.219655	0	0	8.36532	17.8882	THY1	GO_Biological_Process_2021	MB_co-M1
receptor catabolic process (GO:0032801)	45316	0.117846	0.219655	0	0	8.36532	17.8882	GPRASP1	GO_Biological_Process_2021	MB_co-M1
negative regulation of sequestering of calcium ion (GO:0051283)	45316	0.117846	0.219655	0	0	8.36532	17.8882	RYR2	GO_Biological_Process_2021	MB_co-M1
regulation of heterotypic cell-cell adhesion (GO:0034114)	45316	0.117846	0.219655	0	0	8.36532	17.8882	THY1	GO_Biological_Process_2021	MB_co-M1
divalent inorganic cation homeostasis (GO:0072507)	45316	0.117846	0.219655	0	0	8.36532	17.8882	GRIN1	GO_Biological_Process_2021	MB_co-M1
peripheral nervous system development (GO:0007422)	45316	0.117846	0.219655	0	0	8.36532	17.8882	SCN8A	GO_Biological_Process_2021	MB_co-M1
adenylate cyclase-activating G protein-coupled receptor signaling pathway (GO:0007189)	2/118	0.117878	0.219655	0	0	3.48065	7.442	ADGRB3;ADGRL1	GO_Biological_Process_2021	MB_co-M1
axonogenesis (GO:0007409)	3/240	0.119017	0.221238	0	0	2.56597	5.46164	PLPPR4;NPTN;NRXN3	GO_Biological_Process_2021	MB_co-M1
cytoskeleton organization (GO:0007010)	2/120	0.121166	0.222401	0	0	3.42131	7.221	PCLO;THY1	GO_Biological_Process_2021	MB_co-M1
membrane organization (GO:0061024)	3/242	0.121192	0.222401	0	0	2.54423	5.36929	RIMS1;SYT1;SYP	GO_Biological_Process_2021	MB_co-M1
regulation of actin filament bundle assembly (GO:0032231)	45317	0.122262	0.222401	0	0	8.0303	16.8764	CX3CL1	GO_Biological_Process_2021	MB_co-M1
negative regulation of interleukin-1 beta production (GO:0032691)	45317	0.122262	0.222401	0	0	8.0303	16.8764	CX3CL1	GO_Biological_Process_2021	MB_co-M1
positive regulation of filopodium assembly (GO:0051491)	45317	0.122262	0.222401	0	0	8.0303	16.8764	TENM2	GO_Biological_Process_2021	MB_co-M1
positive regulation of histone methylation (GO:0031062)	45317	0.122262	0.222401	0	0	8.0303	16.8764	KMT2A	GO_Biological_Process_2021	MB_co-M1
positive regulation of ion transmembrane transporter activity (GO:0032414)	45317	0.122262	0.222401	0	0	8.0303	16.8764	ATP1B1	GO_Biological_Process_2021	MB_co-M1
negative regulation of protein transport (GO:0051224)	45317	0.122262	0.222401	0	0	8.0303	16.8764	NDFIP1	GO_Biological_Process_2021	MB_co-M1
regulation of potassium ion transmembrane transporter activity (GO:1901016)	45317	0.122262	0.222401	0	0	8.0303	16.8764	ATP1B1	GO_Biological_Process_2021	MB_co-M1
epithelium development (GO:0060429)	2/122	0.124476	0.225561	0	0	3.36395	7.00925	AHI1;NDRG4	GO_Biological_Process_2021	MB_co-M1
positive regulation of epithelial cell proliferation (GO:0050679)	2/123	0.12614	0.225561	0	0	3.33598	6.90669	PTPRN;SCG2	GO_Biological_Process_2021	MB_co-M1
negative regulation of cation channel activity (GO:2001258)	45318	0.126657	0.225561	0	0	7.72106	15.9538	CBARP	GO_Biological_Process_2021	MB_co-M1
positive regulation of cellular component movement (GO:0051272)	45318	0.126657	0.225561	0	0	7.72106	15.9538	SPOCK2	GO_Biological_Process_2021	MB_co-M1
negative regulation of endothelial cell apoptotic process (GO:2000352)	45318	0.126657	0.225561	0	0	7.72106	15.9538	SCG2	GO_Biological_Process_2021	MB_co-M1
release of sequestered calcium ion into cytosol (GO:0051209)	45318	0.126657	0.225561	0	0	7.72106	15.9538	RYR2	GO_Biological_Process_2021	MB_co-M1
peptide hormone secretion (GO:0030072)	45318	0.126657	0.225561	0	0	7.72106	15.9538	PTPRN	GO_Biological_Process_2021	MB_co-M1
presynaptic endocytosis (GO:0140238)	45318	0.126657	0.225561	0	0	7.72106	15.9538	SYT1	GO_Biological_Process_2021	MB_co-M1
monovalent inorganic cation homeostasis (GO:0055067)	45318	0.126657	0.225561	0	0	7.72106	15.9538	SLC12A5	GO_Biological_Process_2021	MB_co-M1
regulation of protein transport (GO:0051223)	45319	0.131029	0.23013	0	0	7.43472	15.1098	NDFIP1	GO_Biological_Process_2021	MB_co-M1
regulation of reactive oxygen species biosynthetic process (GO:1903426)	45319	0.131029	0.23013	0	0	7.43472	15.1098	GRIN1	GO_Biological_Process_2021	MB_co-M1
negative regulation of axonogenesis (GO:0050771)	45319	0.131029	0.23013	0	0	7.43472	15.1098	THY1	GO_Biological_Process_2021	MB_co-M1
negative regulation of calcium ion transmembrane transporter activity (GO:1901020)	45319	0.131029	0.23013	0	0	7.43472	15.1098	CBARP	GO_Biological_Process_2021	MB_co-M1
neutral amino acid transport (GO:0015804)	45319	0.131029	0.23013	0	0	7.43472	15.1098	SLC6A17	GO_Biological_Process_2021	MB_co-M1
regulation of neuron migration (GO:2001222)	45319	0.131029	0.23013	0	0	7.43472	15.1098	CX3CL1	GO_Biological_Process_2021	MB_co-M1
plasma membrane bounded cell projection organization (GO:0120036)	2/128	0.134536	0.235746	0	0	3.20279	6.42455	CNTNAP2;RASGRF1	GO_Biological_Process_2021	MB_co-M1
regulation of response to biotic stimulus (GO:0002831)	45320	0.13538	0.236143	0	0	7.16883	14.3353	CX3CL1	GO_Biological_Process_2021	MB_co-M1
positive regulation of leukocyte migration (GO:0002687)	45320	0.13538	0.236143	0	0	7.16883	14.3353	THY1	GO_Biological_Process_2021	MB_co-M1
cellular response to hypoxia (GO:0071456)	2/131	0.139633	0.238788	0	0	3.12783	6.15787	KCND2;SCN2A	GO_Biological_Process_2021	MB_co-M1
regulation of striated muscle contraction (GO:0006942)	45321	0.13971	0.238788	0	0	6.92128	13.6224	RYR2	GO_Biological_Process_2021	MB_co-M1
negative regulation of interleukin-1 production (GO:0032692)	45321	0.13971	0.238788	0	0	6.92128	13.6224	CX3CL1	GO_Biological_Process_2021	MB_co-M1
histone H3-K4 methylation (GO:0051568)	45321	0.13971	0.238788	0	0	6.92128	13.6224	KMT2A	GO_Biological_Process_2021	MB_co-M1
regulation of long-term synaptic potentiation (GO:1900271)	45321	0.13971	0.238788	0	0	6.92128	13.6224	NSG1	GO_Biological_Process_2021	MB_co-M1
positive regulation of small GTPase mediated signal transduction (GO:0051057)	45321	0.13971	0.238788	0	0	6.92128	13.6224	RASGRF1	GO_Biological_Process_2021	MB_co-M1
regulation of macrophage activation (GO:0043030)	45321	0.13971	0.238788	0	0	6.92128	13.6224	LRFN5	GO_Biological_Process_2021	MB_co-M1
peptidyl-lysine trimethylation (GO:0018023)	45321	0.13971	0.238788	0	0	6.92128	13.6224	KMT2A	GO_Biological_Process_2021	MB_co-M1
morphogenesis of an epithelium (GO:0002009)	45321	0.13971	0.238788	0	0	6.92128	13.6224	AHI1	GO_Biological_Process_2021	MB_co-M1
cellular component assembly (GO:0022607)	3/261	0.142567	0.242141	0	0	2.35459	4.58661	RIMS1;PCLO;KMT2A	GO_Biological_Process_2021	MB_co-M1
activation of protein kinase B activity (GO:0032148)	45322	0.144017	0.242141	0	0	6.69024	12.9645	NTRK3	GO_Biological_Process_2021	MB_co-M1
negative regulation of interleukin-6 production (GO:0032715)	45322	0.144017	0.242141	0	0	6.69024	12.9645	CX3CL1	GO_Biological_Process_2021	MB_co-M1
regulation of cellular pH (GO:0030641)	45322	0.144017	0.242141	0	0	6.69024	12.9645	SLC4A10	GO_Biological_Process_2021	MB_co-M1
positive regulation of leukocyte cell-cell adhesion (GO:1903039)	45322	0.144017	0.242141	0	0	6.69024	12.9645	THY1	GO_Biological_Process_2021	MB_co-M1
positive regulation of locomotion (GO:0040017)	45322	0.144017	0.242141	0	0	6.69024	12.9645	SPOCK2	GO_Biological_Process_2021	MB_co-M1
negative regulation of peptidyl-tyrosine phosphorylation (GO:0050732)	45322	0.144017	0.242141	0	0	6.69024	12.9645	THY1	GO_Biological_Process_2021	MB_co-M1
transmembrane receptor protein tyrosine kinase signaling pathway (GO:0007169)	4/404	0.144207	0.242141	0	0	2.03125	3.93353	AHI1;NTRK3;GRIN2B;GRIN1	GO_Biological_Process_2021	MB_co-M1
response to amino acid (GO:0043200)	1/32	0.148304	0.246458	0	0	6.4741	12.3558	GRIN1	GO_Biological_Process_2021	MB_co-M1
regulation of cellular amide metabolic process (GO:0034248)	1/32	0.148304	0.246458	0	0	6.4741	12.3558	GRM5	GO_Biological_Process_2021	MB_co-M1
regulation of dendrite morphogenesis (GO:0048814)	1/32	0.148304	0.246458	0	0	6.4741	12.3558	ADGRB3	GO_Biological_Process_2021	MB_co-M1
cellular response to glucose stimulus (GO:0071333)	1/32	0.148304	0.246458	0	0	6.4741	12.3558	PTPRN	GO_Biological_Process_2021	MB_co-M1
regulation of protein phosphorylation (GO:0001932)	3/266	0.148391	0.246458	0	0	2.30924	4.40581	GRM5;NTRK3;NPTN	GO_Biological_Process_2021	MB_co-M1
negative regulation of smooth muscle cell proliferation (GO:0048662)	1/33	0.152569	0.251756	0	0	6.27146	11.7912	NDRG4	GO_Biological_Process_2021	MB_co-M1
regulation of histone acetylation (GO:0035065)	1/33	0.152569	0.251756	0	0	6.27146	11.7912	KMT2A	GO_Biological_Process_2021	MB_co-M1
regulation of neurotransmitter secretion (GO:0046928)	1/33	0.152569	0.251756	0	0	6.27146	11.7912	RIMS1	GO_Biological_Process_2021	MB_co-M1
neuron projection morphogenesis (GO:0048812)	2/140	0.155166	0.253289	0	0	2.92251	5.44539	CNTNAP2;PLPPR4	GO_Biological_Process_2021	MB_co-M1
enzyme linked receptor protein signaling pathway (GO:0007167)	2/140	0.155166	0.253289	0	0	2.92251	5.44539	AHI1;NTRK3	GO_Biological_Process_2021	MB_co-M1
epithelial tube morphogenesis (GO:0060562)	1/34	0.156813	0.253289	0	0	6.08111	11.2665	RYR2	GO_Biological_Process_2021	MB_co-M1
regulation of amyloid-beta formation (GO:1902003)	1/34	0.156813	0.253289	0	0	6.08111	11.2665	RTN1	GO_Biological_Process_2021	MB_co-M1
autophagosome maturation (GO:0097352)	1/34	0.156813	0.253289	0	0	6.08111	11.2665	ATP2A2	GO_Biological_Process_2021	MB_co-M1
response to steroid hormone (GO:0048545)	1/34	0.156813	0.253289	0	0	6.08111	11.2665	ATP1A3	GO_Biological_Process_2021	MB_co-M1
histone lysine methylation (GO:0034968)	1/34	0.156813	0.253289	0	0	6.08111	11.2665	KMT2A	GO_Biological_Process_2021	MB_co-M1
cell-substrate junction assembly (GO:0007044)	1/34	0.156813	0.253289	0	0	6.08111	11.2665	THY1	GO_Biological_Process_2021	MB_co-M1
synaptic vesicle recycling (GO:0036465)	1/34	0.156813	0.253289	0	0	6.08111	11.2665	SYT1	GO_Biological_Process_2021	MB_co-M1
ventricular cardiac muscle tissue morphogenesis (GO:0055010)	1/34	0.156813	0.253289	0	0	6.08111	11.2665	RYR2	GO_Biological_Process_2021	MB_co-M1
positive regulation of MAPK cascade (GO:0043410)	3/274	0.157868	0.254454	0	0	2.24016	4.13532	NDRG4;NTRK3;CX3CL1	GO_Biological_Process_2021	MB_co-M1
regulation of T cell receptor signaling pathway (GO:0050856)	1/35	0.161037	0.256852	0	0	5.90196	10.7777	THY1	GO_Biological_Process_2021	MB_co-M1
bicarbonate transport (GO:0015701)	1/35	0.161037	0.256852	0	0	5.90196	10.7777	SLC4A10	GO_Biological_Process_2021	MB_co-M1
negative regulation of neurogenesis (GO:0050768)	1/35	0.161037	0.256852	0	0	5.90196	10.7777	THY1	GO_Biological_Process_2021	MB_co-M1
positive regulation of lymphocyte activation (GO:0051251)	1/35	0.161037	0.256852	0	0	5.90196	10.7777	THY1	GO_Biological_Process_2021	MB_co-M1
smoothened signaling pathway (GO:0007224)	1/35	0.161037	0.256852	0	0	5.90196	10.7777	DISP2	GO_Biological_Process_2021	MB_co-M1
regulation of receptor internalization (GO:0002090)	1/36	0.165239	0.261371	0	0	5.73304	10.3216	AHI1	GO_Biological_Process_2021	MB_co-M1
negative regulation of DNA metabolic process (GO:0051053)	1/36	0.165239	0.261371	0	0	5.73304	10.3216	KMT2A	GO_Biological_Process_2021	MB_co-M1
macrophage activation (GO:0042116)	1/36	0.165239	0.261371	0	0	5.73304	10.3216	CX3CL1	GO_Biological_Process_2021	MB_co-M1
membrane fusion (GO:0061025)	1/36	0.165239	0.261371	0	0	5.73304	10.3216	RIMS1	GO_Biological_Process_2021	MB_co-M1
proton transmembrane transport (GO:1902600)	1/37	0.16942	0.263619	0	0	5.57351	9.89507	ATP1A3	GO_Biological_Process_2021	MB_co-M1
positive regulation of calcium ion transport (GO:0051928)	1/37	0.16942	0.263619	0	0	5.57351	9.89507	GRIN1	GO_Biological_Process_2021	MB_co-M1
anterograde axonal transport (GO:0008089)	1/37	0.16942	0.263619	0	0	5.57351	9.89507	DLG2	GO_Biological_Process_2021	MB_co-M1
regulation of actin cytoskeleton reorganization (GO:2000249)	1/37	0.16942	0.263619	0	0	5.57351	9.89507	NTRK3	GO_Biological_Process_2021	MB_co-M1
negative regulation of endothelial cell proliferation (GO:0001937)	1/37	0.16942	0.263619	0	0	5.57351	9.89507	SCG2	GO_Biological_Process_2021	MB_co-M1
negative regulation of epithelial cell apoptotic process (GO:1904036)	1/37	0.16942	0.263619	0	0	5.57351	9.89507	SCG2	GO_Biological_Process_2021	MB_co-M1
positive regulation of exocytosis (GO:0045921)	1/37	0.16942	0.263619	0	0	5.57351	9.89507	CADPS	GO_Biological_Process_2021	MB_co-M1
regulation of intracellular pH (GO:0051453)	1/37	0.16942	0.263619	0	0	5.57351	9.89507	SLC4A10	GO_Biological_Process_2021	MB_co-M1
regulation of apoptotic signaling pathway (GO:2001233)	1/38	0.173581	0.268997	0	0	5.4226	9.49559	CX3CL1	GO_Biological_Process_2021	MB_co-M1
synaptic vesicle endocytosis (GO:0048488)	1/38	0.173581	0.268997	0	0	5.4226	9.49559	SYT1	GO_Biological_Process_2021	MB_co-M1
negative regulation of protein phosphorylation (GO:0001933)	2/152	0.176356	0.271557	0	0	2.68707	4.66275	NTRK3;THY1	GO_Biological_Process_2021	MB_co-M1
response to peptide (GO:1901652)	1/39	0.177721	0.271557	0	0	5.27964	9.1208	CACNA1B	GO_Biological_Process_2021	MB_co-M1
regulation of dendrite development (GO:0050773)	1/39	0.177721	0.271557	0	0	5.27964	9.1208	ADGRB3	GO_Biological_Process_2021	MB_co-M1
negative regulation of secretion by cell (GO:1903531)	1/39	0.177721	0.271557	0	0	5.27964	9.1208	SYT4	GO_Biological_Process_2021	MB_co-M1
vesicle cytoskeletal trafficking (GO:0099518)	1/39	0.177721	0.271557	0	0	5.27964	9.1208	SYT4	GO_Biological_Process_2021	MB_co-M1
phospholipid dephosphorylation (GO:0046839)	1/39	0.177721	0.271557	0	0	5.27964	9.1208	PLPPR4	GO_Biological_Process_2021	MB_co-M1
endothelial cell migration (GO:0043542)	1/39	0.177721	0.271557	0	0	5.27964	9.1208	SCG2	GO_Biological_Process_2021	MB_co-M1
negative regulation of cell-substrate adhesion (GO:0010812)	1/40	0.18184	0.276194	0	0	5.144	8.76861	CX3CL1	GO_Biological_Process_2021	MB_co-M1
regulation of sodium ion transmembrane transporter activity (GO:2000649)	1/40	0.18184	0.276194	0	0	5.144	8.76861	FGF14	GO_Biological_Process_2021	MB_co-M1
lymphocyte migration (GO:0072676)	1/40	0.18184	0.276194	0	0	5.144	8.76861	CX3CL1	GO_Biological_Process_2021	MB_co-M1
epithelial cell migration (GO:0010631)	1/41	0.185939	0.280192	0	0	5.01515	8.43717	SCG2	GO_Biological_Process_2021	MB_co-M1
regulation of cell development (GO:0060284)	1/41	0.185939	0.280192	0	0	5.01515	8.43717	CX3CL1	GO_Biological_Process_2021	MB_co-M1
import into cell (GO:0098657)	1/41	0.185939	0.280192	0	0	5.01515	8.43717	SNAP25	GO_Biological_Process_2021	MB_co-M1
regulation of filopodium assembly (GO:0051489)	1/41	0.185939	0.280192	0	0	5.01515	8.43717	TENM2	GO_Biological_Process_2021	MB_co-M1
positive regulation of protein tyrosine kinase activity (GO:0061098)	1/42	0.190018	0.284654	0	0	4.89258	8.12481	GRM5	GO_Biological_Process_2021	MB_co-M1
regulation of nervous system development (GO:0051960)	1/42	0.190018	0.284654	0	0	4.89258	8.12481	CX3CL1	GO_Biological_Process_2021	MB_co-M1
monocyte chemotaxis (GO:0002548)	1/42	0.190018	0.284654	0	0	4.89258	8.12481	CX3CL1	GO_Biological_Process_2021	MB_co-M1
positive regulation of neuron differentiation (GO:0045666)	1/43	0.194076	0.288471	0	0	4.77585	7.83004	BRINP1	GO_Biological_Process_2021	MB_co-M1
positive regulation of phospholipase C activity (GO:0010863)	1/43	0.194076	0.288471	0	0	4.77585	7.83004	NTRK3	GO_Biological_Process_2021	MB_co-M1
cellular response to retinoic acid (GO:0071300)	1/43	0.194076	0.288471	0	0	4.77585	7.83004	BRINP1	GO_Biological_Process_2021	MB_co-M1
lipid modification (GO:0030258)	1/43	0.194076	0.288471	0	0	4.77585	7.83004	PLPPR4	GO_Biological_Process_2021	MB_co-M1
heart development (GO:0007507)	2/164	0.197971	0.290517	0	0	2.48652	4.02725	NDRG4;NTRK3	GO_Biological_Process_2021	MB_co-M1
positive regulation of biosynthetic process (GO:0009891)	1/44	0.198114	0.290517	0	0	4.66455	7.55149	GRIN1	GO_Biological_Process_2021	MB_co-M1
cation transmembrane transport (GO:0098655)	1/44	0.198114	0.290517	0	0	4.66455	7.55149	ATP1B1	GO_Biological_Process_2021	MB_co-M1
regulation of endothelial cell apoptotic process (GO:2000351)	1/44	0.198114	0.290517	0	0	4.66455	7.55149	SCG2	GO_Biological_Process_2021	MB_co-M1
lymphocyte chemotaxis (GO:0048247)	1/44	0.198114	0.290517	0	0	4.66455	7.55149	CX3CL1	GO_Biological_Process_2021	MB_co-M1
positive regulation of receptor-mediated endocytosis (GO:0048260)	1/44	0.198114	0.290517	0	0	4.66455	7.55149	AHI1	GO_Biological_Process_2021	MB_co-M1
embryonic organ morphogenesis (GO:0048562)	1/44	0.198114	0.290517	0	0	4.66455	7.55149	RYR2	GO_Biological_Process_2021	MB_co-M1
regulation of MAPK cascade (GO:0043408)	2/166	0.201606	0.295071	0	0	2.45595	3.93305	NTRK3;CX3CL1	GO_Biological_Process_2021	MB_co-M1
positive regulation of chemotaxis (GO:0050921)	1/45	0.202133	0.295276	0	0	4.55831	7.28797	NTRK3	GO_Biological_Process_2021	MB_co-M1
cellular protein-containing complex assembly (GO:0034622)	2/168	0.20525	0.298265	0	0	2.42611	3.84182	NSG2;NSG1	GO_Biological_Process_2021	MB_co-M1
establishment of protein localization to extracellular region (GO:0035592)	1/46	0.206131	0.298265	0	0	4.45679	7.03836	SCG2	GO_Biological_Process_2021	MB_co-M1
negative regulation of tumor necrosis factor production (GO:0032720)	1/46	0.206131	0.298265	0	0	4.45679	7.03836	CX3CL1	GO_Biological_Process_2021	MB_co-M1
positive regulation of smooth muscle cell proliferation (GO:0048661)	1/46	0.206131	0.298265	0	0	4.45679	7.03836	CX3CL1	GO_Biological_Process_2021	MB_co-M1
posttranscriptional regulation of gene expression (GO:0010608)	1/46	0.206131	0.298265	0	0	4.45679	7.03836	GRM5	GO_Biological_Process_2021	MB_co-M1
regulation of T cell activation (GO:0050863)	1/47	0.210109	0.302625	0	0	4.35968	6.80166	THY1	GO_Biological_Process_2021	MB_co-M1
positive regulation of neuron death (GO:1901216)	1/47	0.210109	0.302625	0	0	4.35968	6.80166	GRIN2B	GO_Biological_Process_2021	MB_co-M1
positive regulation of I-kappaB kinase/NF-kappaB signaling (GO:0043123)	2/171	0.210728	0.302625	0	0	2.38268	3.71028	NDFIP1;CX3CL1	GO_Biological_Process_2021	MB_co-M1
neuron projection development (GO:0031175)	2/171	0.210728	0.302625	0	0	2.38268	3.71028	CNTNAP2;RASGRF1	GO_Biological_Process_2021	MB_co-M1
negative regulation of mitotic cell cycle (GO:0045930)	1/48	0.214068	0.305127	0	0	4.26671	6.57696	BRINP1	GO_Biological_Process_2021	MB_co-M1
histone H4 acetylation (GO:0043967)	1/48	0.214068	0.305127	0	0	4.26671	6.57696	KMT2A	GO_Biological_Process_2021	MB_co-M1
negative regulation of tumor necrosis factor superfamily cytokine production (GO:1903556)	1/48	0.214068	0.305127	0	0	4.26671	6.57696	CX3CL1	GO_Biological_Process_2021	MB_co-M1
cognition (GO:0050890)	1/48	0.214068	0.305127	0	0	4.26671	6.57696	GRM5	GO_Biological_Process_2021	MB_co-M1
adherens junction organization (GO:0034332)	1/49	0.218007	0.30844	0	0	4.17761	6.36345	CADM2	GO_Biological_Process_2021	MB_co-M1
negative regulation of cell projection organization (GO:0031345)	1/49	0.218007	0.30844	0	0	4.17761	6.36345	GRIN2B	GO_Biological_Process_2021	MB_co-M1
regulation of cellular protein metabolic process (GO:0032268)	1/49	0.218007	0.30844	0	0	4.17761	6.36345	GRM5	GO_Biological_Process_2021	MB_co-M1
positive regulation of reactive oxygen species metabolic process (GO:2000379)	1/49	0.218007	0.30844	0	0	4.17761	6.36345	GRIN1	GO_Biological_Process_2021	MB_co-M1
amino acid transport (GO:0006865)	1/50	0.221927	0.313405	0	0	4.09215	6.16035	SLC6A17	GO_Biological_Process_2021	MB_co-M1
regulation of axonogenesis (GO:0050770)	1/51	0.225827	0.316572	0	0	4.0101	5.96697	THY1	GO_Biological_Process_2021	MB_co-M1
negative regulation of transport (GO:0051051)	1/51	0.225827	0.316572	0	0	4.0101	5.96697	NDFIP1	GO_Biological_Process_2021	MB_co-M1
regulation of protein modification process (GO:0031399)	1/51	0.225827	0.316572	0	0	4.0101	5.96697	GRM5	GO_Biological_Process_2021	MB_co-M1
positive regulation of actin filament bundle assembly (GO:0032233)	1/51	0.225827	0.316572	0	0	4.0101	5.96697	CX3CL1	GO_Biological_Process_2021	MB_co-M1
cellular protein localization (GO:0034613)	3/329	0.227308	0.318064	0	0	1.857	2.75105	AHI1;CNTNAP2;SCG5	GO_Biological_Process_2021	MB_co-M1
plasma membrane bounded cell projection morphogenesis (GO:0120039)	1/52	0.229708	0.320835	0	0	3.93127	5.7827	CNTNAP2	GO_Biological_Process_2021	MB_co-M1
negative regulation of cytokine production (GO:0001818)	2/182	0.230932	0.321956	0	0	2.23583	3.2769	NPTN;CX3CL1	GO_Biological_Process_2021	MB_co-M1
heart morphogenesis (GO:0003007)	1/53	0.233569	0.32504	0	0	3.85548	5.60693	RYR2	GO_Biological_Process_2021	MB_co-M1
regulation of alternative mRNA splicing, via spliceosome (GO:0000381)	1/54	0.237412	0.327997	0	0	3.78254	5.43914	RBFOX1	GO_Biological_Process_2021	MB_co-M1
inorganic anion transport (GO:0015698)	1/54	0.237412	0.327997	0	0	3.78254	5.43914	SLC4A10	GO_Biological_Process_2021	MB_co-M1
regulation of focal adhesion assembly (GO:0051893)	1/54	0.237412	0.327997	0	0	3.78254	5.43914	THY1	GO_Biological_Process_2021	MB_co-M1
regulation of megakaryocyte differentiation (GO:0045652)	1/54	0.237412	0.327997	0	0	3.78254	5.43914	KMT2A	GO_Biological_Process_2021	MB_co-M1
autophagosome organization (GO:1905037)	1/56	0.245039	0.336708	0	0	3.64463	5.12558	ATP2A2	GO_Biological_Process_2021	MB_co-M1
sensory organ development (GO:0007423)	1/56	0.245039	0.336708	0	0	3.64463	5.12558	AHI1	GO_Biological_Process_2021	MB_co-M1
chemokine-mediated signaling pathway (GO:0070098)	1/56	0.245039	0.336708	0	0	3.64463	5.12558	CX3CL1	GO_Biological_Process_2021	MB_co-M1
carboxylic acid transport (GO:0046942)	1/57	0.248825	0.340684	0	0	3.57937	4.97892	SLC6A17	GO_Biological_Process_2021	MB_co-M1
protein K48-linked ubiquitination (GO:0070936)	1/57	0.248825	0.340684	0	0	3.57937	4.97892	TTC3	GO_Biological_Process_2021	MB_co-M1
receptor metabolic process (GO:0043112)	1/58	0.252591	0.343992	0	0	3.51639	4.8385	NSG1	GO_Biological_Process_2021	MB_co-M1
autophagosome assembly (GO:0000045)	1/58	0.252591	0.343992	0	0	3.51639	4.8385	ATP2A2	GO_Biological_Process_2021	MB_co-M1
negative regulation of neuron projection development (GO:0010977)	1/58	0.252591	0.343992	0	0	3.51639	4.8385	THY1	GO_Biological_Process_2021	MB_co-M1
response to reactive oxygen species (GO:0000302)	1/59	0.256339	0.348475	0	0	3.45559	4.70394	PTPRN	GO_Biological_Process_2021	MB_co-M1
adenylate cyclase-inhibiting G protein-coupled receptor signaling pathway (GO:0007193)	1/60	0.260068	0.351657	0	0	3.39685	4.57491	GABBR1	GO_Biological_Process_2021	MB_co-M1
homophilic cell adhesion via plasma membrane adhesion molecules (GO:0007156)	1/60	0.260068	0.351657	0	0	3.39685	4.57491	NPTN	GO_Biological_Process_2021	MB_co-M1
cellular response to chemokine (GO:1990869)	1/60	0.260068	0.351657	0	0	3.39685	4.57491	CX3CL1	GO_Biological_Process_2021	MB_co-M1
regulation of signal transduction (GO:0009966)	2/198	0.260521	0.351657	0	0	2.05165	2.75961	FRRS1L;CX3CL1	GO_Biological_Process_2021	MB_co-M1
negative regulation of response to stimulus (GO:0048585)	1/61	0.263779	0.355404	0	0	3.34007	4.45112	THY1	GO_Biological_Process_2021	MB_co-M1
regulation of macromolecule metabolic process (GO:0060255)	2/200	0.264227	0.355404	0	0	2.03072	2.70277	PEG3;ATP1B1	GO_Biological_Process_2021	MB_co-M1
modification-dependent protein catabolic process (GO:0019941)	2/201	0.266081	0.357252	0	0	2.02041	2.67493	NDFIP1;TTC3	GO_Biological_Process_2021	MB_co-M1
negative regulation of kinase activity (GO:0033673)	1/62	0.267472	0.357252	0	0	3.28515	4.33226	THY1	GO_Biological_Process_2021	MB_co-M1
response to retinoic acid (GO:0032526)	1/62	0.267472	0.357252	0	0	3.28515	4.33226	BRINP1	GO_Biological_Process_2021	MB_co-M1
regulation of neurogenesis (GO:0050767)	1/62	0.267472	0.357252	0	0	3.28515	4.33226	CX3CL1	GO_Biological_Process_2021	MB_co-M1
axon guidance (GO:0007411)	2/203	0.269787	0.357781	0	0	2.0001	2.62038	NPTN;NRXN3	GO_Biological_Process_2021	MB_co-M1
negative regulation of endopeptidase activity (GO:0010951)	1/63	0.271146	0.357781	0	0	3.232	4.21808	SPOCK2	GO_Biological_Process_2021	MB_co-M1
negative regulation of peptidase activity (GO:0010466)	1/63	0.271146	0.357781	0	0	3.232	4.21808	SPOCK2	GO_Biological_Process_2021	MB_co-M1
positive regulation of Ras protein signal transduction (GO:0046579)	1/63	0.271146	0.357781	0	0	3.232	4.21808	RASGRF1	GO_Biological_Process_2021	MB_co-M1
COPII vesicle coating (GO:0048208)	1/63	0.271146	0.357781	0	0	3.232	4.21808	GRIA1	GO_Biological_Process_2021	MB_co-M1
vesicle coating (GO:0006901)	1/63	0.271146	0.357781	0	0	3.232	4.21808	GRIA1	GO_Biological_Process_2021	MB_co-M1
vesicle targeting, rough ER to cis-Golgi (GO:0048207)	1/63	0.271146	0.357781	0	0	3.232	4.21808	GRIA1	GO_Biological_Process_2021	MB_co-M1
regulation of extrinsic apoptotic signaling pathway (GO:2001236)	1/64	0.274801	0.36198	0	0	3.18054	4.10832	SCG2	GO_Biological_Process_2021	MB_co-M1
regulation of inflammatory response (GO:0050727)	2/206	0.275347	0.362074	0	0	1.97039	2.54126	LRFN5;CX3CL1	GO_Biological_Process_2021	MB_co-M1
regulation of protein kinase B signaling (GO:0051896)	2/207	0.2772	0.363884	0	0	1.96068	2.51558	NTRK3;CX3CL1	GO_Biological_Process_2021	MB_co-M1
chemical homeostasis (GO:0048878)	1/65	0.278439	0.364884	0	0	3.13068	4.00275	SLC4A10	GO_Biological_Process_2021	MB_co-M1
positive regulation of cell death (GO:0010942)	1/66	0.282059	0.368994	0	0	3.08236	3.90116	GRIN2B	GO_Biological_Process_2021	MB_co-M1
positive regulation of protein phosphorylation (GO:0001934)	3/371	0.283659	0.370454	0	0	1.64153	2.0683	NTRK3;NPTN;CX3CL1	GO_Biological_Process_2021	MB_co-M1
regulation of myeloid cell differentiation (GO:0045637)	1/68	0.289244	0.377103	0	0	2.99005	3.70911	KMT2A	GO_Biological_Process_2021	MB_co-M1
positive regulation of protein modification process (GO:0031401)	2/214	0.290161	0.377654	0	0	1.89526	2.34505	NTRK3;NPTN	GO_Biological_Process_2021	MB_co-M1
cell chemotaxis (GO:0060326)	1/69	0.29281	0.380453	0	0	2.94593	3.61829	CX3CL1	GO_Biological_Process_2021	MB_co-M1
positive regulation of cell-substrate adhesion (GO:0010811)	1/70	0.296358	0.383109	0	0	2.90309	3.5307	CX3CL1	GO_Biological_Process_2021	MB_co-M1
neutrophil chemotaxis (GO:0030593)	1/70	0.296358	0.383109	0	0	2.90309	3.5307	CX3CL1	GO_Biological_Process_2021	MB_co-M1
COPII-coated vesicle budding (GO:0090114)	1/70	0.296358	0.383109	0	0	2.90309	3.5307	GRIA1	GO_Biological_Process_2021	MB_co-M1
cellular response to lipid (GO:0071396)	2/219	0.299405	0.384421	0	0	1.85112	2.23238	BRINP1;ATP1A3	GO_Biological_Process_2021	MB_co-M1
response to metal ion (GO:0010038)	1/71	0.299888	0.384421	0	0	2.86147	3.4462	KCNMA1	GO_Biological_Process_2021	MB_co-M1
negative regulation of neuron apoptotic process (GO:0043524)	1/71	0.299888	0.384421	0	0	2.86147	3.4462	CX3CL1	GO_Biological_Process_2021	MB_co-M1
regulation of endopeptidase activity (GO:0052548)	1/71	0.299888	0.384421	0	0	2.86147	3.4462	SPOCK2	GO_Biological_Process_2021	MB_co-M1
regulation of hematopoietic stem cell differentiation (GO:1902036)	1/71	0.299888	0.384421	0	0	2.86147	3.4462	KMT2A	GO_Biological_Process_2021	MB_co-M1
positive regulation of macromolecule metabolic process (GO:0010604)	3/384	0.301393	0.385048	0	0	1.58446	1.90031	RIMS1;AHI1;NTRK3	GO_Biological_Process_2021	MB_co-M1
positive regulation of transcription by RNA polymerase II (GO:0045944)	6/908	0.301806	0.385048	0	0	1.34439	1.61054	AHI1;KMT2A;PEG3;PTPRN;CX3CL1;GRIN1	GO_Biological_Process_2021	MB_co-M1
positive regulation of cell motility (GO:2000147)	2/221	0.303097	0.385048	0	0	1.83403	2.18929	SPOCK2;NTRK3	GO_Biological_Process_2021	MB_co-M1
negative regulation of epithelial cell proliferation (GO:0050680)	1/72	0.303401	0.385048	0	0	2.82103	3.36463	SCG2	GO_Biological_Process_2021	MB_co-M1
cell junction organization (GO:0034330)	1/72	0.303401	0.385048	0	0	2.82103	3.36463	GRM5	GO_Biological_Process_2021	MB_co-M1
positive regulation of secretion by cell (GO:1903532)	1/72	0.303401	0.385048	0	0	2.82103	3.36463	CADPS	GO_Biological_Process_2021	MB_co-M1
negative regulation of cell adhesion (GO:0007162)	1/73	0.306897	0.388838	0	0	2.78171	3.28587	CX3CL1	GO_Biological_Process_2021	MB_co-M1
regulation of I-kappaB kinase/NF-kappaB signaling (GO:0043122)	2/224	0.30863	0.390386	0	0	1.80897	2.12665	NDFIP1;CX3CL1	GO_Biological_Process_2021	MB_co-M1
negative regulation of protein binding (GO:0032091)	1/74	0.310375	0.391298	0	0	2.74346	3.20978	ATP2A2	GO_Biological_Process_2021	MB_co-M1
regulation of peptide hormone secretion (GO:0090276)	1/74	0.310375	0.391298	0	0	2.74346	3.20978	SNAP25	GO_Biological_Process_2021	MB_co-M1
integrin-mediated signaling pathway (GO:0007229)	1/75	0.313836	0.393712	0	0	2.70625	3.13623	THY1	GO_Biological_Process_2021	MB_co-M1
regulation of hematopoietic progenitor cell differentiation (GO:1901532)	1/75	0.313836	0.393712	0	0	2.70625	3.13623	KMT2A	GO_Biological_Process_2021	MB_co-M1
positive regulation of T cell activation (GO:0050870)	1/75	0.313836	0.393712	0	0	2.70625	3.13623	THY1	GO_Biological_Process_2021	MB_co-M1
establishment of protein localization to organelle (GO:0072594)	1/76	0.31728	0.394791	0	0	2.67003	3.06512	RYR2	GO_Biological_Process_2021	MB_co-M1
cell morphogenesis involved in neuron differentiation (GO:0048667)	1/76	0.31728	0.394791	0	0	2.67003	3.06512	PLPPR4	GO_Biological_Process_2021	MB_co-M1
RNA transport (GO:0050658)	1/76	0.31728	0.394791	0	0	2.67003	3.06512	RBFOX1	GO_Biological_Process_2021	MB_co-M1
cellular response to hormone stimulus (GO:0032870)	1/76	0.31728	0.394791	0	0	2.67003	3.06512	ATP1A3	GO_Biological_Process_2021	MB_co-M1
phospholipid metabolic process (GO:0006644)	1/76	0.31728	0.394791	0	0	2.67003	3.06512	PLPPR4	GO_Biological_Process_2021	MB_co-M1
inflammatory response (GO:0006954)	2/230	0.31967	0.395193	0	0	1.76083	2.00817	SCG2;CX3CL1	GO_Biological_Process_2021	MB_co-M1
negative regulation of developmental process (GO:0051093)	1/77	0.320707	0.395193	0	0	2.63477	2.99634	THY1	GO_Biological_Process_2021	MB_co-M1
positive regulation of endothelial cell proliferation (GO:0001938)	1/77	0.320707	0.395193	0	0	2.63477	2.99634	SCG2	GO_Biological_Process_2021	MB_co-M1
positive regulation of phosphatidylinositol 3-kinase signaling (GO:0014068)	1/77	0.320707	0.395193	0	0	2.63477	2.99634	NTRK3	GO_Biological_Process_2021	MB_co-M1
positive regulation of protein modification by small protein conjugation or removal (GO:1903322)	1/77	0.320707	0.395193	0	0	2.63477	2.99634	NDFIP1	GO_Biological_Process_2021	MB_co-M1
neutrophil migration (GO:1990266)	1/77	0.320707	0.395193	0	0	2.63477	2.99634	CX3CL1	GO_Biological_Process_2021	MB_co-M1
apoptotic process (GO:0006915)	2/231	0.321506	0.395541	0	0	1.75305	1.98925	NSG1;SCN2A	GO_Biological_Process_2021	MB_co-M1
axon development (GO:0061564)	1/79	0.327509	0.401632	0	0	2.56695	2.86534	PLPPR4	GO_Biological_Process_2021	MB_co-M1
regulation of neuron differentiation (GO:0045664)	1/79	0.327509	0.401632	0	0	2.56695	2.86534	BRINP1	GO_Biological_Process_2021	MB_co-M1
negative regulation of cell cycle (GO:0045786)	1/80	0.330885	0.403827	0	0	2.53433	2.80293	BRINP1	GO_Biological_Process_2021	MB_co-M1
negative regulation of extrinsic apoptotic signaling pathway (GO:2001237)	1/80	0.330885	0.403827	0	0	2.53433	2.80293	SCG2	GO_Biological_Process_2021	MB_co-M1
response to interferon-gamma (GO:0034341)	1/80	0.330885	0.403827	0	0	2.53433	2.80293	CX3CL1	GO_Biological_Process_2021	MB_co-M1
negative regulation of protein modification process (GO:0031400)	1/81	0.334244	0.406006	0	0	2.50253	2.74248	NTRK3	GO_Biological_Process_2021	MB_co-M1
phospholipase C-activating G protein-coupled receptor signaling pathway (GO:0007200)	1/81	0.334244	0.406006	0	0	2.50253	2.74248	GRM5	GO_Biological_Process_2021	MB_co-M1
regulation of cell migration (GO:0030334)	3/408	0.334264	0.406006	0	0	1.48874	1.63139	NTRK3;THY1;CX3CL1	GO_Biological_Process_2021	MB_co-M1
cell-cell junction organization (GO:0045216)	1/82	0.337586	0.408094	0	0	2.47151	2.6839	CADM2	GO_Biological_Process_2021	MB_co-M1
regulation of G protein-coupled receptor signaling pathway (GO:0008277)	1/82	0.337586	0.408094	0	0	2.47151	2.6839	SYP	GO_Biological_Process_2021	MB_co-M1
positive regulation of protein ubiquitination (GO:0031398)	1/82	0.337586	0.408094	0	0	2.47151	2.6839	NDFIP1	GO_Biological_Process_2021	MB_co-M1
epidermis development (GO:0008544)	1/83	0.340912	0.410168	0	0	2.44124	2.6271	ATP2A2	GO_Biological_Process_2021	MB_co-M1
positive regulation of plasma membrane bounded cell projection assembly (GO:0120034)	1/83	0.340912	0.410168	0	0	2.44124	2.6271	TENM2	GO_Biological_Process_2021	MB_co-M1
regulation of interleukin-1 beta production (GO:0032651)	1/83	0.340912	0.410168	0	0	2.44124	2.6271	CX3CL1	GO_Biological_Process_2021	MB_co-M1
vascular transport (GO:0010232)	1/84	0.344221	0.413498	0	0	2.41171	2.57202	SLC6A17	GO_Biological_Process_2021	MB_co-M1
negative regulation of defense response (GO:0031348)	1/85	0.347513	0.416798	0	0	2.38288	2.51859	LRFN5	GO_Biological_Process_2021	MB_co-M1
regulation of Ras protein signal transduction (GO:0046578)	1/86	0.35079	0.416802	0	0	2.35472	2.46673	RASGRF1	GO_Biological_Process_2021	MB_co-M1
negative regulation of cellular amide metabolic process (GO:0034249)	1/86	0.35079	0.416802	0	0	2.35472	2.46673	RTN1	GO_Biological_Process_2021	MB_co-M1
response to interleukin-1 (GO:0070555)	1/86	0.35079	0.416802	0	0	2.35472	2.46673	CX3CL1	GO_Biological_Process_2021	MB_co-M1
negative regulation of phosphorylation (GO:0042326)	1/86	0.35079	0.416802	0	0	2.35472	2.46673	NTRK3	GO_Biological_Process_2021	MB_co-M1
transport across blood-brain barrier (GO:0150104)	1/86	0.35079	0.416802	0	0	2.35472	2.46673	SLC6A17	GO_Biological_Process_2021	MB_co-M1
regulation of neuron death (GO:1901214)	1/86	0.35079	0.416802	0	0	2.35472	2.46673	GRIN2B	GO_Biological_Process_2021	MB_co-M1
sensory perception of mechanical stimulus (GO:0050954)	1/88	0.357294	0.42387	0	0	2.30036	2.36752	ATP2B2	GO_Biological_Process_2021	MB_co-M1
positive regulation of inflammatory response (GO:0050729)	1/89	0.360521	0.426375	0	0	2.2741	2.32005	CX3CL1	GO_Biological_Process_2021	MB_co-M1
second-messenger-mediated signaling (GO:0019932)	1/89	0.360521	0.426375	0	0	2.2741	2.32005	RYR2	GO_Biological_Process_2021	MB_co-M1
positive regulation of phosphorylation (GO:0042327)	2/253	0.361554	0.426936	0	0	1.59761	1.62532	NTRK3;NPTN	GO_Biological_Process_2021	MB_co-M1
negative regulation of protein kinase activity (GO:0006469)	1/90	0.363733	0.427526	0	0	2.24844	2.27393	THY1	GO_Biological_Process_2021	MB_co-M1
regulation of mRNA splicing, via spliceosome (GO:0048024)	1/90	0.363733	0.427526	0	0	2.24844	2.27393	RBFOX1	GO_Biological_Process_2021	MB_co-M1
protein complex oligomerization (GO:0051259)	1/90	0.363733	0.427526	0	0	2.24844	2.27393	KCNC1	GO_Biological_Process_2021	MB_co-M1
regulation of stem cell differentiation (GO:2000736)	1/91	0.366929	0.428645	0	0	2.22334	2.2291	KMT2A	GO_Biological_Process_2021	MB_co-M1
sensory perception of sound (GO:0007605)	1/91	0.366929	0.428645	0	0	2.22334	2.2291	ATP2B2	GO_Biological_Process_2021	MB_co-M1
positive regulation of supramolecular fiber organization (GO:1902905)	1/91	0.366929	0.428645	0	0	2.22334	2.2291	CX3CL1	GO_Biological_Process_2021	MB_co-M1
positive regulation of transport (GO:0051050)	1/91	0.366929	0.428645	0	0	2.22334	2.2291	KMT2A	GO_Biological_Process_2021	MB_co-M1
positive regulation of cellular component biogenesis (GO:0044089)	1/92	0.370109	0.431041	0	0	2.1988	2.18552	CX3CL1	GO_Biological_Process_2021	MB_co-M1
regulation of endothelial cell proliferation (GO:0001936)	1/92	0.370109	0.431041	0	0	2.1988	2.18552	SCG2	GO_Biological_Process_2021	MB_co-M1
positive regulation of peptidyl-serine phosphorylation (GO:0033138)	1/93	0.373273	0.433405	0	0	2.17479	2.14314	NTRK3	GO_Biological_Process_2021	MB_co-M1
visual perception (GO:0007601)	1/93	0.373273	0.433405	0	0	2.17479	2.14314	SLC4A10	GO_Biological_Process_2021	MB_co-M1
hemopoiesis (GO:0030097)	1/94	0.376421	0.435736	0	0	2.1513	2.10192	KMT2A	GO_Biological_Process_2021	MB_co-M1
regulation of kinase activity (GO:0043549)	1/94	0.376421	0.435736	0	0	2.1513	2.10192	NTRK3	GO_Biological_Process_2021	MB_co-M1
sensory perception of light stimulus (GO:0050953)	1/95	0.379554	0.438035	0	0	2.1283	2.06182	SLC4A10	GO_Biological_Process_2021	MB_co-M1
ciliary basal body-plasma membrane docking (GO:0097711)	1/95	0.379554	0.438035	0	0	2.1283	2.06182	AHI1	GO_Biological_Process_2021	MB_co-M1
positive regulation of cellular process (GO:0048522)	4/625	0.38123	0.439306	0	0	1.29355	1.24743	RYR2;NTRK3;CX3CL1;GRIN1	GO_Biological_Process_2021	MB_co-M1
regulation of vesicle-mediated transport (GO:0060627)	1/96	0.382671	0.440302	0	0	2.10579	2.02279	SYT1	GO_Biological_Process_2021	MB_co-M1
negative regulation of signal transduction (GO:0009968)	2/267	0.386599	0.444153	0	0	1.51213	1.43708	NDRG4;CX3CL1	GO_Biological_Process_2021	MB_co-M1
positive regulation of defense response (GO:0031349)	1/98	0.388858	0.445409	0	0	2.06217	1.9478	CX3CL1	GO_Biological_Process_2021	MB_co-M1
regulation of peptidyl-serine phosphorylation (GO:0033135)	1/98	0.388858	0.445409	0	0	2.06217	1.9478	NTRK3	GO_Biological_Process_2021	MB_co-M1
organic anion transport (GO:0015711)	1/99	0.391929	0.448254	0	0	2.04102	1.91177	SLC4A10	GO_Biological_Process_2021	MB_co-M1
cell-matrix adhesion (GO:0007160)	1/100	0.394984	0.451073	0	0	2.0203	1.87668	THY1	GO_Biological_Process_2021	MB_co-M1
cell junction assembly (GO:0034329)	1/102	0.40105	0.456635	0	0	1.9801	1.80916	SPOCK2	GO_Biological_Process_2021	MB_co-M1
intrinsic apoptotic signaling pathway (GO:0097193)	1/102	0.40105	0.456635	0	0	1.9801	1.80916	SCN2A	GO_Biological_Process_2021	MB_co-M1
regulation of insulin secretion (GO:0050796)	1/104	0.407055	0.462783	0	0	1.94145	1.74499	SNAP25	GO_Biological_Process_2021	MB_co-M1
positive regulation of cellular metabolic process (GO:0031325)	1/105	0.410035	0.465478	0	0	1.92269	1.7141	AHI1	GO_Biological_Process_2021	MB_co-M1
regulation of phosphatidylinositol 3-kinase signaling (GO:0014066)	1/106	0.413001	0.468149	0	0	1.90428	1.68397	NTRK3	GO_Biological_Process_2021	MB_co-M1
regulation of protein ubiquitination (GO:0031396)	1/109	0.421809	0.477425	0	0	1.8511	1.59788	NDFIP1	GO_Biological_Process_2021	MB_co-M1
response to tumor necrosis factor (GO:0034612)	1/110	0.424715	0.478588	0	0	1.83403	1.57054	CX3CL1	GO_Biological_Process_2021	MB_co-M1
regulation of interleukin-6 production (GO:0032675)	1/110	0.424715	0.478588	0	0	1.83403	1.57054	CX3CL1	GO_Biological_Process_2021	MB_co-M1
regulation of protein kinase activity (GO:0045859)	1/110	0.424715	0.478588	0	0	1.83403	1.57054	THY1	GO_Biological_Process_2021	MB_co-M1
regulation of protein serine/threonine kinase activity (GO:0071900)	1/111	0.427608	0.481137	0	0	1.81726	1.54385	THY1	GO_Biological_Process_2021	MB_co-M1
activation of protein kinase activity (GO:0032147)	1/114	0.436199	0.488645	0	0	1.76875	1.46746	NTRK3	GO_Biological_Process_2021	MB_co-M1
positive regulation of cellular component organization (GO:0051130)	1/114	0.436199	0.488645	0	0	1.76875	1.46746	ADGRL1	GO_Biological_Process_2021	MB_co-M1
positive regulation of kinase activity (GO:0033674)	1/114	0.436199	0.488645	0	0	1.76875	1.46746	NTRK3	GO_Biological_Process_2021	MB_co-M1
negative regulation of response to external stimulus (GO:0032102)	1/118	0.447455	0.50052	0	0	1.70793	1.37349	LRFN5	GO_Biological_Process_2021	MB_co-M1
cellular response to interferon-gamma (GO:0071346)	1/121	0.455751	0.509055	0	0	1.66498	1.30836	CX3CL1	GO_Biological_Process_2021	MB_co-M1
regulation of anatomical structure morphogenesis (GO:0022603)	1/123	0.461213	0.514404	0	0	1.63752	1.26727	ADGRB3	GO_Biological_Process_2021	MB_co-M1
regulation of tumor necrosis factor production (GO:0032680)	1/124	0.463923	0.516673	0	0	1.62413	1.24739	CX3CL1	GO_Biological_Process_2021	MB_co-M1
regulation of phosphorylation (GO:0042325)	1/125	0.46662	0.518166	0	0	1.61095	1.22793	GRM5	GO_Biological_Process_2021	MB_co-M1
regulation of protein secretion (GO:0050708)	1/125	0.46662	0.518166	0	0	1.61095	1.22793	SNAP25	GO_Biological_Process_2021	MB_co-M1
circulatory system development (GO:0072359)	1/126	0.469304	0.520389	0	0	1.59798	1.20888	NTRK3	GO_Biological_Process_2021	MB_co-M1
regulation of response to external stimulus (GO:0032101)	1/130	0.479906	0.531117	0	0	1.54812	1.13657	CX3CL1	GO_Biological_Process_2021	MB_co-M1
negative regulation of gene expression (GO:0010629)	2/322	0.480369	0.531117	0	0	1.24872	0.915566	NDFIP1;NPTN	GO_Biological_Process_2021	MB_co-M1
regulation of cell motility (GO:2000145)	1/133	0.487719	0.538464	0	0	1.5127	1.08614	SPOCK2	GO_Biological_Process_2021	MB_co-M1
positive regulation of peptidyl-tyrosine phosphorylation (GO:0050731)	1/134	0.490298	0.54053	0	0	1.50125	1.07001	GRM5	GO_Biological_Process_2021	MB_co-M1
regulation of cellular component organization (GO:0051128)	1/139	0.502999	0.552937	0	0	1.44649	0.993983	NRG3	GO_Biological_Process_2021	MB_co-M1
positive regulation of response to external stimulus (GO:0032103)	1/139	0.502999	0.552937	0	0	1.44649	0.993983	CX3CL1	GO_Biological_Process_2021	MB_co-M1
regulation of small GTPase mediated signal transduction (GO:0051056)	1/141	0.507991	0.557622	0	0	1.42569	0.965604	RASGRF1	GO_Biological_Process_2021	MB_co-M1
positive regulation of intracellular signal transduction (GO:1902533)	3/546	0.516585	0.565849	0	0	1.10252	0.728233	NDFIP1;NTRK3;CX3CL1	GO_Biological_Process_2021	MB_co-M1
post-translational protein modification (GO:0043687)	2/345	0.516967	0.565849	0	0	1.16362	0.767731	SCG2;CHGB	GO_Biological_Process_2021	MB_co-M1
positive regulation of transferase activity (GO:0051347)	1/148	0.525076	0.573903	0	0	1.35731	0.874398	NTRK3	GO_Biological_Process_2021	MB_co-M1
regulation of cytokine production (GO:0001817)	1/150	0.529849	0.578292	0	0	1.33896	0.850458	NPTN	GO_Biological_Process_2021	MB_co-M1
ubiquitin-dependent protein catabolic process (GO:0006511)	2/354	0.530824	0.57853	0	0	1.13335	0.717778	NDFIP1;TTC3	GO_Biological_Process_2021	MB_co-M1
dephosphorylation (GO:0016311)	1/153	0.536919	0.58434	0	0	1.31233	0.81615	PLPPR4	GO_Biological_Process_2021	MB_co-M1
positive regulation of protein kinase activity (GO:0045860)	1/154	0.539253	0.586044	0	0	1.30369	0.805122	GRM5	GO_Biological_Process_2021	MB_co-M1
cellular response to interleukin-1 (GO:0071347)	1/155	0.541574	0.586897	0	0	1.29516	0.794289	CX3CL1	GO_Biological_Process_2021	MB_co-M1
positive regulation of NF-kappaB transcription factor activity (GO:0051092)	1/155	0.541574	0.586897	0	0	1.29516	0.794289	CX3CL1	GO_Biological_Process_2021	MB_co-M1
regulation of cell differentiation (GO:0045595)	1/156	0.543884	0.588566	0	0	1.28674	0.783648	SPOCK2	GO_Biological_Process_2021	MB_co-M1
positive regulation of transcription, DNA-templated (GO:0045893)	6/1183	0.545487	0.589466	0	0	1.01537	0.615389	AHI1;KMT2A;PEG3;PTPRN;CX3CL1;GRIN1	GO_Biological_Process_2021	MB_co-M1
cellular response to growth factor stimulus (GO:0071363)	1/158	0.54847	0.591017	0	0	1.27022	0.762923	NTRK3	GO_Biological_Process_2021	MB_co-M1
T cell receptor signaling pathway (GO:0050852)	1/158	0.54847	0.591017	0	0	1.27022	0.762923	THY1	GO_Biological_Process_2021	MB_co-M1
protein transport (GO:0015031)	2/369	0.553321	0.595405	0	0	1.08619	0.642827	SCG5;SCG2	GO_Biological_Process_2021	MB_co-M1
positive regulation of protein kinase B signaling (GO:0051897)	1/161	0.555263	0.596653	0	0	1.24621	0.733164	CX3CL1	GO_Biological_Process_2021	MB_co-M1
negative regulation of programmed cell death (GO:0043069)	2/381	0.570773	0.612458	0	0	1.05116	0.58945	AHI1;CX3CL1	GO_Biological_Process_2021	MB_co-M1
positive regulation of developmental process (GO:0051094)	1/177	0.589818	0.632007	0	0	1.132	0.59763	ADGRL1	GO_Biological_Process_2021	MB_co-M1
regulation of translation (GO:0006417)	1/178	0.591887	0.63245	0	0	1.12555	0.590282	GRM5	GO_Biological_Process_2021	MB_co-M1
regulation of mitotic cell cycle (GO:0007346)	1/178	0.591887	0.63245	0	0	1.12555	0.590282	BRINP1	GO_Biological_Process_2021	MB_co-M1
protein stabilization (GO:0050821)	1/179	0.593946	0.633764	0	0	1.11917	0.58305	ATP1B1	GO_Biological_Process_2021	MB_co-M1
antigen receptor-mediated signaling pathway (GO:0050851)	1/185	0.606085	0.644915	0	0	1.08235	0.541967	THY1	GO_Biological_Process_2021	MB_co-M1
endoplasmic reticulum to Golgi vesicle-mediated transport (GO:0006888)	1/185	0.606085	0.644915	0	0	1.08235	0.541967	GRIA1	GO_Biological_Process_2021	MB_co-M1
cellular protein metabolic process (GO:0044267)	2/417	0.620172	0.658986	0	0	0.9582	0.457789	SCG2;CHGB	GO_Biological_Process_2021	MB_co-M1
negative regulation of macromolecule metabolic process (GO:0010605)	1/194	0.623624	0.660392	0	0	1.0314	0.487037	NDFIP1	GO_Biological_Process_2021	MB_co-M1
cellular response to tumor necrosis factor (GO:0071356)	1/194	0.623624	0.660392	0	0	1.0314	0.487037	CX3CL1	GO_Biological_Process_2021	MB_co-M1
organelle organization (GO:0006996)	2/420	0.624088	0.660392	0	0	0.951177	0.448446	PCLO;THY1	GO_Biological_Process_2021	MB_co-M1
organelle assembly (GO:0070925)	2/425	0.630545	0.666302	0	0	0.939692	0.433358	AHI1;ATP2A2	GO_Biological_Process_2021	MB_co-M1
regulation of gene expression (GO:0010468)	5/1079	0.632654	0.667083	0	0	0.922572	0.422382	RIMS1;NDFIP1;PEG3;NTRK3;ATP1B1	GO_Biological_Process_2021	MB_co-M1
endomembrane system organization (GO:0010256)	1/199	0.633031	0.667083	0	0	1.0051	0.459569	SYP	GO_Biological_Process_2021	MB_co-M1
negative regulation of inflammatory response (GO:0050728)	1/212	0.656413	0.689821	0	0	0.942553	0.396782	LRFN5	GO_Biological_Process_2021	MB_co-M1
phosphate-containing compound metabolic process (GO:0006796)	1/212	0.656413	0.689821	0	0	0.942553	0.396782	PLPPR4	GO_Biological_Process_2021	MB_co-M1
negative regulation of multicellular organismal process (GO:0051241)	1/214	0.659877	0.692509	0	0	0.933608	0.388102	NPTN	GO_Biological_Process_2021	MB_co-M1
extracellular structure organization (GO:0043062)	1/216	0.663307	0.695029	0	0	0.92483	0.379659	SPOCK2	GO_Biological_Process_2021	MB_co-M1
external encapsulating structure organization (GO:0045229)	1/217	0.665009	0.695029	0	0	0.920501	0.375523	SPOCK2	GO_Biological_Process_2021	MB_co-M1
regulation of cell growth (GO:0001558)	1/217	0.665009	0.695029	0	0	0.920501	0.375523	NRG3	GO_Biological_Process_2021	MB_co-M1
negative regulation of transcription by RNA polymerase II (GO:0000122)	3/684	0.669501	0.698769	0	0	0.872837	0.350202	TENM2;PEG3;MYT1L	GO_Biological_Process_2021	MB_co-M1
cilium organization (GO:0044782)	1/228	0.683176	0.712069	0	0	0.875406	0.333532	AHI1	GO_Biological_Process_2021	MB_co-M1
positive regulation of cell population proliferation (GO:0008284)	2/474	0.689359	0.717534	0	0	0.840021	0.312482	NTRK3;CX3CL1	GO_Biological_Process_2021	MB_co-M1
neutrophil degranulation (GO:0043312)	2/481	0.697111	0.724616	0	0	0.827447	0.298552	SNAP25;LRRC7	GO_Biological_Process_2021	MB_co-M1
positive regulation of gene expression (GO:0010628)	2/482	0.698205	0.724767	0	0	0.82568	0.29662	RIMS1;NTRK3	GO_Biological_Process_2021	MB_co-M1
negative regulation of apoptotic process (GO:0043066)	2/485	0.701469	0.726182	0	0	0.820425	0.290905	AHI1;CX3CL1	GO_Biological_Process_2021	MB_co-M1
neutrophil activation involved in immune response (GO:0002283)	2/485	0.701469	0.726182	0	0	0.820425	0.290905	SNAP25;LRRC7	GO_Biological_Process_2021	MB_co-M1
neutrophil mediated immunity (GO:0002446)	2/488	0.704704	0.728543	0	0	0.815235	0.285314	SNAP25;LRRC7	GO_Biological_Process_2021	MB_co-M1
positive regulation of DNA-binding transcription factor activity (GO:0051091)	1/246	0.710823	0.733877	0	0	0.810348	0.276598	CX3CL1	GO_Biological_Process_2021	MB_co-M1
regulation of apoptotic process (GO:0042981)	3/742	0.722406	0.744829	0	0	0.801906	0.260754	AHI1;KCNMA1;CX3CL1	GO_Biological_Process_2021	MB_co-M1
positive regulation of cell differentiation (GO:0045597)	1/258	0.727913	0.749496	0	0	0.772039	0.245179	BRINP1	GO_Biological_Process_2021	MB_co-M1
positive regulation of cell migration (GO:0030335)	1/269	0.742699	0.763691	0	0	0.739937	0.220105	NTRK3	GO_Biological_Process_2021	MB_co-M1
plasma membrane bounded cell projection assembly (GO:0120031)	1/278	0.754202	0.774477	0	0	0.715567	0.201857	AHI1	GO_Biological_Process_2021	MB_co-M1
positive regulation of programmed cell death (GO:0043068)	1/286	0.763999	0.783484	0	0	0.695198	0.187139	KCNMA1	GO_Biological_Process_2021	MB_co-M1
regulation of cell cycle (GO:0051726)	1/296	0.775704	0.79442	0	0	0.671289	0.170497	BRINP1	GO_Biological_Process_2021	MB_co-M1
extracellular matrix organization (GO:0030198)	1/300	0.780223	0.797979	0	0	0.662174	0.164336	SPOCK2	GO_Biological_Process_2021	MB_co-M1
positive regulation of apoptotic process (GO:0043065)	1/310	0.79113	0.808052	0	0	0.640417	0.150045	KCNMA1	GO_Biological_Process_2021	MB_co-M1
protein polyubiquitination (GO:0000209)	1/314	0.795341	0.810187	0	0	0.632104	0.144742	TTC3	GO_Biological_Process_2021	MB_co-M1
cilium assembly (GO:0060271)	1/314	0.795341	0.810187	0	0	0.632104	0.144742	AHI1	GO_Biological_Process_2021	MB_co-M1
cellular response to oxygen-containing compound (GO:1901701)	1/323	0.804512	0.818438	0	0	0.614154	0.133591	BRINP1	GO_Biological_Process_2021	MB_co-M1
intracellular protein transport (GO:0006886)	1/336	0.817044	0.830082	0	0	0.589929	0.119203	SCG5	GO_Biological_Process_2021	MB_co-M1
negative regulation of cell population proliferation (GO:0008285)	1/379	0.853096	0.865558	0	0	0.521672	0.0828851	NDRG4	GO_Biological_Process_2021	MB_co-M1
negative regulation of transcription, DNA-templated (GO:0045892)	3/948	0.858792	0.870182	0	0	0.620357	0.0944361	TENM2;PEG3;MYT1L	GO_Biological_Process_2021	MB_co-M1
regulation of transcription by RNA polymerase II (GO:0006357)	8/2206	0.874074	0.884494	0	0	0.70032	0.0942559	AHI1;TENM2;KMT2A;PEG3;MYT1L;PTPRN;CX3CL1;GRIN1	GO_Biological_Process_2021	MB_co-M1
regulation of intracellular signal transduction (GO:1902531)	1/437	0.89082	0.900247	0	0	0.450931	0.0521334	NTRK3	GO_Biological_Process_2021	MB_co-M1
regulation of cell population proliferation (GO:0042127)	2/764	0.899423	0.90774	0	0	0.512561	0.0543325	NTRK3;CX3CL1	GO_Biological_Process_2021	MB_co-M1
regulation of cellular macromolecule biosynthetic process (GO:2000112)	1/468	0.906869	0.914047	0	0	0.420327	0.0410901	GRM5	GO_Biological_Process_2021	MB_co-M1
cellular response to cytokine stimulus (GO:0071345)	1/482	0.913329	0.919345	0	0	0.407799	0.0369709	CX3CL1	GO_Biological_Process_2021	MB_co-M1
positive regulation of nucleic acid-templated transcription (GO:1903508)	1/511	0.925332	0.930202	0	0	0.384036	0.0298025	KMT2A	GO_Biological_Process_2021	MB_co-M1
negative regulation of cellular process (GO:0048523)	1/566	0.943754	0.947474	0	0	0.345669	0.0200107	BRINP1	GO_Biological_Process_2021	MB_co-M1
cytokine-mediated signaling pathway (GO:0019221)	1/621	0.957665	0.960179	0	0	0.314109	0.0135875	CX3CL1	GO_Biological_Process_2021	MB_co-M1
cellular protein modification process (GO:0006464)	2/1025	0.967069	0.968336	0	0	0.376583	0.0126101	SCG2;CHGB	GO_Biological_Process_2021	MB_co-M1
regulation of transcription, DNA-templated (GO:0006355)	3/2244	0.999381	0.999381	0	0	0.24371	0.00015087	KMT2A;PEG3;MYT1L	GO_Biological_Process_2021	MB_co-M1
neuron projection (GO:0043005)	33/556	9.18165e-27	1.23034e-24	0	0	18.2484	1094.04	GRIA1;GABRB3;GRIA2;CNTNAP2;SNAP25;TENM2;KCNC1;RASGRF1;ATP1A3;THY1;UNC80;BRINP1;PCLO;SV2A;NPTN;SCN1A;SYT4;GABRA1;SLC12A5;SYT1;SLC32A1;NTRK3;SLC4A10;NSG1;SYP;GRIN2B;GABRG2;GRIN1;DLG2;NSG2;SCN8A;ADGRL1;SCN2A	GO_Cellular_Component_2021	MB_co-M1
integral component of plasma membrane (GO:0005887)	32/1454	2.98275e-13	1.99844e-11	0	0	6.115	176.361	GABRB3;GRIA2;CNTNAP2;KCNC1;PLPPR4;NRXN3;ATP2A2;ATP1A3;THY1;GRIK2;DPP6;GRM5;PCDHA1;SLC22A17;SCN1A;GABRA1;GABBR1;KCND2;NTRK3;KCNIP4;ATP2B2;ATP1B1;TMEM130;GRIN2B;GABRG2;GRIN1;NRG3;ADGRB3;SCN8A;KCNMA1;ADGRL1;SCN2A	GO_Cellular_Component_2021	MB_co-M1
axon (GO:0030424)	13/204	2.87713e-11	1.28512e-09	0	0	15.419	374.244	SYT4;CNTNAP2;SYT1;KCNC1;NTRK3;ATP1A3;UNC80;PCLO;SCN8A;NPTN;ADGRL1;SCN2A;SCN1A	GO_Cellular_Component_2021	MB_co-M1
dendrite (GO:0030425)	14/270	7.48052e-11	2.50597e-09	0	0	12.4916	291.257	GRIA1;GRIA2;CNTNAP2;GABRA1;TENM2;KCNC1;SLC32A1;SLC4A10;THY1;NSG1;GABRG2;GRIN1;BRINP1;NSG2	GO_Cellular_Component_2021	MB_co-M1
cation channel complex (GO:0034703)	9/73	1.00797e-10	2.70137e-09	0	0	30.6532	705.572	UNC80;GRIA1;RYR2;GRIA2;SCN2A;GRIN2B;GRIA3;GRIA4;GRIN1	GO_Cellular_Component_2021	MB_co-M1
ionotropic glutamate receptor complex (GO:0008328)	7/32	1.91744e-10	4.28229e-09	0	0	59.8387	1338.88	GRIA1;GRIA2;GRIK2;GRIN2B;GRIA3;GRIA4;GRIN1	GO_Cellular_Component_2021	MB_co-M1
postsynaptic density (GO:0014069)	10/138	1.79704e-09	3.44004e-08	0	0	17.1632	345.617	GRIA1;GRIA2;GRM5;DLG2;KCND2;LRRC7;ADGRL1;ATP2B2;GRIN2B;GRIN1	GO_Cellular_Component_2021	MB_co-M1
dendrite membrane (GO:0032590)	45472	5.80891e-09	9.72993e-08	0	0	55.1628	1046.1	GRIA1;GABRA1;KCNC1;ATP2B2;THY1;GABRG2	GO_Cellular_Component_2021	MB_co-M1
potassium channel complex (GO:0034705)	7/80	1.48843e-07	2.2161e-06	0	0	20.4432	321.375	CNTNAP2;DPP6;KCNC1;KCND2;KCNMA1;KCNIP4;GRIK2	GO_Cellular_Component_2021	MB_co-M1
asymmetric synapse (GO:0032279)	8/133	3.44547e-07	4.61693e-06	0	0	13.7565	204.711	GRIA1;GRIA2;DLG2;KCND2;LRRC7;ADGRL1;GRIN2B;GRIN1	GO_Cellular_Component_2021	MB_co-M1
voltage-gated potassium channel complex (GO:0008076)	6/73	1.74359e-06	2.124e-05	0	0	18.8946	250.534	CNTNAP2;DPP6;KCNC1;KCND2;KCNMA1;KCNIP4	GO_Cellular_Component_2021	MB_co-M1
AMPA glutamate receptor complex (GO:0032281)	45402	2.68032e-06	2.76279e-05	0	0	51.7812	664.331	GRIA1;GRIA2;GRIA3;GRIA4	GO_Cellular_Component_2021	MB_co-M1
postsynaptic density membrane (GO:0098839)	45402	2.68032e-06	2.76279e-05	0	0	51.7812	664.331	GRM5;DLG2;ATP2B2;GRIN2B	GO_Cellular_Component_2021	MB_co-M1
postsynaptic specialization membrane (GO:0099634)	45403	3.2983e-06	3.15695e-05	0	0	48.7328	615.111	GRM5;DLG2;ATP2B2;GRIN2B	GO_Cellular_Component_2021	MB_co-M1
sodium channel complex (GO:0034706)	45407	6.86515e-06	6.13287e-05	0	0	39.4425	468.933	SCN8A;GRIK2;SCN2A;SCN1A	GO_Cellular_Component_2021	MB_co-M1
synaptic membrane (GO:0097060)	45408	8.0823e-06	6.76892e-05	0	0	37.6477	441.451	GRIA1;ATP2B2;GRIN2B;GRIN1	GO_Cellular_Component_2021	MB_co-M1
glutamatergic synapse (GO:0098978)	5/69	2.46401e-05	0.000194222	0	0	16.3125	173.094	LRFN5;PCLO;NRG3;CADPS;ATP2B2	GO_Cellular_Component_2021	MB_co-M1
integral component of synaptic vesicle membrane (GO:0030285)	45364	3.34477e-05	0.000248999	0	0	61.5155	633.949	SYT4;SLC32A1;SYP	GO_Cellular_Component_2021	MB_co-M1
exocytic vesicle membrane (GO:0099501)	4/41	5.16895e-05	0.00034632	0	0	22.3682	220.78	SLC32A1;SYT1;SV2A;SYP	GO_Cellular_Component_2021	MB_co-M1
synaptic vesicle membrane (GO:0030672)	4/41	5.16895e-05	0.00034632	0	0	22.3682	220.78	SLC32A1;SYT1;SV2A;SYP	GO_Cellular_Component_2021	MB_co-M1
intrinsic component of synaptic vesicle membrane (GO:0098563)	45368	7.83783e-05	0.000477395	0	0	43.9308	415.32	SYT4;SLC32A1;SYP	GO_Cellular_Component_2021	MB_co-M1
voltage-gated sodium channel complex (GO:0001518)	45368	7.83783e-05	0.000477395	0	0	43.9308	415.32	SCN8A;SCN2A;SCN1A	GO_Cellular_Component_2021	MB_co-M1
GABA-ergic synapse (GO:0098982)	45369	9.37129e-05	0.00054598	0	0	41	380.286	LRFN5;PCLO;ATP2B2	GO_Cellular_Component_2021	MB_co-M1
GABA-A receptor complex (GO:1902711)	45370	0.000110881	0.000619084	0	0	38.4356	350.035	GABRB3;GABRA1;GABRG2	GO_Cellular_Component_2021	MB_co-M1
cytoskeleton of presynaptic active zone (GO:0048788)	45329	0.000511333	0.00274074	0	0	81.2041	615.404	RIMS1;PCLO	GO_Cellular_Component_2021	MB_co-M1
neuron to neuron synapse (GO:0098984)	45330	0.000679555	0.00303535	0	0	67.6667	493.566	GRIA2;ATP1A3	GO_Cellular_Component_2021	MB_co-M1
NMDA selective glutamate receptor complex (GO:0017146)	45330	0.000679555	0.00303535	0	0	67.6667	493.566	GRIN2B;GRIN1	GO_Cellular_Component_2021	MB_co-M1
clathrin-sculpted gamma-aminobutyric acid transport vesicle (GO:0061200)	45330	0.000679555	0.00303535	0	0	67.6667	493.566	SLC32A1;SYT1	GO_Cellular_Component_2021	MB_co-M1
clathrin-sculpted gamma-aminobutyric acid transport vesicle membrane (GO:0061202)	45330	0.000679555	0.00303535	0	0	67.6667	493.566	SLC32A1;SYT1	GO_Cellular_Component_2021	MB_co-M1
dendritic spine membrane (GO:0032591)	45330	0.000679555	0.00303535	0	0	67.6667	493.566	GRIA1;ATP2B2	GO_Cellular_Component_2021	MB_co-M1
sodium:potassium-exchanging ATPase complex (GO:0005890)	45332	0.00108504	0.00469017	0	0	50.7449	346.392	ATP1A3;ATP1B1	GO_Cellular_Component_2021	MB_co-M1
endocytic vesicle membrane (GO:0030666)	5/158	0.00118917	0.00497964	0	0	6.79291	45.7469	GRIA1;GRIA2;SYT1;GRIA3;GRIA4	GO_Cellular_Component_2021	MB_co-M1
extracellular membrane-bounded organelle (GO:0065010)	3/56	0.00277449	0.0108632	0	0	11.5816	68.1842	ATP1A3;ATP1B1;GRIA4	GO_Cellular_Component_2021	MB_co-M1
cation-transporting ATPase complex (GO:0090533)	45338	0.00283741	0.0108632	0	0	28.9883	170.013	ATP1A3;ATP1B1	GO_Cellular_Component_2021	MB_co-M1
dense core granule (GO:0031045)	45338	0.00283741	0.0108632	0	0	28.9883	170.013	SYT4;SYT1	GO_Cellular_Component_2021	MB_co-M1
extracellular vesicle (GO:1903561)	3/59	0.00321884	0.0119812	0	0	10.9595	62.8936	ATP1A3;ATP1B1;GRIA4	GO_Cellular_Component_2021	MB_co-M1
integral component of organelle membrane (GO:0031301)	5/214	0.00442874	0.0160392	0	0	4.9587	26.8744	SYT4;RTN1;SLC32A1;SLC22A17;SYP	GO_Cellular_Component_2021	MB_co-M1
excitatory synapse (GO:0060076)	45347	0.00688907	0.0240212	0	0	17.6371	87.7942	GRIA2;GRIN1	GO_Cellular_Component_2021	MB_co-M1
basolateral plasma membrane (GO:0016323)	4/151	0.00699124	0.0240212	0	0	5.59892	27.788	NDRG4;DLG2;LRRC7;SLC4A10	GO_Cellular_Component_2021	MB_co-M1
sarcoplasmic reticulum membrane (GO:0033017)	45350	0.00859621	0.0287973	0	0	15.5997	74.1989	RYR2;ATP2A2	GO_Cellular_Component_2021	MB_co-M1
secretory vesicle (GO:0099503)	45351	0.0092031	0.0300784	0	0	15.0212	70.4224	SYT4;SYT1	GO_Cellular_Component_2021	MB_co-M1
exocytic vesicle (GO:0070382)	2/30	0.00982858	0.0313578	0	0	14.484	66.9516	SYT4;SYT1	GO_Cellular_Component_2021	MB_co-M1
cytoplasmic vesicle membrane (GO:0030659)	6/380	0.0120873	0.0376674	0	0	3.33246	14.7148	GRIA1;GRIA2;RYR2;NSG2;GRIA3;GRIA4	GO_Cellular_Component_2021	MB_co-M1
endocytic vesicle (GO:0030139)	4/189	0.0149937	0.0456625	0	0	4.44032	18.6499	GRIA1;GRIA2;GRIA3;GRIA4	GO_Cellular_Component_2021	MB_co-M1
sarcoplasmic reticulum (GO:0016529)	2/45	0.021311	0.0634593	0	0	9.4243	36.2697	RYR2;ATP2A2	GO_Cellular_Component_2021	MB_co-M1
neuronal dense core vesicle (GO:0098992)	45296	0.0247535	0.0691036	0	0	50.2424	185.836	SYT4	GO_Cellular_Component_2021	MB_co-M1
clathrin-sculpted monoamine transport vesicle (GO:0070081)	45296	0.0247535	0.0691036	0	0	50.2424	185.836	SYT1	GO_Cellular_Component_2021	MB_co-M1
clathrin-sculpted monoamine transport vesicle membrane (GO:0070083)	45296	0.0247535	0.0691036	0	0	50.2424	185.836	SYT1	GO_Cellular_Component_2021	MB_co-M1
vesicle (GO:0031982)	4/226	0.0268323	0.0733781	0	0	3.69332	13.363	SNAP25;ATP1A3;ATP1B1;GRIA4	GO_Cellular_Component_2021	MB_co-M1
sarcolemma (GO:0042383)	2/52	0.0279086	0.074795	0	0	8.10204	28.9958	RYR2;ATP1B1	GO_Cellular_Component_2021	MB_co-M1
nuclear stress granule (GO:0097165)	45297	0.029631	0.0778539	0	0	40.1919	141.433	RBFOX1	GO_Cellular_Component_2021	MB_co-M1
cortical cytoskeleton (GO:0030863)	2/58	0.034128	0.085572	0	0	7.23178	24.4263	RIMS1;PCLO	GO_Cellular_Component_2021	MB_co-M1
recycling endosome membrane (GO:0055038)	2/58	0.034128	0.085572	0	0	7.23178	24.4263	GRIA1;NSG1	GO_Cellular_Component_2021	MB_co-M1
G protein-coupled receptor dimeric complex (GO:0038037)	45298	0.0344842	0.085572	0	0	33.4916	112.775	GABBR1	GO_Cellular_Component_2021	MB_co-M1
transport vesicle membrane (GO:0030658)	2/60	0.0363104	0.0884653	0	0	6.9817	23.1489	GRIA1;SYT1	GO_Cellular_Component_2021	MB_co-M1
multivesicular body membrane (GO:0032585)	45300	0.0441188	0.101197	0	0	25.1162	78.3842	NSG2	GO_Cellular_Component_2021	MB_co-M1
platelet dense tubular network membrane (GO:0031095)	45300	0.0441188	0.101197	0	0	25.1162	78.3842	ATP2A2	GO_Cellular_Component_2021	MB_co-M1
junctional sarcoplasmic reticulum membrane (GO:0014701)	45300	0.0441188	0.101197	0	0	25.1162	78.3842	RYR2	GO_Cellular_Component_2021	MB_co-M1
early endosome (GO:0005769)	4/266	0.0445568	0.101197	0	0	3.12309	9.71591	GRIA1;CNTNAP2;NSG2;NSG1	GO_Cellular_Component_2021	MB_co-M1
vesicle membrane (GO:0012506)	2/73	0.0517203	0.11413	0	0	5.69963	16.8817	RYR2;NSG2	GO_Cellular_Component_2021	MB_co-M1
platelet dense tubular network (GO:0031094)	45302	0.0536583	0.11413	0	0	20.0909	58.7683	ATP2A2	GO_Cellular_Component_2021	MB_co-M1
integral component of postsynaptic density membrane (GO:0099061)	45302	0.0536583	0.11413	0	0	20.0909	58.7683	LRFN5	GO_Cellular_Component_2021	MB_co-M1
intrinsic component of postsynaptic density membrane (GO:0099146)	45302	0.0536583	0.11413	0	0	20.0909	58.7683	LRFN5	GO_Cellular_Component_2021	MB_co-M1
plasma membrane raft (GO:0044853)	2/82	0.0635162	0.132987	0	0	5.05612	13.937	KCND2;KCNMA1	GO_Cellular_Component_2021	MB_co-M1
late endosome (GO:0005770)	3/189	0.0691342	0.142523	0	0	3.27802	8.7579	NSG2;NSG1;GRIN2B	GO_Cellular_Component_2021	MB_co-M1
integral component of postsynaptic specialization membrane (GO:0099060)	45306	0.0724552	0.147106	0	0	14.3478	37.6598	LRFN5	GO_Cellular_Component_2021	MB_co-M1
clathrin-coated vesicle membrane (GO:0030665)	2/90	0.0746819	0.149364	0	0	4.59462	11.9208	SLC32A1;SYT1	GO_Cellular_Component_2021	MB_co-M1
early endosome membrane (GO:0031901)	2/97	0.0849237	0.16735	0	0	4.25456	10.4918	GRIA1;NSG1	GO_Cellular_Component_2021	MB_co-M1
trans-Golgi network membrane (GO:0032588)	2/99	0.0879246	0.170752	0	0	4.16642	10.1297	NSG2;NSG1	GO_Cellular_Component_2021	MB_co-M1
bounding membrane of organelle (GO:0098588)	7/767	0.0896236	0.171525	0	0	1.89559	4.57241	GRIA1;GRIA2;RYR2;RTN1;ATP2A2;GRIA3;GRIA4	GO_Cellular_Component_2021	MB_co-M1
smooth endoplasmic reticulum (GO:0005790)	45310	0.0908825	0.171525	0	0	11.1571	26.7569	RYR2	GO_Cellular_Component_2021	MB_co-M1
anchored component of external side of plasma membrane (GO:0031362)	45311	0.0954324	0.17761	0	0	10.5694	24.831	THY1	GO_Cellular_Component_2021	MB_co-M1
intrinsic component of external side of plasma membrane (GO:0031233)	45315	0.113408	0.208173	0	0	8.72947	19.002	THY1	GO_Cellular_Component_2021	MB_co-M1
Golgi cis cisterna (GO:0000137)	45316	0.117846	0.21004	0	0	8.36532	17.8882	NSG2	GO_Cellular_Component_2021	MB_co-M1
trans-Golgi network (GO:0005802)	3/239	0.117935	0.21004	0	0	2.57697	5.5086	RBFOX1;NSG2;NSG1	GO_Cellular_Component_2021	MB_co-M1
MLL1 complex (GO:0071339)	45317	0.122262	0.21004	0	0	8.0303	16.8764	KMT2A	GO_Cellular_Component_2021	MB_co-M1
MLL1/2 complex (GO:0044665)	45317	0.122262	0.21004	0	0	8.0303	16.8764	KMT2A	GO_Cellular_Component_2021	MB_co-M1
Golgi cisterna membrane (GO:0032580)	45317	0.122262	0.21004	0	0	8.0303	16.8764	NSG2	GO_Cellular_Component_2021	MB_co-M1
nuclear inner membrane (GO:0005637)	45319	0.131029	0.222252	0	0	7.43472	15.1098	TMX4	GO_Cellular_Component_2021	MB_co-M1
intercalated disc (GO:0014704)	45322	0.144017	0.241229	0	0	6.69024	12.9645	ATP1B1	GO_Cellular_Component_2021	MB_co-M1
endoplasmic reticulum membrane (GO:0005789)	6/712	0.14634	0.242093	0	0	1.73534	3.33501	GRIA1;RYR2;NDRG4;ATP2A2;GRIN2B;GRIN1	GO_Cellular_Component_2021	MB_co-M1
non-motile cilium (GO:0097730)	1/32	0.148304	0.24235	0	0	6.4741	12.3558	AHI1	GO_Cellular_Component_2021	MB_co-M1
ion channel complex (GO:0034702)	1/35	0.161037	0.259987	0	0	5.90196	10.7777	UNC80	GO_Cellular_Component_2021	MB_co-M1
recycling endosome (GO:0055037)	2/145	0.163935	0.261516	0	0	2.81961	5.09865	GRIA1;NSG1	GO_Cellular_Component_2021	MB_co-M1
neuromuscular junction (GO:0031594)	1/38	0.173581	0.273645	0	0	5.4226	9.49559	DLG2	GO_Cellular_Component_2021	MB_co-M1
specific granule (GO:0042581)	2/160	0.190726	0.297178	0	0	2.54999	4.22511	SNAP25;LRRC7	GO_Cellular_Component_2021	MB_co-M1
membrane raft (GO:0045121)	2/163	0.196157	0.302126	0	0	2.50209	4.07551	KCND2;THY1	GO_Cellular_Component_2021	MB_co-M1
calcium channel complex (GO:0034704)	1/45	0.202133	0.307793	0	0	4.55831	7.28797	RYR2	GO_Cellular_Component_2021	MB_co-M1
anchored component of plasma membrane (GO:0046658)	1/46	0.206131	0.309392	0	0	4.45679	7.03836	THY1	GO_Cellular_Component_2021	MB_co-M1
multivesicular body (GO:0005771)	1/47	0.210109	0.309392	0	0	4.35968	6.80166	NSG2	GO_Cellular_Component_2021	MB_co-M1
cell-cell contact zone (GO:0044291)	1/47	0.210109	0.309392	0	0	4.35968	6.80166	ATP1B1	GO_Cellular_Component_2021	MB_co-M1
endoplasmic reticulum-Golgi intermediate compartment membrane (GO:0033116)	1/49	0.218007	0.317532	0	0	4.17761	6.36345	GRIA1	GO_Cellular_Component_2021	MB_co-M1
sperm flagellum (GO:0036126)	1/52	0.229708	0.330977	0	0	3.93127	5.7827	ATP1B1	GO_Cellular_Component_2021	MB_co-M1
ER to Golgi transport vesicle membrane (GO:0012507)	1/54	0.237412	0.336724	0	0	3.78254	5.43914	GRIA1	GO_Cellular_Component_2021	MB_co-M1
coated vesicle membrane (GO:0030662)	1/55	0.241235	0.336724	0	0	3.71231	5.27884	GRIA1	GO_Cellular_Component_2021	MB_co-M1
integral component of Golgi membrane (GO:0030173)	1/55	0.241235	0.336724	0	0	3.71231	5.27884	SYT4	GO_Cellular_Component_2021	MB_co-M1
9+2 motile cilium (GO:0097729)	1/57	0.248825	0.343737	0	0	3.57937	4.97892	ATP1B1	GO_Cellular_Component_2021	MB_co-M1
filopodium (GO:0030175)	1/58	0.252591	0.34538	0	0	3.51639	4.8385	TENM2	GO_Cellular_Component_2021	MB_co-M1
caveola (GO:0005901)	1/60	0.260068	0.348492	0	0	3.39685	4.57491	KCNMA1	GO_Cellular_Component_2021	MB_co-M1
intrinsic component of Golgi membrane (GO:0031228)	1/60	0.260068	0.348492	0	0	3.39685	4.57491	SYT4	GO_Cellular_Component_2021	MB_co-M1
specific granule lumen (GO:0035580)	1/62	0.267472	0.354863	0	0	3.28515	4.33226	LRRC7	GO_Cellular_Component_2021	MB_co-M1
cytoplasmic stress granule (GO:0010494)	1/65	0.278439	0.365792	0	0	3.13068	4.00275	RBFOX1	GO_Cellular_Component_2021	MB_co-M1
late endosome membrane (GO:0031902)	1/68	0.289244	0.373681	0	0	2.99005	3.70911	NSG2	GO_Cellular_Component_2021	MB_co-M1
autophagosome (GO:0005776)	1/69	0.29281	0.373681	0	0	2.94593	3.61829	PEG3	GO_Cellular_Component_2021	MB_co-M1
clathrin-coated endocytic vesicle membrane (GO:0030669)	1/69	0.29281	0.373681	0	0	2.94593	3.61829	SYT1	GO_Cellular_Component_2021	MB_co-M1
tertiary granule membrane (GO:0070821)	1/73	0.306897	0.387964	0	0	2.78171	3.28587	SNAP25	GO_Cellular_Component_2021	MB_co-M1
COPII-coated ER to Golgi transport vesicle (GO:0030134)	1/79	0.327509	0.410151	0	0	2.56695	2.86534	GRIA1	GO_Cellular_Component_2021	MB_co-M1
actin-based cell projection (GO:0098858)	1/83	0.340912	0.422983	0	0	2.44124	2.6271	TENM2	GO_Cellular_Component_2021	MB_co-M1
clathrin-coated endocytic vesicle (GO:0045334)	1/85	0.347513	0.427218	0	0	2.38288	2.51859	SYT1	GO_Cellular_Component_2021	MB_co-M1
specific granule membrane (GO:0035579)	1/91	0.366929	0.446986	0	0	2.22334	2.2291	SNAP25	GO_Cellular_Component_2021	MB_co-M1
secretory granule membrane (GO:0030667)	2/274	0.398966	0.481634	0	0	1.47269	1.35322	SYT4;SNAP25	GO_Cellular_Component_2021	MB_co-M1
endoplasmic reticulum lumen (GO:0005788)	2/285	0.418166	0.499424	0	0	1.41465	1.2334	SCG2;CHGB	GO_Cellular_Component_2021	MB_co-M1
Golgi membrane (GO:0000139)	3/472	0.421156	0.499424	0	0	1.28136	1.10806	RTN1;NSG2;NSG1	GO_Cellular_Component_2021	MB_co-M1
intrinsic component of endoplasmic reticulum membrane (GO:0031227)	1/121	0.455751	0.535707	0	0	1.66498	1.30836	RTN1	GO_Cellular_Component_2021	MB_co-M1
adherens junction (GO:0005912)	1/132	0.485128	0.560532	0	0	1.52433	1.10261	AHI1	GO_Cellular_Component_2021	MB_co-M1
endosome membrane (GO:0010008)	2/325	0.485237	0.560532	0	0	1.23694	0.894452	GRIA1;NSG1	GO_Cellular_Component_2021	MB_co-M1
integral component of endoplasmic reticulum membrane (GO:0030176)	1/142	0.510469	0.584639	0	0	1.4155	0.951821	RTN1	GO_Cellular_Component_2021	MB_co-M1
tertiary granule (GO:0070820)	1/164	0.561954	0.638151	0	0	1.22309	0.704909	SNAP25	GO_Cellular_Component_2021	MB_co-M1
nuclear membrane (GO:0031965)	1/204	0.642205	0.723155	0	0	0.980097	0.434034	TMX4	GO_Cellular_Component_2021	MB_co-M1
lytic vacuole (GO:0000323)	1/219	0.668387	0.746365	0	0	0.911964	0.36742	GRIN2B	GO_Cellular_Component_2021	MB_co-M1
cilium (GO:0005929)	1/237	0.697312	0.77223	0	0	0.841637	0.303429	AHI1	GO_Cellular_Component_2021	MB_co-M1
cell-cell junction (GO:0005911)	1/271	0.745301	0.818609	0	0	0.734381	0.215884	AHI1	GO_Cellular_Component_2021	MB_co-M1
secretory granule lumen (GO:0034774)	1/316	0.797415	0.868729	0	0	0.628026	0.142173	LRRC7	GO_Cellular_Component_2021	MB_co-M1
cytoskeleton (GO:0005856)	2/600	0.806117	0.871126	0	0	0.658726	0.141973	SNAP25;PCLO	GO_Cellular_Component_2021	MB_co-M1
organelle inner membrane (GO:0019866)	1/346	0.82614	0.885622	0	0	0.572537	0.109349	TMX4	GO_Cellular_Component_2021	MB_co-M1
focal adhesion (GO:0005925)	1/387	0.858981	0.911557	0	0	0.510651	0.0776235	THY1	GO_Cellular_Component_2021	MB_co-M1
cell-substrate junction (GO:0030055)	1/394	0.863938	0.911557	0	0	0.501375	0.0733283	THY1	GO_Cellular_Component_2021	MB_co-M1
lysosome (GO:0005764)	1/477	0.911074	0.953781	0	0	0.412189	0.0383876	GRIN2B	GO_Cellular_Component_2021	MB_co-M1
intracellular organelle lumen (GO:0070013)	2/848	0.929188	0.962825	0	0	0.459642	0.033758	SCG2;CHGB	GO_Cellular_Component_2021	MB_co-M1
intracellular non-membrane-bounded organelle (GO:0043232)	3/1158	0.934084	0.962825	0	0	0.501941	0.0342269	SNAP25;PCLO;TTC3	GO_Cellular_Component_2021	MB_co-M1
nucleolus (GO:0005730)	1/733	0.976322	0.99257	0	0	0.264503	0.00633822	TTC3	GO_Cellular_Component_2021	MB_co-M1
nuclear lumen (GO:0031981)	1/745	0.977756	0.99257	0	0	0.260074	0.00585048	TTC3	GO_Cellular_Component_2021	MB_co-M1
nucleus (GO:0005634)	10/4484	0.999634	0.999936	0	0	0.383102	0.000140263	RBFOX1;TENM2;FGF14;KMT2A;PEG3;MYT1L;PTPRN;TTC3;NSG1;ZCCHC18	GO_Cellular_Component_2021	MB_co-M1
intracellular membrane-bounded organelle (GO:0043231)	11/5192	0.999936	0.999936	0	0	0.35113	2.23241e-05	RBFOX1;TENM2;FGF14;KMT2A;PEG3;MYT1L;PTPRN;TTC3;ATP2B2;NSG1;ZCCHC18	GO_Cellular_Component_2021	MB_co-M1
ionotropic glutamate receptor activity (GO:0004970)	45490	1.17763e-12	1.84888e-10	0	0	149.71	4112.15	GRIA1;GRIA2;GRIK2;GRIN2B;GRIA3;GRIN1;GRIA4	GO_Molecular_Function_2021	MB_co-M1
ligand-gated channel activity (GO:0022834)	45503	1.16923e-10	7.87153e-09	0	0	65.0486	1487.63	GRIA1;GRIA2;GRIK2;GRIN2B;GRIA3;GRIA4;GRIN1	GO_Molecular_Function_2021	MB_co-M1
ligand-gated ion channel activity (GO:0015276)	45504	1.50411e-10	7.87153e-09	0	0	62.3351	1409.87	GRIA1;GRIA2;GRIK2;GRIN2B;GRIA3;GRIA4;GRIN1	GO_Molecular_Function_2021	MB_co-M1
amyloid-beta binding (GO:0001540)	9/80	2.33958e-10	9.18283e-09	0	0	27.6213	612.526	GRIA1;GRIA2;CLSTN1;CACNA1B;ATP1A3;GRIN2B;GRIA3;GRIA4;GRIN1	GO_Molecular_Function_2021	MB_co-M1
ion channel activity (GO:0005216)	8/84	9.36958e-09	2.94205e-07	0	0	22.6819	419.293	UNC80;GRIA1;GRIA2;GRIK2;GRIN2B;GRIA3;GRIA4;GRIN1	GO_Molecular_Function_2021	MB_co-M1
transmitter-gated ion channel activity (GO:0022824)	6/34	1.61184e-08	4.21766e-07	0	0	45.3009	812.848	GABRB3;GRIA2;GABRA1;GRIK2;GABRG2;GRIA4	GO_Molecular_Function_2021	MB_co-M1
glutamate receptor activity (GO:0008066)	45431	3.10674e-08	6.96796e-07	0	0	74.7594	1292.37	GRIA1;GRIA2;GRM5;GRIK2;GRIA4	GO_Molecular_Function_2021	MB_co-M1
ligand-gated cation channel activity (GO:0099094)	7/80	1.48843e-07	2.92104e-06	0	0	20.4432	321.375	GRIA1;GRIA2;GRIK2;GRIN2B;GRIA3;GRIA4;GRIN1	GO_Molecular_Function_2021	MB_co-M1
GABA receptor activity (GO:0016917)	45404	4.01581e-06	7.00537e-05	0	0	46.0231	571.85	GABRB3;GABRA1;GABBR1;GABRG2	GO_Molecular_Function_2021	MB_co-M1
voltage-gated cation channel activity (GO:0022843)	6/97	9.18976e-06	0.000144279	0	0	13.8946	161.141	KCNC1;KCND2;KCNMA1;CACNA1B;GRIN2B;GRIN1	GO_Molecular_Function_2021	MB_co-M1
GABA-gated chloride ion channel activity (GO:0022851)	45364	3.34477e-05	0.00047739	0	0	61.5155	633.949	GABRB3;GABRA1;GABRG2	GO_Molecular_Function_2021	MB_co-M1
sodium channel activity (GO:0005272)	4/38	3.81116e-05	0.000498627	0	0	24.3456	247.716	SCN8A;GRIK2;SCN2A;SCN1A	GO_Molecular_Function_2021	MB_co-M1
ligand-gated anion channel activity (GO:0099095)	45369	9.37129e-05	0.00113176	0	0	41	380.286	GABRB3;GABRA1;GABRG2	GO_Molecular_Function_2021	MB_co-M1
ligand-gated calcium channel activity (GO:0099604)	45370	0.000110881	0.00116055	0	0	38.4356	350.035	RYR2;GRIN2B;GRIN1	GO_Molecular_Function_2021	MB_co-M1
GABA-A receptor activity (GO:0004890)	45370	0.000110881	0.00116055	0	0	38.4356	350.035	GABRB3;GABRA1;GABRG2	GO_Molecular_Function_2021	MB_co-M1
neurotransmitter receptor activity involved in regulation of postsynaptic membrane potential (GO:0099529)	45372	0.000151088	0.00144035	0	0	34.1615	300.541	GABRA1;GRIK2;GABRG2	GO_Molecular_Function_2021	MB_co-M1
calcium ion transmembrane transporter activity (GO:0015085)	4/55	0.000164998	0.00144035	0	0	16.2165	141.239	RYR2;ATP2A2;ATP2B2;GRIN1	GO_Molecular_Function_2021	MB_co-M1
syntaxin-1 binding (GO:0017075)	45373	0.00017431	0.00144035	0	0	32.3619	280.082	SNAP25;SYT1;SYP	GO_Molecular_Function_2021	MB_co-M1
voltage-gated sodium channel activity (GO:0005248)	45373	0.00017431	0.00144035	0	0	32.3619	280.082	SCN8A;SCN2A;SCN1A	GO_Molecular_Function_2021	MB_co-M1
glutamate-gated calcium ion channel activity (GO:0022849)	45327	0.000245087	0.00192393	0	0	135.354	1125.32	GRIN2B;GRIN1	GO_Molecular_Function_2021	MB_co-M1
calcium ion binding (GO:0005509)	8/348	0.00035929	0.00268612	0	0	5.00256	39.6772	SYT4;RYR2;PCLO;SYT1;SPOCK2;KCNIP4;ATP2A2;GRIN1	GO_Molecular_Function_2021	MB_co-M1
transmitter-gated ion channel activity involved in regulation of postsynaptic membrane potential (GO:1904315)	45381	0.000446403	0.00318569	0	0	22.764	175.608	GABRA1;GRIK2;GABRG2	GO_Molecular_Function_2021	MB_co-M1
clathrin light chain binding (GO:0032051)	45329	0.000511333	0.0034904	0	0	81.2041	615.404	NSG2;NSG1	GO_Molecular_Function_2021	MB_co-M1
NMDA glutamate receptor activity (GO:0004972)	45330	0.000679555	0.00444542	0	0	67.6667	493.566	GRIN2B;GRIN1	GO_Molecular_Function_2021	MB_co-M1
P-type calcium transporter activity (GO:0005388)	45331	0.000870867	0.00546905	0	0	57.9971	408.649	ATP2A2;ATP2B2	GO_Molecular_Function_2021	MB_co-M1
benzodiazepine receptor activity (GO:0008503)	45332	0.00108504	0.00655196	0	0	50.7449	346.392	GABRA1;GABRG2	GO_Molecular_Function_2021	MB_co-M1
potassium channel activity (GO:0005267)	4/91	0.00112708	0.00655377	0	0	9.48898	64.4124	KCNC1;KCND2;KCNMA1;GRIK2	GO_Molecular_Function_2021	MB_co-M1
extracellular ligand-gated ion channel activity (GO:0005230)	45333	0.00132184	0.00715617	0	0	45.1043	298.984	GABRA1;GABRG2	GO_Molecular_Function_2021	MB_co-M1
glycine binding (GO:0016594)	45333	0.00132184	0.00715617	0	0	45.1043	298.984	GRIN2B;GRIN1	GO_Molecular_Function_2021	MB_co-M1
P-type ion transporter activity (GO:0015662)	45335	0.00186243	0.00974671	0	0	36.8998	231.948	ATP2A2;ATP2B2	GO_Molecular_Function_2021	MB_co-M1
calcium-dependent phospholipid binding (GO:0005544)	3/50	0.00200468	0.0101527	0	0	13.064	81.1574	SYT4;PCLO;SYT1	GO_Molecular_Function_2021	MB_co-M1
inhibitory extracellular ligand-gated ion channel activity (GO:0005237)	45336	0.00216577	0.0106258	0	0	33.8231	207.504	GABRA1;GABRG2	GO_Molecular_Function_2021	MB_co-M1
syntaxin binding (GO:0019905)	3/62	0.00370447	0.0176243	0	0	10.4007	58.2251	SNAP25;SYT1;SYP	GO_Molecular_Function_2021	MB_co-M1
protein tyrosine kinase activator activity (GO:0030296)	45341	0.00400405	0.0181749	0	0	23.8691	131.768	GRM5;NRG3	GO_Molecular_Function_2021	MB_co-M1
chloride channel activity (GO:0005254)	3/64	0.00405172	0.0181749	0	0	10.0586	55.4092	GABRB3;GABRA1;GABRG2	GO_Molecular_Function_2021	MB_co-M1
metal ion binding (GO:0046872)	8/517	0.00440157	0.0191957	0	0	3.31272	17.9741	SYT4;RYR2;PCLO;SYT1;SPOCK2;KCNIP4;ATP2A2;GRIN1	GO_Molecular_Function_2021	MB_co-M1
anion channel activity (GO:0005253)	3/68	0.00480405	0.0201844	0	0	9.43775	50.3815	GABRB3;GABRA1;GABRG2	GO_Molecular_Function_2021	MB_co-M1
postsynaptic neurotransmitter receptor activity (GO:0098960)	45343	0.00488539	0.0201844	0	0	21.3545	113.638	GRIA1;GRM5	GO_Molecular_Function_2021	MB_co-M1
voltage-gated potassium channel activity (GO:0005249)	3/82	0.00807322	0.0324999	0	0	7.75975	37.3958	KCNC1;KCND2;KCNMA1	GO_Molecular_Function_2021	MB_co-M1
calcium channel activity (GO:0005262)	3/84	0.00862417	0.0338499	0	0	7.56739	35.9692	RYR2;CACNA1B;GRIN1	GO_Molecular_Function_2021	MB_co-M1
amino acid binding (GO:0016597)	2/32	0.0111345	0.0416219	0	0	13.517	60.7955	GRIN2B;GRIN1	GO_Molecular_Function_2021	MB_co-M1
chemoattractant activity (GO:0042056)	2/32	0.0111345	0.0416219	0	0	13.517	60.7955	SCG2;CX3CL1	GO_Molecular_Function_2021	MB_co-M1
cation channel activity (GO:0005261)	3/98	0.013094	0.0478082	0	0	6.44764	27.9544	UNC80;RYR2;GRIN1	GO_Molecular_Function_2021	MB_co-M1
carboxylic acid binding (GO:0031406)	2/41	0.0178805	0.0638007	0	0	10.393	41.8219	GRIN2B;GRIN1	GO_Molecular_Function_2021	MB_co-M1
kainate selective glutamate receptor activity (GO:0015277)	45296	0.0247535	0.0826873	0	0	50.2424	185.836	GRIK2	GO_Molecular_Function_2021	MB_co-M1
type 1 fibroblast growth factor receptor binding (GO:0005105)	45296	0.0247535	0.0826873	0	0	50.2424	185.836	NPTN	GO_Molecular_Function_2021	MB_co-M1
neuroligin family protein binding (GO:0097109)	45296	0.0247535	0.0826873	0	0	50.2424	185.836	NRXN3	GO_Molecular_Function_2021	MB_co-M1
potassium channel regulator activity (GO:0015459)	2/50	0.025949	0.0848747	0	0	8.44048	30.8214	DPP6;KCNIP4	GO_Molecular_Function_2021	MB_co-M1
GTPase regulator activity (GO:0030695)	4/233	0.0295572	0.0877747	0	0	3.57915	12.6037	RIMS1;ADGRB3;ELMOD1;THY1	GO_Molecular_Function_2021	MB_co-M1
P-type sodium transporter activity (GO:0008554)	45297	0.029631	0.0877747	0	0	40.1919	141.433	ATP1A3	GO_Molecular_Function_2021	MB_co-M1
P-type sodium:potassium-exchanging transporter activity (GO:0005391)	45297	0.029631	0.0877747	0	0	40.1919	141.433	ATP1A3	GO_Molecular_Function_2021	MB_co-M1
sodium:bicarbonate symporter activity (GO:0008510)	45297	0.029631	0.0877747	0	0	40.1919	141.433	SLC4A10	GO_Molecular_Function_2021	MB_co-M1
solute:bicarbonate symporter activity (GO:0140410)	45297	0.029631	0.0877747	0	0	40.1919	141.433	SLC4A10	GO_Molecular_Function_2021	MB_co-M1
S-methyltransferase activity (GO:0008172)	45298	0.0344842	0.0917632	0	0	33.4916	112.775	KMT2A	GO_Molecular_Function_2021	MB_co-M1
P-type potassium transmembrane transporter activity (GO:0008556)	45298	0.0344842	0.0917632	0	0	33.4916	112.775	ATP1A3	GO_Molecular_Function_2021	MB_co-M1
transmembrane receptor protein tyrosine kinase activator activity (GO:0030297)	45298	0.0344842	0.0917632	0	0	33.4916	112.775	NRG3	GO_Molecular_Function_2021	MB_co-M1
minor groove of adenine-thymine-rich DNA binding (GO:0003680)	45298	0.0344842	0.0917632	0	0	33.4916	112.775	KMT2A	GO_Molecular_Function_2021	MB_co-M1
gamma-aminobutyric acid transmembrane transporter activity (GO:0015185)	45298	0.0344842	0.0917632	0	0	33.4916	112.775	SLC32A1	GO_Molecular_Function_2021	MB_co-M1
GPI anchor binding (GO:0034235)	45298	0.0344842	0.0917632	0	0	33.4916	112.775	THY1	GO_Molecular_Function_2021	MB_co-M1
acetylcholine receptor binding (GO:0033130)	45299	0.0393135	0.0988898	0	0	28.7056	92.8968	LY6H	GO_Molecular_Function_2021	MB_co-M1
unmethylated CpG binding (GO:0045322)	45299	0.0393135	0.0988898	0	0	28.7056	92.8968	KMT2A	GO_Molecular_Function_2021	MB_co-M1
neurotrophin binding (GO:0043121)	45299	0.0393135	0.0988898	0	0	28.7056	92.8968	NTRK3	GO_Molecular_Function_2021	MB_co-M1
PDZ domain binding (GO:0030165)	2/63	0.0396819	0.0988898	0	0	6.63734	21.4178	GRIA1;ATP2B2	GO_Molecular_Function_2021	MB_co-M1
adenylate cyclase inhibiting G protein-coupled glutamate receptor activity (GO:0001640)	45300	0.0441188	0.103383	0	0	25.1162	78.3842	GRM5	GO_Molecular_Function_2021	MB_co-M1
potassium:chloride symporter activity (GO:0015379)	45300	0.0441188	0.103383	0	0	25.1162	78.3842	SLC12A5	GO_Molecular_Function_2021	MB_co-M1
G protein-coupled glutamate receptor activity (GO:0098988)	45300	0.0441188	0.103383	0	0	25.1162	78.3842	GRM5	GO_Molecular_Function_2021	MB_co-M1
guanylate kinase activity (GO:0004385)	45300	0.0441188	0.103383	0	0	25.1162	78.3842	DLG2	GO_Molecular_Function_2021	MB_co-M1
P-type proton-exporting transporter activity (GO:0008553)	45301	0.0489004	0.109677	0	0	22.3244	67.3742	ATP2A2	GO_Molecular_Function_2021	MB_co-M1
cation:chloride symporter activity (GO:0015377)	45301	0.0489004	0.109677	0	0	22.3244	67.3742	SLC12A5	GO_Molecular_Function_2021	MB_co-M1
high voltage-gated calcium channel activity (GO:0008331)	45301	0.0489004	0.109677	0	0	22.3244	67.3742	CACNA1B	GO_Molecular_Function_2021	MB_co-M1
protein tyrosine kinase binding (GO:1990782)	2/72	0.0504638	0.111589	0	0	5.78134	17.266	GRM5;NRG3	GO_Molecular_Function_2021	MB_co-M1
outward rectifier potassium channel activity (GO:0015271)	45302	0.0536583	0.112369	0	0	20.0909	58.7683	KCND2	GO_Molecular_Function_2021	MB_co-M1
intracellular ligand-gated ion channel activity (GO:0005217)	45302	0.0536583	0.112369	0	0	20.0909	58.7683	RYR2	GO_Molecular_Function_2021	MB_co-M1
dipeptidyl-peptidase activity (GO:0008239)	45302	0.0536583	0.112369	0	0	20.0909	58.7683	DPP6	GO_Molecular_Function_2021	MB_co-M1
G protein-coupled receptor activity (GO:0004930)	4/283	0.0536797	0.112369	0	0	2.93026	8.57018	GRM5;GABBR1;ADGRB3;ADGRL1	GO_Molecular_Function_2021	MB_co-M1
calcium-activated potassium channel activity (GO:0015269)	45303	0.0583926	0.120627	0	0	18.2635	51.8788	KCNMA1	GO_Molecular_Function_2021	MB_co-M1
phosphatidate phosphatase activity (GO:0008195)	45304	0.0631034	0.127016	0	0	16.7407	46.2543	PLPPR4	GO_Molecular_Function_2021	MB_co-M1
protein kinase A catalytic subunit binding (GO:0034236)	45304	0.0631034	0.127016	0	0	16.7407	46.2543	RYR2	GO_Molecular_Function_2021	MB_co-M1
lipid phosphatase activity (GO:0042577)	45305	0.0677909	0.132109	0	0	15.4522	41.587	PLPPR4	GO_Molecular_Function_2021	MB_co-M1
metalloendopeptidase inhibitor activity (GO:0008191)	45305	0.0677909	0.132109	0	0	15.4522	41.587	SPOCK2	GO_Molecular_Function_2021	MB_co-M1
receptor ligand activity (GO:0048018)	4/307	0.0681582	0.132109	0	0	2.69486	7.23818	NRG3;SCG2;CX3CL1;CHGB	GO_Molecular_Function_2021	MB_co-M1
chloride transmembrane transporter activity (GO:0015108)	45307	0.0770964	0.144097	0	0	13.3906	34.316	SLC12A5	GO_Molecular_Function_2021	MB_co-M1
histone methyltransferase activity (H3-K4 specific) (GO:0042800)	45307	0.0770964	0.144097	0	0	13.3906	34.316	KMT2A	GO_Molecular_Function_2021	MB_co-M1
voltage-gated ion channel activity (GO:0005244)	45307	0.0770964	0.144097	0	0	13.3906	34.316	KCND2	GO_Molecular_Function_2021	MB_co-M1
MHC class II protein complex binding (GO:0023026)	45308	0.0817146	0.149177	0	0	12.553	31.4393	ATP1B1	GO_Molecular_Function_2021	MB_co-M1
calcium-release channel activity (GO:0015278)	45308	0.0817146	0.149177	0	0	12.553	31.4393	RYR2	GO_Molecular_Function_2021	MB_co-M1
GTPase activator activity (GO:0005096)	4/336	0.0880748	0.15894	0	0	2.45582	5.96659	ADGRB3;RASGRF1;ELMOD1;THY1	GO_Molecular_Function_2021	MB_co-M1
calcium activated cation channel activity (GO:0005227)	45310	0.0908825	0.162143	0	0	11.1571	26.7569	KCNMA1	GO_Molecular_Function_2021	MB_co-M1
nucleoside monophosphate kinase activity (GO:0050145)	45311	0.0954324	0.164647	0	0	10.5694	24.831	DLG2	GO_Molecular_Function_2021	MB_co-M1
antiporter activity (GO:0015297)	45311	0.0954324	0.164647	0	0	10.5694	24.831	ATP1A3	GO_Molecular_Function_2021	MB_co-M1
ATPase activator activity (GO:0001671)	45311	0.0954324	0.164647	0	0	10.5694	24.831	ATP1B1	GO_Molecular_Function_2021	MB_co-M1
acetylation-dependent protein binding (GO:0140033)	45312	0.0999598	0.166954	0	0	10.0404	23.1229	KMT2A	GO_Molecular_Function_2021	MB_co-M1
lysine-acetylated histone binding (GO:0070577)	45312	0.0999598	0.166954	0	0	10.0404	23.1229	KMT2A	GO_Molecular_Function_2021	MB_co-M1
excitatory extracellular ligand-gated ion channel activity (GO:0005231)	45312	0.0999598	0.166954	0	0	10.0404	23.1229	GRIK2	GO_Molecular_Function_2021	MB_co-M1
protein kinase A regulatory subunit binding (GO:0034237)	45313	0.104465	0.172642	0	0	9.56181	21.5992	RYR2	GO_Molecular_Function_2021	MB_co-M1
low-density lipoprotein particle receptor binding (GO:0050750)	45314	0.108947	0.174095	0	0	9.12672	20.2329	SYT1	GO_Molecular_Function_2021	MB_co-M1
fibroblast growth factor receptor binding (GO:0005104)	45314	0.108947	0.174095	0	0	9.12672	20.2329	NPTN	GO_Molecular_Function_2021	MB_co-M1
pyrophosphate hydrolysis-driven proton transmembrane transporter activity (GO:0009678)	45314	0.108947	0.174095	0	0	9.12672	20.2329	ATP2A2	GO_Molecular_Function_2021	MB_co-M1
protein kinase binding (GO:0019901)	5/506	0.10978	0.174095	0	0	2.03792	4.50235	RYR2;GRM5;SV2A;CADPS;THY1	GO_Molecular_Function_2021	MB_co-M1
cell adhesion mediator activity (GO:0098631)	45315	0.113408	0.17805	0	0	8.72947	19.002	NPTN	GO_Molecular_Function_2021	MB_co-M1
chemorepellent activity (GO:0045499)	45316	0.117846	0.183186	0	0	8.36532	17.8882	NRG3	GO_Molecular_Function_2021	MB_co-M1
lipoprotein particle receptor binding (GO:0070325)	45319	0.131029	0.201682	0	0	7.43472	15.1098	SYT1	GO_Molecular_Function_2021	MB_co-M1
kinesin binding (GO:0019894)	45320	0.13538	0.206356	0	0	7.16883	14.3353	CLSTN1	GO_Molecular_Function_2021	MB_co-M1
solute:sodium symporter activity (GO:0015370)	45321	0.13971	0.208899	0	0	6.92128	13.6224	SLC4A10	GO_Molecular_Function_2021	MB_co-M1
WW domain binding (GO:0050699)	45321	0.13971	0.208899	0	0	6.92128	13.6224	NDFIP1	GO_Molecular_Function_2021	MB_co-M1
potassium ion transmembrane transporter activity (GO:0015079)	1/32	0.148304	0.219658	0	0	6.4741	12.3558	SLC12A5	GO_Molecular_Function_2021	MB_co-M1
delayed rectifier potassium channel activity (GO:0005251)	1/33	0.152569	0.221791	0	0	6.27146	11.7912	KCNC1	GO_Molecular_Function_2021	MB_co-M1
DNA secondary structure binding (GO:0000217)	1/33	0.152569	0.221791	0	0	6.27146	11.7912	KMT2A	GO_Molecular_Function_2021	MB_co-M1
sodium channel regulator activity (GO:0017080)	1/37	0.16942	0.241809	0	0	5.57351	9.89507	FGF14	GO_Molecular_Function_2021	MB_co-M1
voltage-gated calcium channel activity (GO:0005245)	1/37	0.16942	0.241809	0	0	5.57351	9.89507	CACNA1B	GO_Molecular_Function_2021	MB_co-M1
ATPase regulator activity (GO:0060590)	1/38	0.173581	0.245515	0	0	5.4226	9.49559	ATP1B1	GO_Molecular_Function_2021	MB_co-M1
CCR chemokine receptor binding (GO:0048020)	1/42	0.190018	0.264007	0	0	4.89258	8.12481	CX3CL1	GO_Molecular_Function_2021	MB_co-M1
cell-cell adhesion mediator activity (GO:0098632)	1/42	0.190018	0.264007	0	0	4.89258	8.12481	NPTN	GO_Molecular_Function_2021	MB_co-M1
kinase binding (GO:0019900)	4/461	0.199629	0.274928	0	0	1.7727	2.85634	DLG2;SV2A;CADPS;THY1	GO_Molecular_Function_2021	MB_co-M1
histone-lysine N-methyltransferase activity (GO:0018024)	1/45	0.202133	0.275955	0	0	4.55831	7.28797	KMT2A	GO_Molecular_Function_2021	MB_co-M1
chemokine activity (GO:0008009)	1/46	0.206131	0.278988	0	0	4.45679	7.03836	CX3CL1	GO_Molecular_Function_2021	MB_co-M1
cytokine activity (GO:0005125)	2/173	0.214389	0.287684	0	0	2.35458	3.62596	SCG2;CX3CL1	GO_Molecular_Function_2021	MB_co-M1
chemokine receptor binding (GO:0042379)	1/50	0.221927	0.292794	0	0	4.09215	6.16035	CX3CL1	GO_Molecular_Function_2021	MB_co-M1
cholesterol binding (GO:0015485)	1/50	0.221927	0.292794	0	0	4.09215	6.16035	SYP	GO_Molecular_Function_2021	MB_co-M1
inorganic cation transmembrane transporter activity (GO:0022890)	1/51	0.225827	0.295457	0	0	4.0101	5.96697	UNC80	GO_Molecular_Function_2021	MB_co-M1
exopeptidase activity (GO:0008238)	1/53	0.233569	0.303061	0	0	3.85548	5.60693	DPP6	GO_Molecular_Function_2021	MB_co-M1
protein heterodimerization activity (GO:0046982)	2/188	0.242009	0.311438	0	0	2.16305	3.06889	TENM2;ATP1B1	GO_Molecular_Function_2021	MB_co-M1
receptor tyrosine kinase binding (GO:0030971)	1/56	0.245039	0.312774	0	0	3.64463	5.12558	NRG3	GO_Molecular_Function_2021	MB_co-M1
sterol binding (GO:0032934)	1/60	0.260068	0.324053	0	0	3.39685	4.57491	SYP	GO_Molecular_Function_2021	MB_co-M1
transmembrane receptor protein kinase activity (GO:0019199)	1/60	0.260068	0.324053	0	0	3.39685	4.57491	NTRK3	GO_Molecular_Function_2021	MB_co-M1
transmembrane receptor protein tyrosine kinase activity (GO:0004714)	1/60	0.260068	0.324053	0	0	3.39685	4.57491	NTRK3	GO_Molecular_Function_2021	MB_co-M1
protein kinase activator activity (GO:0030295)	1/63	0.271146	0.335196	0	0	3.232	4.21808	GRM5	GO_Molecular_Function_2021	MB_co-M1
ATPase binding (GO:0051117)	1/73	0.306897	0.376428	0	0	2.78171	3.28587	ATP1B1	GO_Molecular_Function_2021	MB_co-M1
protein tyrosine phosphatase activity (GO:0004725)	1/74	0.310375	0.377744	0	0	2.74346	3.20978	PTPRN	GO_Molecular_Function_2021	MB_co-M1
hormone activity (GO:0005179)	1/78	0.324116	0.391433	0	0	2.60042	2.92977	CHGB	GO_Molecular_Function_2021	MB_co-M1
phosphatase activity (GO:0016791)	1/79	0.327509	0.39251	0	0	2.56695	2.86534	PLPPR4	GO_Molecular_Function_2021	MB_co-M1
growth factor activity (GO:0008083)	1/87	0.35405	0.421105	0	0	2.32723	2.4164	NRG3	GO_Molecular_Function_2021	MB_co-M1
DNA-binding transcription repressor activity, RNA polymerase II-specific (GO:0001227)	2/256	0.366954	0.433171	0	0	1.5785	1.58248	PEG3;MYT1L	GO_Molecular_Function_2021	MB_co-M1
phosphatidylinositol binding (GO:0035091)	1/92	0.370109	0.433635	0	0	2.1988	2.18552	THY1	GO_Molecular_Function_2021	MB_co-M1
protein tyrosine kinase activity (GO:0004713)	1/108	0.418887	0.48715	0	0	1.8685	1.62588	NTRK3	GO_Molecular_Function_2021	MB_co-M1
endopeptidase inhibitor activity (GO:0004866)	1/115	0.439034	0.506826	0	0	1.75315	1.44315	SPOCK2	GO_Molecular_Function_2021	MB_co-M1
zinc ion binding (GO:0008270)	2/336	0.502846	0.576254	0	0	1.19553	0.821891	KMT2A;GRIN2B	GO_Molecular_Function_2021	MB_co-M1
guanyl-nucleotide exchange factor activity (GO:0005085)	1/149	0.527469	0.600091	0	0	1.34808	0.862318	RASGRF1	GO_Molecular_Function_2021	MB_co-M1
small GTPase binding (GO:0031267)	1/175	0.585649	0.661439	0	0	1.14513	0.612685	RIMS1	GO_Molecular_Function_2021	MB_co-M1
actin binding (GO:0003779)	1/177	0.589818	0.661439	0	0	1.132	0.59763	KCNMA1	GO_Molecular_Function_2021	MB_co-M1
GTP binding (GO:0005525)	1/189	0.613978	0.683649	0	0	1.0591	0.516626	SCG5	GO_Molecular_Function_2021	MB_co-M1
GTPase binding (GO:0051020)	1/201	0.636728	0.703988	0	0	0.994949	0.449133	RIMS1	GO_Molecular_Function_2021	MB_co-M1
transition metal ion binding (GO:0046914)	2/445	0.655525	0.71945	0	0	0.896347	0.378544	KMT2A;GRIN2B	GO_Molecular_Function_2021	MB_co-M1
guanyl ribonucleotide binding (GO:0032561)	1/214	0.659877	0.71945	0	0	0.933608	0.388102	SCG5	GO_Molecular_Function_2021	MB_co-M1
purine ribonucleoside triphosphate binding (GO:0035639)	2/460	0.673374	0.729102	0	0	0.866322	0.34259	SCG5;ATP1A3	GO_Molecular_Function_2021	MB_co-M1
mRNA binding (GO:0003729)	1/263	0.734736	0.790092	0	0	0.757113	0.233376	RBFOX1	GO_Molecular_Function_2021	MB_co-M1
ATP binding (GO:0005524)	1/278	0.754202	0.805315	0	0	0.715567	0.201857	ATP1A3	GO_Molecular_Function_2021	MB_co-M1
ubiquitin-like protein ligase binding (GO:0044389)	1/282	0.75915	0.805315	0	0	0.705237	0.194332	PTPRN	GO_Molecular_Function_2021	MB_co-M1
adenyl ribonucleotide binding (GO:0032559)	1/306	0.786833	0.829079	0	0	0.648949	0.155579	ATP1A3	GO_Molecular_Function_2021	MB_co-M1
protein homodimerization activity (GO:0042803)	2/636	0.831511	0.870315	0	0	0.620164	0.114427	TENM2;KMT2A	GO_Molecular_Function_2021	MB_co-M1
ubiquitin-protein transferase activity (GO:0004842)	1/392	0.862539	0.896812	0	0	0.503991	0.0745274	TTC3	GO_Molecular_Function_2021	MB_co-M1
transcription cis-regulatory region binding (GO:0000976)	1/549	0.938601	0.969476	0	0	0.356706	0.0226026	PEG3	GO_Molecular_Function_2021	MB_co-M1
sequence-specific DNA binding (GO:0043565)	1/707	0.972895	0.997344	0	0	0.274616	0.00754632	KMT2A	GO_Molecular_Function_2021	MB_co-M1
RNA polymerase II transcription regulatory region sequence-specific DNA binding (GO:0000977)	2/1359	0.992808	0.997344	0	0	0.278871	0.0020128	PEG3;MYT1L	GO_Molecular_Function_2021	MB_co-M1
RNA binding (GO:0003723)	2/1406	0.994233	0.997344	0	0	0.268853	0.00155492	RIMS1;RBFOX1	GO_Molecular_Function_2021	MB_co-M1
RNA polymerase II cis-regulatory region sequence-specific DNA binding (GO:0000978)	1/1149	0.997344	0.997344	0	0	0.164995	0.000438872	MYT1L	GO_Molecular_Function_2021	MB_co-M1
cis-regulatory region sequence-specific DNA binding (GO:0000987)	1/1149	0.997344	0.997344	0	0	0.164995	0.000438872	MYT1L	GO_Molecular_Function_2021	MB_co-M1
myelination (GO:0042552)	7/48	3.9299e-09	2.87276e-06	0	0	36.4576	705.625	ARHGEF10;MYRF;PLLP;PLP1;MAL;MBP;SOX10	GO_Biological_Process_2021	MB_co-M2
central nervous system myelination (GO:0022010)	45393	1.88979e-07	6.90717e-05	0	0	118.411	1833.19	ABCA2;MYRF;PLP1;SOX10	GO_Biological_Process_2021	MB_co-M2
axon ensheathment in central nervous system (GO:0032291)	45358	4.18353e-06	0.00101939	0	0	153.835	1905.15	MYRF;PLP1;SOX10	GO_Biological_Process_2021	MB_co-M2
nervous system development (GO:0007399)	11/447	1.45765e-05	0.00266386	0	0	5.51758	61.4443	EFNB3;GJB1;GSN;MOBP;MOG;APLP1;LPAR1;MAL;MBP;SOX10;HAPLN2	GO_Biological_Process_2021	MB_co-M2
central nervous system development (GO:0007417)	8/268	6.01336e-05	0.00789258	0	0	6.56856	63.8395	GSN;MYRF;MOG;MAL;APOD;MBP;SOX10;HAPLN2	GO_Biological_Process_2021	MB_co-M2
oligodendrocyte development (GO:0014003)	45367	6.47818e-05	0.00789258	0	0	47.3125	456.304	MYRF;PLP1;SOX10	GO_Biological_Process_2021	MB_co-M2
sphingolipid metabolic process (GO:0006665)	5/116	0.000292198	0.0305138	0	0	9.38312	76.3606	ABCA2;FA2H;ENPP2;ELOVL7;CERS2	GO_Biological_Process_2021	MB_co-M2
maintenance of blood-brain barrier (GO:0035633)	45381	0.000446403	0.04079	0	0	22.764	175.608	SLC12A2;MBP;JAM3	GO_Biological_Process_2021	MB_co-M2
positive regulation of cysteine-type endopeptidase activity involved in apoptotic signaling pathway (GO:2001269)	45330	0.000679555	0.055195	0	0	67.6667	493.566	GSN;ST18	GO_Biological_Process_2021	MB_co-M2
apical protein localization (GO:0045176)	45332	0.00108504	0.0793163	0	0	50.7449	346.392	MAL;JAM3	GO_Biological_Process_2021	MB_co-M2
substantia nigra development (GO:0021762)	3/43	0.00129455	0.0805221	0	0	15.3557	102.109	CNP;PLP1;MBP	GO_Biological_Process_2021	MB_co-M2
regulation of cysteine-type endopeptidase activity involved in apoptotic signaling pathway (GO:2001267)	45333	0.00132184	0.0805221	0	0	45.1043	298.984	GSN;ST18	GO_Biological_Process_2021	MB_co-M2
regulation of axonogenesis (GO:0050770)	3/51	0.0021223	0.105545	0	0	12.7912	78.7333	MAG;EFNB3;PLXNB3	GO_Biological_Process_2021	MB_co-M2
renal absorption (GO:0070293)	45336	0.00216577	0.105545	0	0	33.8231	207.504	GSN;SGK1	GO_Biological_Process_2021	MB_co-M2
positive regulation of glycoprotein biosynthetic process (GO:0010560)	45336	0.00216577	0.105545	0	0	33.8231	207.504	ABCA2;IL33	GO_Biological_Process_2021	MB_co-M2
ceramide metabolic process (GO:0006672)	3/55	0.00263534	0.120402	0	0	11.8049	70.1064	ABCA2;FA2H;CERS2	GO_Biological_Process_2021	MB_co-M2
negative regulation of neuron projection development (GO:0010977)	3/58	0.0030662	0.123319	0	0	11.1593	64.5826	MAG;EFNB3;LPAR1	GO_Biological_Process_2021	MB_co-M2
membrane lipid biosynthetic process (GO:0046467)	3/58	0.0030662	0.123319	0	0	11.1593	64.5826	FA2H;ELOVL7;CERS2	GO_Biological_Process_2021	MB_co-M2
diol biosynthetic process (GO:0034312)	45339	0.00320529	0.123319	0	0	27.0544	155.372	QDPR;ABCA2	GO_Biological_Process_2021	MB_co-M2
negative regulation of protein localization to nucleus (GO:1900181)	45341	0.00400405	0.146348	0	0	23.8691	131.768	OTUD7B;APOD	GO_Biological_Process_2021	MB_co-M2
cell-cell junction assembly (GO:0007043)	3/66	0.00441815	0.147346	0	0	9.73834	52.8016	CLDN11;GJB1;JAM3	GO_Biological_Process_2021	MB_co-M2
oligodendrocyte differentiation (GO:0048709)	45342	0.0044345	0.147346	0	0	22.542	122.14	MYRF;SOX10	GO_Biological_Process_2021	MB_co-M2
negative regulation of neuron apoptotic process (GO:0043524)	3/71	0.00542006	0.172264	0	0	9.02001	47.0633	NRBP2;MAG;UNC5B	GO_Biological_Process_2021	MB_co-M2
regulation of stress fiber assembly (GO:0051492)	3/74	0.00608144	0.177821	0	0	8.63758	44.0734	ARHGEF10;TMEFF2;LPAR1	GO_Biological_Process_2021	MB_co-M2
sphingolipid biosynthetic process (GO:0030148)	3/74	0.00608144	0.177821	0	0	8.63758	44.0734	FA2H;ELOVL7;CERS2	GO_Biological_Process_2021	MB_co-M2
cellular response to catecholamine stimulus (GO:0071870)	45346	0.00635855	0.178773	0	0	18.4397	93.2672	APLP1;PDE4B	GO_Biological_Process_2021	MB_co-M2
glial cell development (GO:0021782)	45348	0.00743899	0.191038	0	0	16.9014	82.8339	MYRF;SOX10	GO_Biological_Process_2021	MB_co-M2
regulation of myelination (GO:0031641)	45348	0.00743899	0.191038	0	0	16.9014	82.8339	NKX6-2;MYRF	GO_Biological_Process_2021	MB_co-M2
negative regulation of plasma membrane bounded cell projection assembly (GO:0120033)	45349	0.00800811	0.191038	0	0	16.2245	78.3205	PLXNB3;CCP110	GO_Biological_Process_2021	MB_co-M2
organonitrogen compound biosynthetic process (GO:1901566)	4/158	0.00817682	0.191038	0	0	5.34253	25.6786	FA2H;SLC44A1;ELOVL7;CERS2	GO_Biological_Process_2021	MB_co-M2
negative regulation of axonogenesis (GO:0050771)	45350	0.00859621	0.191038	0	0	15.5997	74.1989	MAG;EFNB3	GO_Biological_Process_2021	MB_co-M2
protein depolymerization (GO:0051261)	45350	0.00859621	0.191038	0	0	15.5997	74.1989	GSN;STMN4	GO_Biological_Process_2021	MB_co-M2
vascular transport (GO:0010232)	3/84	0.00862417	0.191038	0	0	7.56739	35.9692	SLC12A2;ABCA2;SLC44A1	GO_Biological_Process_2021	MB_co-M2
transport across blood-brain barrier (GO:0150104)	3/86	0.0091967	0.192213	0	0	7.3843	34.6243	SLC12A2;ABCA2;SLC44A1	GO_Biological_Process_2021	MB_co-M2
glial cell differentiation (GO:0010001)	45351	0.0092031	0.192213	0	0	15.0212	70.4224	MYRF;SOX10	GO_Biological_Process_2021	MB_co-M2
regulation of neuron projection development (GO:0010975)	4/165	0.00948739	0.192647	0	0	5.10844	23.794	MAG;LPAR1;PLXNB3;KNDC1	GO_Biological_Process_2021	MB_co-M2
cell-cell adhesion via plasma-membrane adhesion molecules (GO:0098742)	4/170	0.0105027	0.20321	0	0	4.95331	22.5679	CLDN11;MAG;PLXNB3;CNTN2	GO_Biological_Process_2021	MB_co-M2
negative regulation of neuron death (GO:1901215)	3/98	0.013094	0.20321	0	0	6.44764	27.9544	NRBP2;MAG;UNC5B	GO_Biological_Process_2021	MB_co-M2
regulation of neuron apoptotic process (GO:0043523)	3/98	0.013094	0.20321	0	0	6.44764	27.9544	NRBP2;MAG;UNC5B	GO_Biological_Process_2021	MB_co-M2
negative regulation of neurogenesis (GO:0050768)	2/35	0.013228	0.20321	0	0	12.2863	53.1436	MAG;EFNB3	GO_Biological_Process_2021	MB_co-M2
regulation of microtubule cytoskeleton organization (GO:0070507)	2/37	0.0147111	0.20321	0	0	11.5831	48.8708	PHLDB1;STMN4	GO_Biological_Process_2021	MB_co-M2
negative regulation of I-kappaB kinase/NF-kappaB signaling (GO:0043124)	2/40	0.0170632	0.20321	0	0	10.667	43.4237	OTUD7B;TRIM59	GO_Biological_Process_2021	MB_co-M2
ceramide biosynthetic process (GO:0046513)	2/42	0.0187141	0.20321	0	0	10.1327	40.3126	FA2H;CERS2	GO_Biological_Process_2021	MB_co-M2
axon guidance (GO:0007411)	4/203	0.0189766	0.20321	0	0	4.125	16.3538	EFNB3;UNC5B;PLXNB3;CNTN2	GO_Biological_Process_2021	MB_co-M2
positive regulation of stress fiber assembly (GO:0051496)	2/44	0.0204295	0.20321	0	0	9.64917	37.5428	ARHGEF10;LPAR1	GO_Biological_Process_2021	MB_co-M2
positive regulation of amino acid transport (GO:0051957)	45296	0.0247535	0.20321	0	0	50.2424	185.836	SLC12A2	GO_Biological_Process_2021	MB_co-M2
erythrose 4-phosphate/phosphoenolpyruvate family amino acid catabolic process (GO:1902222)	45296	0.0247535	0.20321	0	0	50.2424	185.836	QDPR	GO_Biological_Process_2021	MB_co-M2
positive regulation of basement membrane assembly involved in embryonic body morphogenesis (GO:1904261)	45296	0.0247535	0.20321	0	0	50.2424	185.836	PHLDB1	GO_Biological_Process_2021	MB_co-M2
regulation of adenylate cyclase-activating G protein-coupled receptor signaling pathway (GO:0106070)	45296	0.0247535	0.20321	0	0	50.2424	185.836	APLP1	GO_Biological_Process_2021	MB_co-M2
glomerular visceral epithelial cell migration (GO:0090521)	45296	0.0247535	0.20321	0	0	50.2424	185.836	ANLN	GO_Biological_Process_2021	MB_co-M2
glucosylceramide metabolic process (GO:0006678)	45296	0.0247535	0.20321	0	0	50.2424	185.836	FA2H	GO_Biological_Process_2021	MB_co-M2
regulation of basement membrane assembly involved in embryonic body morphogenesis (GO:1904259)	45296	0.0247535	0.20321	0	0	50.2424	185.836	PHLDB1	GO_Biological_Process_2021	MB_co-M2
hematopoietic stem cell migration (GO:0035701)	45296	0.0247535	0.20321	0	0	50.2424	185.836	JAM3	GO_Biological_Process_2021	MB_co-M2
regulation of circadian sleep/wake cycle (GO:0042749)	45296	0.0247535	0.20321	0	0	50.2424	185.836	PTGDS	GO_Biological_Process_2021	MB_co-M2
positive regulation of membrane permeability (GO:1905710)	45296	0.0247535	0.20321	0	0	50.2424	185.836	JAM3	GO_Biological_Process_2021	MB_co-M2
positive regulation of metallopeptidase activity (GO:1905050)	45296	0.0247535	0.20321	0	0	50.2424	185.836	MBP	GO_Biological_Process_2021	MB_co-M2
negative regulation of sphingolipid biosynthetic process (GO:0090155)	45296	0.0247535	0.20321	0	0	50.2424	185.836	ABCA2	GO_Biological_Process_2021	MB_co-M2
L-phenylalanine catabolic process (GO:0006559)	45296	0.0247535	0.20321	0	0	50.2424	185.836	QDPR	GO_Biological_Process_2021	MB_co-M2
negative regulation of T cell migration (GO:2000405)	45296	0.0247535	0.20321	0	0	50.2424	185.836	APOD	GO_Biological_Process_2021	MB_co-M2
regulation of integrin biosynthetic process (GO:0045113)	45296	0.0247535	0.20321	0	0	50.2424	185.836	TMEFF2	GO_Biological_Process_2021	MB_co-M2
cerebellar granule cell differentiation (GO:0021707)	45296	0.0247535	0.20321	0	0	50.2424	185.836	KNDC1	GO_Biological_Process_2021	MB_co-M2
regulation of intracellular cholesterol transport (GO:0032383)	45296	0.0247535	0.20321	0	0	50.2424	185.836	ABCA2	GO_Biological_Process_2021	MB_co-M2
regulation of low-density lipoprotein particle receptor catabolic process (GO:0032803)	45296	0.0247535	0.20321	0	0	50.2424	185.836	ABCA2	GO_Biological_Process_2021	MB_co-M2
tight junction organization (GO:0120193)	45296	0.0247535	0.20321	0	0	50.2424	185.836	CLDN11	GO_Biological_Process_2021	MB_co-M2
membrane raft distribution (GO:0031580)	45296	0.0247535	0.20321	0	0	50.2424	185.836	MAL	GO_Biological_Process_2021	MB_co-M2
regulation of plasma membrane organization (GO:1903729)	45296	0.0247535	0.20321	0	0	50.2424	185.836	GSN	GO_Biological_Process_2021	MB_co-M2
protein localization to axon (GO:0099612)	45296	0.0247535	0.20321	0	0	50.2424	185.836	CNTN2	GO_Biological_Process_2021	MB_co-M2
negative regulation of cell projection organization (GO:0031345)	2/49	0.0249912	0.20321	0	0	8.6205	31.803	MAG;LPAR1	GO_Biological_Process_2021	MB_co-M2
regulation of I-kappaB kinase/NF-kappaB signaling (GO:0043122)	4/224	0.0260827	0.20321	0	0	3.72727	13.5914	LPAR1;OTUD7B;TRIM59;LITAF	GO_Biological_Process_2021	MB_co-M2
positive regulation of actin filament bundle assembly (GO:0032233)	2/51	0.0269215	0.20321	0	0	8.26781	29.8867	ARHGEF10;LPAR1	GO_Biological_Process_2021	MB_co-M2
amide biosynthetic process (GO:0043604)	2/52	0.0279086	0.20321	0	0	8.10204	28.9958	FA2H;CERS2	GO_Biological_Process_2021	MB_co-M2
negative regulation of protein-containing complex assembly (GO:0031333)	2/52	0.0279086	0.20321	0	0	8.10204	28.9958	CRYAB;JAM3	GO_Biological_Process_2021	MB_co-M2
positive regulation of chemokine production (GO:0032722)	2/53	0.0289101	0.20321	0	0	7.94278	28.1457	IL33;MBP	GO_Biological_Process_2021	MB_co-M2
regulation of cell motility (GO:2000145)	3/133	0.0291374	0.20321	0	0	4.70341	16.63	ENPP2;PLXNB3;SGK1	GO_Biological_Process_2021	MB_co-M2
positive regulation of anion transport (GO:1903793)	45297	0.029631	0.20321	0	0	40.1919	141.433	SLC12A2	GO_Biological_Process_2021	MB_co-M2
regulation of relaxation of cardiac muscle (GO:1901897)	45297	0.029631	0.20321	0	0	40.1919	141.433	PDE4B	GO_Biological_Process_2021	MB_co-M2
erythrose 4-phosphate/phosphoenolpyruvate family amino acid metabolic process (GO:1902221)	45297	0.029631	0.20321	0	0	40.1919	141.433	QDPR	GO_Biological_Process_2021	MB_co-M2
pteridine-containing compound biosynthetic process (GO:0042559)	45297	0.029631	0.20321	0	0	40.1919	141.433	QDPR	GO_Biological_Process_2021	MB_co-M2
galactolipid biosynthetic process (GO:0019375)	45297	0.029631	0.20321	0	0	40.1919	141.433	FA2H	GO_Biological_Process_2021	MB_co-M2
galactosylceramide biosynthetic process (GO:0006682)	45297	0.029631	0.20321	0	0	40.1919	141.433	FA2H	GO_Biological_Process_2021	MB_co-M2
aspartate metabolic process (GO:0006531)	45297	0.029631	0.20321	0	0	40.1919	141.433	ASPA	GO_Biological_Process_2021	MB_co-M2
regulation of blood vessel remodeling (GO:0060312)	45297	0.029631	0.20321	0	0	40.1919	141.433	TMBIM1	GO_Biological_Process_2021	MB_co-M2
negative regulation of lamellipodium organization (GO:1902744)	45297	0.029631	0.20321	0	0	40.1919	141.433	PLXNB3	GO_Biological_Process_2021	MB_co-M2
regulation of centriole elongation (GO:1903722)	45297	0.029631	0.20321	0	0	40.1919	141.433	CCP110	GO_Biological_Process_2021	MB_co-M2
regulation of digestive system process (GO:0044058)	45297	0.029631	0.20321	0	0	40.1919	141.433	SGK1	GO_Biological_Process_2021	MB_co-M2
negative regulation of relaxation of muscle (GO:1901078)	45297	0.029631	0.20321	0	0	40.1919	141.433	PDE4B	GO_Biological_Process_2021	MB_co-M2
choline catabolic process (GO:0042426)	45297	0.029631	0.20321	0	0	40.1919	141.433	SLC44A1	GO_Biological_Process_2021	MB_co-M2
choline transport (GO:0015871)	45297	0.029631	0.20321	0	0	40.1919	141.433	SLC44A1	GO_Biological_Process_2021	MB_co-M2
regulation of keratinocyte apoptotic process (GO:1902172)	45297	0.029631	0.20321	0	0	40.1919	141.433	GSN	GO_Biological_Process_2021	MB_co-M2
TORC2 signaling (GO:0038203)	45297	0.029631	0.20321	0	0	40.1919	141.433	PRR5L	GO_Biological_Process_2021	MB_co-M2
regulation of macrophage proliferation (GO:0120040)	45297	0.029631	0.20321	0	0	40.1919	141.433	IL33	GO_Biological_Process_2021	MB_co-M2
regulation of nucleotide-binding oligomerization domain containing 2 signaling pathway (GO:0070432)	45297	0.029631	0.20321	0	0	40.1919	141.433	ERBIN	GO_Biological_Process_2021	MB_co-M2
protein deubiquitination involved in ubiquitin-dependent protein catabolic process (GO:0071947)	45297	0.029631	0.20321	0	0	40.1919	141.433	OTUD7B	GO_Biological_Process_2021	MB_co-M2
negative regulation of actin filament depolymerization (GO:0030835)	45297	0.029631	0.20321	0	0	40.1919	141.433	GSN	GO_Biological_Process_2021	MB_co-M2
negative regulation of axon regeneration (GO:0048681)	45298	0.0344842	0.20321	0	0	33.4916	112.775	CERS2	GO_Biological_Process_2021	MB_co-M2
fatty acid elongation, monounsaturated fatty acid (GO:0034625)	45298	0.0344842	0.20321	0	0	33.4916	112.775	ELOVL7	GO_Biological_Process_2021	MB_co-M2
fatty acid elongation, polyunsaturated fatty acid (GO:0034626)	45298	0.0344842	0.20321	0	0	33.4916	112.775	ELOVL7	GO_Biological_Process_2021	MB_co-M2
fatty acid elongation, saturated fatty acid (GO:0019367)	45298	0.0344842	0.20321	0	0	33.4916	112.775	ELOVL7	GO_Biological_Process_2021	MB_co-M2
fatty acid elongation, unsaturated fatty acid (GO:0019368)	45298	0.0344842	0.20321	0	0	33.4916	112.775	ELOVL7	GO_Biological_Process_2021	MB_co-M2
ammonium transport (GO:0015696)	45298	0.0344842	0.20321	0	0	33.4916	112.775	SLC12A2	GO_Biological_Process_2021	MB_co-M2
positive regulation of chemokine (C-X-C motif) ligand 2 production (GO:2000343)	45298	0.0344842	0.20321	0	0	33.4916	112.775	MBP	GO_Biological_Process_2021	MB_co-M2
gap junction assembly (GO:0016264)	45298	0.0344842	0.20321	0	0	33.4916	112.775	GJB1	GO_Biological_Process_2021	MB_co-M2
AV node cell to bundle of His cell communication (GO:0086067)	45298	0.0344842	0.20321	0	0	33.4916	112.775	GJC3	GO_Biological_Process_2021	MB_co-M2
glycosylceramide biosynthetic process (GO:0046476)	45298	0.0344842	0.20321	0	0	33.4916	112.775	FA2H	GO_Biological_Process_2021	MB_co-M2
negative regulation of intracellular transport (GO:0032387)	45298	0.0344842	0.20321	0	0	33.4916	112.775	CRYAB	GO_Biological_Process_2021	MB_co-M2
negative regulation of low-density lipoprotein receptor activity (GO:1905598)	45298	0.0344842	0.20321	0	0	33.4916	112.775	ABCA2	GO_Biological_Process_2021	MB_co-M2
positive regulation of lamellipodium morphogenesis (GO:2000394)	45298	0.0344842	0.20321	0	0	33.4916	112.775	ENPP2	GO_Biological_Process_2021	MB_co-M2
negative regulation of protein import (GO:1904590)	45298	0.0344842	0.20321	0	0	33.4916	112.775	APOD	GO_Biological_Process_2021	MB_co-M2
negative regulation of protein import into nucleus (GO:0042308)	45298	0.0344842	0.20321	0	0	33.4916	112.775	APOD	GO_Biological_Process_2021	MB_co-M2
regulation of glial cell differentiation (GO:0045685)	45298	0.0344842	0.20321	0	0	33.4916	112.775	OPALIN	GO_Biological_Process_2021	MB_co-M2
negative regulation of steroid metabolic process (GO:0045939)	45298	0.0344842	0.20321	0	0	33.4916	112.775	ABCA2	GO_Biological_Process_2021	MB_co-M2
positive regulation of receptor catabolic process (GO:2000646)	45298	0.0344842	0.20321	0	0	33.4916	112.775	ABCA2	GO_Biological_Process_2021	MB_co-M2
creatine metabolic process (GO:0006600)	45298	0.0344842	0.20321	0	0	33.4916	112.775	GATM	GO_Biological_Process_2021	MB_co-M2
mitochondrion-endoplasmic reticulum membrane tethering (GO:1990456)	45298	0.0344842	0.20321	0	0	33.4916	112.775	PACS2	GO_Biological_Process_2021	MB_co-M2
nitrogen compound transport (GO:0071705)	3/143	0.0350137	0.20321	0	0	4.36524	14.6324	SLC12A2;SLC44A1;ARRDC3	GO_Biological_Process_2021	MB_co-M2
adenylate cyclase-inhibiting G protein-coupled receptor signaling pathway (GO:0007193)	2/60	0.0363104	0.20321	0	0	6.9817	23.1489	GPR37;LPAR1	GO_Biological_Process_2021	MB_co-M2
homophilic cell adhesion via plasma membrane adhesion molecules (GO:0007156)	2/60	0.0363104	0.20321	0	0	6.9817	23.1489	PLXNB3;CNTN2	GO_Biological_Process_2021	MB_co-M2
actin filament reorganization (GO:0090527)	45299	0.0393135	0.20321	0	0	28.7056	92.8968	GSN	GO_Biological_Process_2021	MB_co-M2
galactosylceramide metabolic process (GO:0006681)	45299	0.0393135	0.20321	0	0	28.7056	92.8968	FA2H	GO_Biological_Process_2021	MB_co-M2
regulation of vascular wound healing (GO:0061043)	45299	0.0393135	0.20321	0	0	28.7056	92.8968	SLC12A2	GO_Biological_Process_2021	MB_co-M2
response to epinephrine (GO:0071871)	45299	0.0393135	0.20321	0	0	28.7056	92.8968	PDE4B	GO_Biological_Process_2021	MB_co-M2
response to potassium ion (GO:0035864)	45299	0.0393135	0.20321	0	0	28.7056	92.8968	SLC12A2	GO_Biological_Process_2021	MB_co-M2
negative regulation of neuron projection regeneration (GO:0070571)	45299	0.0393135	0.20321	0	0	28.7056	92.8968	CERS2	GO_Biological_Process_2021	MB_co-M2
negative regulation of nitrogen compound metabolic process (GO:0051172)	45299	0.0393135	0.20321	0	0	28.7056	92.8968	ABCA2	GO_Biological_Process_2021	MB_co-M2
cellular response to epinephrine stimulus (GO:0071872)	45299	0.0393135	0.20321	0	0	28.7056	92.8968	PDE4B	GO_Biological_Process_2021	MB_co-M2
negative regulation of response to reactive oxygen species (GO:1901032)	45299	0.0393135	0.20321	0	0	28.7056	92.8968	GPR37	GO_Biological_Process_2021	MB_co-M2
cellular response to potassium ion (GO:0035865)	45299	0.0393135	0.20321	0	0	28.7056	92.8968	SLC12A2	GO_Biological_Process_2021	MB_co-M2
regulation of protein glycosylation (GO:0060049)	45299	0.0393135	0.20321	0	0	28.7056	92.8968	ABCA2	GO_Biological_Process_2021	MB_co-M2
positive regulation of Ras protein signal transduction (GO:0046579)	2/63	0.0396819	0.20321	0	0	6.63734	21.4178	LPAR1;ERBIN	GO_Biological_Process_2021	MB_co-M2
extracellular matrix disassembly (GO:0022617)	2/66	0.0431674	0.20321	0	0	6.32526	19.8782	ADAMTS4;GSN	GO_Biological_Process_2021	MB_co-M2
cellular component disassembly (GO:0022411)	2/66	0.0431674	0.20321	0	0	6.32526	19.8782	ADAMTS4;GSN	GO_Biological_Process_2021	MB_co-M2
epithelial cell apoptotic process (GO:1904019)	45300	0.0441188	0.20321	0	0	25.1162	78.3842	GSN	GO_Biological_Process_2021	MB_co-M2
actin-mediated cell contraction (GO:0070252)	45300	0.0441188	0.20321	0	0	25.1162	78.3842	GSN	GO_Biological_Process_2021	MB_co-M2
regulation of sterol biosynthetic process (GO:0106118)	45300	0.0441188	0.20321	0	0	25.1162	78.3842	ABCA2	GO_Biological_Process_2021	MB_co-M2
axon regeneration (GO:0031103)	45300	0.0441188	0.20321	0	0	25.1162	78.3842	APOD	GO_Biological_Process_2021	MB_co-M2
positive regulation of extracellular matrix assembly (GO:1901203)	45300	0.0441188	0.20321	0	0	25.1162	78.3842	PHLDB1	GO_Biological_Process_2021	MB_co-M2
negative regulation of leukocyte proliferation (GO:0070664)	45300	0.0441188	0.20321	0	0	25.1162	78.3842	IL33	GO_Biological_Process_2021	MB_co-M2
regulation of cellular extravasation (GO:0002691)	45300	0.0441188	0.20321	0	0	25.1162	78.3842	JAM3	GO_Biological_Process_2021	MB_co-M2
Schwann cell development (GO:0014044)	45300	0.0441188	0.20321	0	0	25.1162	78.3842	ARHGEF10	GO_Biological_Process_2021	MB_co-M2
semaphorin-plexin signaling pathway involved in axon guidance (GO:1902287)	45300	0.0441188	0.20321	0	0	25.1162	78.3842	PLXNB3	GO_Biological_Process_2021	MB_co-M2
L-phenylalanine metabolic process (GO:0006558)	45300	0.0441188	0.20321	0	0	25.1162	78.3842	QDPR	GO_Biological_Process_2021	MB_co-M2
neuronal ion channel clustering (GO:0045161)	45300	0.0441188	0.20321	0	0	25.1162	78.3842	CNTN2	GO_Biological_Process_2021	MB_co-M2
peripheral nervous system axon ensheathment (GO:0032292)	45300	0.0441188	0.20321	0	0	25.1162	78.3842	ARHGEF10	GO_Biological_Process_2021	MB_co-M2
protein deubiquitination (GO:0016579)	4/267	0.0450672	0.20321	0	0	3.11106	9.64304	IL33;CCP110;OTUD7B;JOSD2	GO_Biological_Process_2021	MB_co-M2
cell chemotaxis (GO:0060326)	2/69	0.0467626	0.20321	0	0	6.04112	18.502	LPAR1;PLXNB3	GO_Biological_Process_2021	MB_co-M2
negative regulation of cell adhesion mediated by integrin (GO:0033629)	45301	0.0489004	0.20321	0	0	22.3244	67.3742	JAM3	GO_Biological_Process_2021	MB_co-M2
adherens junction assembly (GO:0034333)	45301	0.0489004	0.20321	0	0	22.3244	67.3742	JAM3	GO_Biological_Process_2021	MB_co-M2
regulation of actin filament-based movement (GO:1903115)	45301	0.0489004	0.20321	0	0	22.3244	67.3742	PDE4B	GO_Biological_Process_2021	MB_co-M2
aromatic amino acid family metabolic process (GO:0009072)	45301	0.0489004	0.20321	0	0	22.3244	67.3742	QDPR	GO_Biological_Process_2021	MB_co-M2
negative regulation of heterotypic cell-cell adhesion (GO:0034115)	45301	0.0489004	0.20321	0	0	22.3244	67.3742	MBP	GO_Biological_Process_2021	MB_co-M2
granulocyte migration (GO:0097530)	45301	0.0489004	0.20321	0	0	22.3244	67.3742	JAM3	GO_Biological_Process_2021	MB_co-M2
regulation of cell-cell adhesion involved in gastrulation (GO:0070587)	45301	0.0489004	0.20321	0	0	22.3244	67.3742	MBP	GO_Biological_Process_2021	MB_co-M2
cellular biogenic amine catabolic process (GO:0042402)	45301	0.0489004	0.20321	0	0	22.3244	67.3742	SLC44A1	GO_Biological_Process_2021	MB_co-M2
sequestering of actin monomers (GO:0042989)	45301	0.0489004	0.20321	0	0	22.3244	67.3742	GSN	GO_Biological_Process_2021	MB_co-M2
regulation of glycoprotein biosynthetic process (GO:0010559)	45301	0.0489004	0.20321	0	0	22.3244	67.3742	ABCA2	GO_Biological_Process_2021	MB_co-M2
regulation of high voltage-gated calcium channel activity (GO:1901841)	45301	0.0489004	0.20321	0	0	22.3244	67.3742	PDE4B	GO_Biological_Process_2021	MB_co-M2
regulation of hydrogen peroxide-induced cell death (GO:1903205)	45301	0.0489004	0.20321	0	0	22.3244	67.3742	GPR37	GO_Biological_Process_2021	MB_co-M2
chloride ion homeostasis (GO:0055064)	45301	0.0489004	0.20321	0	0	22.3244	67.3742	SLC12A2	GO_Biological_Process_2021	MB_co-M2
membrane lipid catabolic process (GO:0046466)	45301	0.0489004	0.20321	0	0	22.3244	67.3742	ENPP2	GO_Biological_Process_2021	MB_co-M2
positive regulation of tissue remodeling (GO:0034105)	45301	0.0489004	0.20321	0	0	22.3244	67.3742	TMBIM1	GO_Biological_Process_2021	MB_co-M2
regulation of neutrophil migration (GO:1902622)	45301	0.0489004	0.20321	0	0	22.3244	67.3742	JAM3	GO_Biological_Process_2021	MB_co-M2
monovalent inorganic anion homeostasis (GO:0055083)	45301	0.0489004	0.20321	0	0	22.3244	67.3742	SLC12A2	GO_Biological_Process_2021	MB_co-M2
phosphatidylcholine catabolic process (GO:0034638)	45301	0.0489004	0.20321	0	0	22.3244	67.3742	ENPP2	GO_Biological_Process_2021	MB_co-M2
regulation of podosome assembly (GO:0071801)	45301	0.0489004	0.20321	0	0	22.3244	67.3742	GSN	GO_Biological_Process_2021	MB_co-M2
myelin assembly (GO:0032288)	45301	0.0489004	0.20321	0	0	22.3244	67.3742	ABCA2	GO_Biological_Process_2021	MB_co-M2
myelin maintenance (GO:0043217)	45301	0.0489004	0.20321	0	0	22.3244	67.3742	MYRF	GO_Biological_Process_2021	MB_co-M2
protein K11-linked deubiquitination (GO:0035871)	45301	0.0489004	0.20321	0	0	22.3244	67.3742	OTUD7B	GO_Biological_Process_2021	MB_co-M2
protein modification by small protein removal (GO:0070646)	4/276	0.0498085	0.20321	0	0	3.00674	9.01893	IL33;CCP110;OTUD7B;JOSD2	GO_Biological_Process_2021	MB_co-M2
adenylate cyclase-modulating G protein-coupled receptor signaling pathway (GO:0007188)	3/165	0.0499174	0.20321	0	0	3.76823	11.2948	GPR37;LPAR1;S1PR5	GO_Biological_Process_2021	MB_co-M2
negative regulation of supramolecular fiber organization (GO:1902904)	2/72	0.0504638	0.20321	0	0	5.78134	17.266	CRYAB;TUBB4A	GO_Biological_Process_2021	MB_co-M2
negative regulation of cell adhesion (GO:0007162)	2/73	0.0517203	0.20321	0	0	5.69963	16.8817	PLXNB3;JAM3	GO_Biological_Process_2021	MB_co-M2
positive regulation of actin nucleation (GO:0051127)	45302	0.0536583	0.20321	0	0	20.0909	58.7683	GSN	GO_Biological_Process_2021	MB_co-M2
protein localization to phagophore assembly site (GO:0034497)	45302	0.0536583	0.20321	0	0	20.0909	58.7683	PACS2	GO_Biological_Process_2021	MB_co-M2
actin filament depolymerization (GO:0030042)	45302	0.0536583	0.20321	0	0	20.0909	58.7683	GSN	GO_Biological_Process_2021	MB_co-M2
negative regulation of cholesterol transport (GO:0032375)	45302	0.0536583	0.20321	0	0	20.0909	58.7683	ABCA2	GO_Biological_Process_2021	MB_co-M2
positive regulation of cellular extravasation (GO:0002693)	45302	0.0536583	0.20321	0	0	20.0909	58.7683	JAM3	GO_Biological_Process_2021	MB_co-M2
regulation of amyloid precursor protein biosynthetic process (GO:0042984)	45302	0.0536583	0.20321	0	0	20.0909	58.7683	ABCA2	GO_Biological_Process_2021	MB_co-M2
negative regulation of lymphocyte migration (GO:2000402)	45302	0.0536583	0.20321	0	0	20.0909	58.7683	APOD	GO_Biological_Process_2021	MB_co-M2
response to sterol (GO:0036314)	45302	0.0536583	0.20321	0	0	20.0909	58.7683	ABCA2	GO_Biological_Process_2021	MB_co-M2
negative regulation of platelet-derived growth factor receptor signaling pathway (GO:0010642)	45302	0.0536583	0.20321	0	0	20.0909	58.7683	APOD	GO_Biological_Process_2021	MB_co-M2
positive regulation of myelination (GO:0031643)	45302	0.0536583	0.20321	0	0	20.0909	58.7683	MYRF	GO_Biological_Process_2021	MB_co-M2
positive regulation of nitric-oxide synthase biosynthetic process (GO:0051770)	45302	0.0536583	0.20321	0	0	20.0909	58.7683	IL33	GO_Biological_Process_2021	MB_co-M2
sphingomyelin metabolic process (GO:0006684)	45302	0.0536583	0.20321	0	0	20.0909	58.7683	ABCA2	GO_Biological_Process_2021	MB_co-M2
T cell chemotaxis (GO:0010818)	45302	0.0536583	0.20321	0	0	20.0909	58.7683	SLC12A2	GO_Biological_Process_2021	MB_co-M2
regulation of lamellipodium morphogenesis (GO:2000392)	45302	0.0536583	0.20321	0	0	20.0909	58.7683	ENPP2	GO_Biological_Process_2021	MB_co-M2
tetrahydrobiopterin metabolic process (GO:0046146)	45302	0.0536583	0.20321	0	0	20.0909	58.7683	QDPR	GO_Biological_Process_2021	MB_co-M2
cyclooxygenase pathway (GO:0019371)	45302	0.0536583	0.20321	0	0	20.0909	58.7683	PTGDS	GO_Biological_Process_2021	MB_co-M2
regulation of monocyte chemotactic protein-1 production (GO:0071637)	45302	0.0536583	0.20321	0	0	20.0909	58.7683	APOD	GO_Biological_Process_2021	MB_co-M2
organophosphate catabolic process (GO:0046434)	45302	0.0536583	0.20321	0	0	20.0909	58.7683	ENPP2	GO_Biological_Process_2021	MB_co-M2
presynaptic membrane organization (GO:0097090)	45302	0.0536583	0.20321	0	0	20.0909	58.7683	CNTN2	GO_Biological_Process_2021	MB_co-M2
enteric nervous system development (GO:0048484)	45302	0.0536583	0.20321	0	0	20.0909	58.7683	SOX10	GO_Biological_Process_2021	MB_co-M2
regulation of cell migration (GO:0030334)	5/408	0.053981	0.20321	0	0	2.5463	7.43296	TMEFF2;ENPP2;PLXNB3;PRR5L;SGK1	GO_Biological_Process_2021	MB_co-M2
neuron projection development (GO:0031175)	3/171	0.0544404	0.20321	0	0	3.63255	10.5731	PLP1;STMN4;SGK1	GO_Biological_Process_2021	MB_co-M2
positive regulation of interleukin-6 production (GO:0032755)	2/76	0.0555566	0.20321	0	0	5.46773	15.8037	IL33;MBP	GO_Biological_Process_2021	MB_co-M2
phospholipid metabolic process (GO:0006644)	2/76	0.0555566	0.20321	0	0	5.46773	15.8037	ABCA2;ENPP2	GO_Biological_Process_2021	MB_co-M2
phosphatidylcholine metabolic process (GO:0046470)	2/77	0.0568571	0.20321	0	0	5.39456	15.4674	SLC44A1;ENPP2	GO_Biological_Process_2021	MB_co-M2
negative regulation of cilium assembly (GO:1902018)	45303	0.0583926	0.20321	0	0	18.2635	51.8788	CCP110	GO_Biological_Process_2021	MB_co-M2
regulation of actin nucleation (GO:0051125)	45303	0.0583926	0.20321	0	0	18.2635	51.8788	GSN	GO_Biological_Process_2021	MB_co-M2
regulation of alcohol biosynthetic process (GO:1902930)	45303	0.0583926	0.20321	0	0	18.2635	51.8788	ABCA2	GO_Biological_Process_2021	MB_co-M2
regulation of amyloid precursor protein catabolic process (GO:1902991)	45303	0.0583926	0.20321	0	0	18.2635	51.8788	ABCA2	GO_Biological_Process_2021	MB_co-M2
regulation of axon regeneration (GO:0048679)	45303	0.0583926	0.20321	0	0	18.2635	51.8788	CERS2	GO_Biological_Process_2021	MB_co-M2
negative regulation of microtubule polymerization (GO:0031115)	45303	0.0583926	0.20321	0	0	18.2635	51.8788	TUBB4A	GO_Biological_Process_2021	MB_co-M2
regulation of cholesterol esterification (GO:0010872)	45303	0.0583926	0.20321	0	0	18.2635	51.8788	ABCA2	GO_Biological_Process_2021	MB_co-M2
cell differentiation in hindbrain (GO:0021533)	45303	0.0583926	0.20321	0	0	18.2635	51.8788	KNDC1	GO_Biological_Process_2021	MB_co-M2
positive regulation of neuroinflammatory response (GO:0150078)	45303	0.0583926	0.20321	0	0	18.2635	51.8788	IL33	GO_Biological_Process_2021	MB_co-M2
protein import into peroxisome matrix (GO:0016558)	45303	0.0583926	0.20321	0	0	18.2635	51.8788	PEX5L	GO_Biological_Process_2021	MB_co-M2
negative regulation of amyloid fibril formation (GO:1905907)	45303	0.0583926	0.20321	0	0	18.2635	51.8788	CRYAB	GO_Biological_Process_2021	MB_co-M2
negative regulation of cellular component organization (GO:0051129)	2/80	0.0608217	0.20321	0	0	5.18629	14.5206	TMEFF2;CRYAB	GO_Biological_Process_2021	MB_co-M2
negative regulation of extrinsic apoptotic signaling pathway (GO:2001237)	2/80	0.0608217	0.20321	0	0	5.18629	14.5206	UNC5B;TMBIM1	GO_Biological_Process_2021	MB_co-M2
pteridine-containing compound metabolic process (GO:0042558)	45304	0.0631034	0.20321	0	0	16.7407	46.2543	QDPR	GO_Biological_Process_2021	MB_co-M2
fatty acid elongation (GO:0030497)	45304	0.0631034	0.20321	0	0	16.7407	46.2543	ELOVL7	GO_Biological_Process_2021	MB_co-M2
negative regulation of hydrogen peroxide-induced cell death (GO:1903206)	45304	0.0631034	0.20321	0	0	16.7407	46.2543	GPR37	GO_Biological_Process_2021	MB_co-M2
relaxation of cardiac muscle (GO:0055119)	45304	0.0631034	0.20321	0	0	16.7407	46.2543	GSN	GO_Biological_Process_2021	MB_co-M2
negative regulation of macromolecule biosynthetic process (GO:0010558)	45304	0.0631034	0.20321	0	0	16.7407	46.2543	TMEFF2	GO_Biological_Process_2021	MB_co-M2
regulation of chemokine (C-X-C motif) ligand 2 production (GO:2000341)	45304	0.0631034	0.20321	0	0	16.7407	46.2543	MBP	GO_Biological_Process_2021	MB_co-M2
response to muramyl dipeptide (GO:0032495)	45304	0.0631034	0.20321	0	0	16.7407	46.2543	ERBIN	GO_Biological_Process_2021	MB_co-M2
negative regulation of nucleocytoplasmic transport (GO:0046823)	45304	0.0631034	0.20321	0	0	16.7407	46.2543	APOD	GO_Biological_Process_2021	MB_co-M2
cellular potassium ion homeostasis (GO:0030007)	45304	0.0631034	0.20321	0	0	16.7407	46.2543	SLC12A2	GO_Biological_Process_2021	MB_co-M2
positive regulation of mRNA metabolic process (GO:1903313)	45304	0.0631034	0.20321	0	0	16.7407	46.2543	PRR5L	GO_Biological_Process_2021	MB_co-M2
semaphorin-plexin signaling pathway involved in neuron projection guidance (GO:1902285)	45304	0.0631034	0.20321	0	0	16.7407	46.2543	PLXNB3	GO_Biological_Process_2021	MB_co-M2
sphingoid biosynthetic process (GO:0046520)	45304	0.0631034	0.20321	0	0	16.7407	46.2543	ABCA2	GO_Biological_Process_2021	MB_co-M2
sphingosine biosynthetic process (GO:0046512)	45304	0.0631034	0.20321	0	0	16.7407	46.2543	ABCA2	GO_Biological_Process_2021	MB_co-M2
positive regulation of transporter activity (GO:0032411)	45304	0.0631034	0.20321	0	0	16.7407	46.2543	SGK1	GO_Biological_Process_2021	MB_co-M2
very long-chain fatty acid biosynthetic process (GO:0042761)	45304	0.0631034	0.20321	0	0	16.7407	46.2543	ELOVL7	GO_Biological_Process_2021	MB_co-M2
regulation of platelet-derived growth factor receptor signaling pathway (GO:0010640)	45304	0.0631034	0.20321	0	0	16.7407	46.2543	APOD	GO_Biological_Process_2021	MB_co-M2
muscle tissue development (GO:0060537)	45304	0.0631034	0.20321	0	0	16.7407	46.2543	CSRP1	GO_Biological_Process_2021	MB_co-M2
myelination in peripheral nervous system (GO:0022011)	45304	0.0631034	0.20321	0	0	16.7407	46.2543	ARHGEF10	GO_Biological_Process_2021	MB_co-M2
extracellular matrix organization (GO:0030198)	4/300	0.0637441	0.204373	0	0	2.75957	7.59677	ADAMTS4;GSN;APLP1;JAM3	GO_Biological_Process_2021	MB_co-M2
positive regulation of plasma membrane bounded cell projection assembly (GO:0120034)	2/83	0.0648784	0.207101	0	0	4.99345	13.6583	ANLN;CCP110	GO_Biological_Process_2021	MB_co-M2
regulation of cell cycle G2/M phase transition (GO:1902749)	2/85	0.0676322	0.209094	0	0	4.87263	13.1253	CCP110;TUBB4A	GO_Biological_Process_2021	MB_co-M2
relaxation of muscle (GO:0090075)	45305	0.0677909	0.209094	0	0	15.4522	41.587	GSN	GO_Biological_Process_2021	MB_co-M2
response to chemokine (GO:1990868)	45305	0.0677909	0.209094	0	0	15.4522	41.587	SLC12A2	GO_Biological_Process_2021	MB_co-M2
regulation of cell projection organization (GO:0031344)	45305	0.0677909	0.209094	0	0	15.4522	41.587	ERMN	GO_Biological_Process_2021	MB_co-M2
regulation of gastrulation (GO:0010470)	45305	0.0677909	0.209094	0	0	15.4522	41.587	PHLDB1	GO_Biological_Process_2021	MB_co-M2
ceramide transport (GO:0035627)	45305	0.0677909	0.209094	0	0	15.4522	41.587	ABCA2	GO_Biological_Process_2021	MB_co-M2
dicarboxylic acid catabolic process (GO:0043649)	45305	0.0677909	0.209094	0	0	15.4522	41.587	ASPA	GO_Biological_Process_2021	MB_co-M2
regulation of nitric-oxide synthase biosynthetic process (GO:0051769)	45305	0.0677909	0.209094	0	0	15.4522	41.587	IL33	GO_Biological_Process_2021	MB_co-M2
regulation of mitotic cell cycle phase transition (GO:1901990)	3/188	0.0682749	0.209701	0	0	3.2959	8.84691	ANLN;CCP110;TUBB4A	GO_Biological_Process_2021	MB_co-M2
regulation of secretion (GO:0051046)	45306	0.0724552	0.216183	0	0	14.3478	37.6598	SGK1	GO_Biological_Process_2021	MB_co-M2
regulation of amyloid fibril formation (GO:1905906)	45306	0.0724552	0.216183	0	0	14.3478	37.6598	CRYAB	GO_Biological_Process_2021	MB_co-M2
response to muscle stretch (GO:0035994)	45306	0.0724552	0.216183	0	0	14.3478	37.6598	GSN	GO_Biological_Process_2021	MB_co-M2
cellular sodium ion homeostasis (GO:0006883)	45306	0.0724552	0.216183	0	0	14.3478	37.6598	SLC12A2	GO_Biological_Process_2021	MB_co-M2
regulation of integrin activation (GO:0033623)	45306	0.0724552	0.216183	0	0	14.3478	37.6598	JAM3	GO_Biological_Process_2021	MB_co-M2
membrane raft organization (GO:0031579)	45306	0.0724552	0.216183	0	0	14.3478	37.6598	FA2H	GO_Biological_Process_2021	MB_co-M2
prostanoid biosynthetic process (GO:0046457)	45306	0.0724552	0.216183	0	0	14.3478	37.6598	PTGDS	GO_Biological_Process_2021	MB_co-M2
cellular amino acid catabolic process (GO:0009063)	2/90	0.0746819	0.22101	0	0	4.59462	11.9208	QDPR;ASPA	GO_Biological_Process_2021	MB_co-M2
sodium ion transport (GO:0006814)	2/90	0.0746819	0.22101	0	0	4.59462	11.9208	SLC12A2;SGK1	GO_Biological_Process_2021	MB_co-M2
epiboly involved in wound healing (GO:0090505)	45307	0.0770964	0.22101	0	0	13.3906	34.316	TMEFF2	GO_Biological_Process_2021	MB_co-M2
negative regulation of cell-substrate junction organization (GO:0150118)	45307	0.0770964	0.22101	0	0	13.3906	34.316	APOD	GO_Biological_Process_2021	MB_co-M2
aromatic amino acid family catabolic process (GO:0009074)	45307	0.0770964	0.22101	0	0	13.3906	34.316	QDPR	GO_Biological_Process_2021	MB_co-M2
negative regulation of focal adhesion assembly (GO:0051895)	45307	0.0770964	0.22101	0	0	13.3906	34.316	APOD	GO_Biological_Process_2021	MB_co-M2
regulation of establishment of cell polarity (GO:2000114)	45307	0.0770964	0.22101	0	0	13.3906	34.316	GSN	GO_Biological_Process_2021	MB_co-M2
sphingolipid catabolic process (GO:0030149)	45307	0.0770964	0.22101	0	0	13.3906	34.316	ENPP2	GO_Biological_Process_2021	MB_co-M2
transepithelial transport (GO:0070633)	45307	0.0770964	0.22101	0	0	13.3906	34.316	SLC12A2	GO_Biological_Process_2021	MB_co-M2
dendrite self-avoidance (GO:0070593)	45307	0.0770964	0.22101	0	0	13.3906	34.316	CNTN2	GO_Biological_Process_2021	MB_co-M2
negative regulation of chemokine production (GO:0032682)	45308	0.0817146	0.227792	0	0	12.553	31.4393	APOD	GO_Biological_Process_2021	MB_co-M2
regulation of cholesterol biosynthetic process (GO:0045540)	45308	0.0817146	0.227792	0	0	12.553	31.4393	ABCA2	GO_Biological_Process_2021	MB_co-M2
cell communication by electrical coupling involved in cardiac conduction (GO:0086064)	45308	0.0817146	0.227792	0	0	12.553	31.4393	GJC3	GO_Biological_Process_2021	MB_co-M2
positive regulation of macrophage activation (GO:0043032)	45308	0.0817146	0.227792	0	0	12.553	31.4393	IL33	GO_Biological_Process_2021	MB_co-M2
cellular response to gamma radiation (GO:0071480)	45308	0.0817146	0.227792	0	0	12.553	31.4393	CRYAB	GO_Biological_Process_2021	MB_co-M2
negative regulation of viral entry into host cell (GO:0046597)	45308	0.0817146	0.227792	0	0	12.553	31.4393	GSN	GO_Biological_Process_2021	MB_co-M2
protein autoprocessing (GO:0016540)	45308	0.0817146	0.227792	0	0	12.553	31.4393	MYRF	GO_Biological_Process_2021	MB_co-M2
ciliary basal body-plasma membrane docking (GO:0097711)	2/95	0.0819552	0.227792	0	0	4.3465	10.8731	CCP110;TUBB4A	GO_Biological_Process_2021	MB_co-M2
positive regulation of amyloid-beta formation (GO:1902004)	45309	0.08631	0.228299	0	0	11.814	28.9421	ABCA2	GO_Biological_Process_2021	MB_co-M2
negative regulation of interleukin-8 production (GO:0032717)	45309	0.08631	0.228299	0	0	11.814	28.9421	OTUD7B	GO_Biological_Process_2021	MB_co-M2
response to axon injury (GO:0048678)	45309	0.08631	0.228299	0	0	11.814	28.9421	APOD	GO_Biological_Process_2021	MB_co-M2
interleukin-6-mediated signaling pathway (GO:0070102)	45309	0.08631	0.228299	0	0	11.814	28.9421	ST18	GO_Biological_Process_2021	MB_co-M2
positive regulation of nervous system process (GO:0031646)	45309	0.08631	0.228299	0	0	11.814	28.9421	MYRF	GO_Biological_Process_2021	MB_co-M2
sodium ion import across plasma membrane (GO:0098719)	45309	0.08631	0.228299	0	0	11.814	28.9421	SLC12A2	GO_Biological_Process_2021	MB_co-M2
long-chain fatty-acyl-CoA biosynthetic process (GO:0035338)	45309	0.08631	0.228299	0	0	11.814	28.9421	ELOVL7	GO_Biological_Process_2021	MB_co-M2
T cell migration (GO:0072678)	45309	0.08631	0.228299	0	0	11.814	28.9421	SLC12A2	GO_Biological_Process_2021	MB_co-M2
microtubule depolymerization (GO:0007019)	45309	0.08631	0.228299	0	0	11.814	28.9421	STMN4	GO_Biological_Process_2021	MB_co-M2
positive chemotaxis (GO:0050918)	45309	0.08631	0.228299	0	0	11.814	28.9421	PLXNB3	GO_Biological_Process_2021	MB_co-M2
actin filament capping (GO:0051693)	45310	0.0908825	0.228299	0	0	11.1571	26.7569	GSN	GO_Biological_Process_2021	MB_co-M2
establishment of skin barrier (GO:0061436)	45310	0.0908825	0.228299	0	0	11.1571	26.7569	FA2H	GO_Biological_Process_2021	MB_co-M2
establishment or maintenance of apical/basal cell polarity (GO:0035088)	45310	0.0908825	0.228299	0	0	11.1571	26.7569	ERBIN	GO_Biological_Process_2021	MB_co-M2
positive regulation of cellular protein catabolic process (GO:1903364)	45310	0.0908825	0.228299	0	0	11.1571	26.7569	ABCA2	GO_Biological_Process_2021	MB_co-M2
negative regulation of cytokine production involved in inflammatory response (GO:1900016)	45310	0.0908825	0.228299	0	0	11.1571	26.7569	APOD	GO_Biological_Process_2021	MB_co-M2
positive regulation of cilium assembly (GO:0045724)	45310	0.0908825	0.228299	0	0	11.1571	26.7569	CCP110	GO_Biological_Process_2021	MB_co-M2
aspartate family amino acid catabolic process (GO:0009068)	45310	0.0908825	0.228299	0	0	11.1571	26.7569	ASPA	GO_Biological_Process_2021	MB_co-M2
aspartate family amino acid metabolic process (GO:0009066)	45310	0.0908825	0.228299	0	0	11.1571	26.7569	ASPA	GO_Biological_Process_2021	MB_co-M2
barbed-end actin filament capping (GO:0051016)	45310	0.0908825	0.228299	0	0	11.1571	26.7569	GSN	GO_Biological_Process_2021	MB_co-M2
regulation of water loss via skin (GO:0033561)	45310	0.0908825	0.228299	0	0	11.1571	26.7569	FA2H	GO_Biological_Process_2021	MB_co-M2
response to cholesterol (GO:0070723)	45310	0.0908825	0.228299	0	0	11.1571	26.7569	ABCA2	GO_Biological_Process_2021	MB_co-M2
cardiac muscle cell contraction (GO:0086003)	45310	0.0908825	0.228299	0	0	11.1571	26.7569	GSN	GO_Biological_Process_2021	MB_co-M2
positive regulation of leukocyte activation (GO:0002696)	45310	0.0908825	0.228299	0	0	11.1571	26.7569	IL33	GO_Biological_Process_2021	MB_co-M2
sphingosine metabolic process (GO:0006670)	45310	0.0908825	0.228299	0	0	11.1571	26.7569	ABCA2	GO_Biological_Process_2021	MB_co-M2
long-term memory (GO:0007616)	45310	0.0908825	0.228299	0	0	11.1571	26.7569	SGK1	GO_Biological_Process_2021	MB_co-M2
regulation of neuroinflammatory response (GO:0150077)	45310	0.0908825	0.228299	0	0	11.1571	26.7569	IL33	GO_Biological_Process_2021	MB_co-M2
regulation of oligodendrocyte differentiation (GO:0048713)	45310	0.0908825	0.228299	0	0	11.1571	26.7569	OPALIN	GO_Biological_Process_2021	MB_co-M2
prostaglandin biosynthetic process (GO:0001516)	45310	0.0908825	0.228299	0	0	11.1571	26.7569	PTGDS	GO_Biological_Process_2021	MB_co-M2
extracellular structure organization (GO:0043062)	3/216	0.0941331	0.229477	0	0	2.85857	6.75494	ADAMTS4;APLP1;JAM3	GO_Biological_Process_2021	MB_co-M2
external encapsulating structure organization (GO:0045229)	3/217	0.0951225	0.229477	0	0	2.84507	6.69329	ADAMTS4;APLP1;JAM3	GO_Biological_Process_2021	MB_co-M2
regulation of T cell migration (GO:2000404)	45311	0.0954324	0.229477	0	0	10.5694	24.831	APOD	GO_Biological_Process_2021	MB_co-M2
ganglioside metabolic process (GO:0001573)	45311	0.0954324	0.229477	0	0	10.5694	24.831	ABCA2	GO_Biological_Process_2021	MB_co-M2
calcium-independent cell-cell adhesion via plasma membrane cell-adhesion molecules (GO:0016338)	45311	0.0954324	0.229477	0	0	10.5694	24.831	CLDN11	GO_Biological_Process_2021	MB_co-M2
cellular modified amino acid biosynthetic process (GO:0042398)	45311	0.0954324	0.229477	0	0	10.5694	24.831	GATM	GO_Biological_Process_2021	MB_co-M2
cellular monovalent inorganic cation homeostasis (GO:0030004)	45311	0.0954324	0.229477	0	0	10.5694	24.831	SLC12A2	GO_Biological_Process_2021	MB_co-M2
regulation of granulocyte chemotaxis (GO:0071622)	45311	0.0954324	0.229477	0	0	10.5694	24.831	JAM3	GO_Biological_Process_2021	MB_co-M2
negative regulation of viral life cycle (GO:1903901)	45311	0.0954324	0.229477	0	0	10.5694	24.831	GSN	GO_Biological_Process_2021	MB_co-M2
positive regulation of protein processing (GO:0010954)	45311	0.0954324	0.229477	0	0	10.5694	24.831	GSN	GO_Biological_Process_2021	MB_co-M2
organic cation transport (GO:0015695)	45311	0.0954324	0.229477	0	0	10.5694	24.831	SLC44A1	GO_Biological_Process_2021	MB_co-M2
endoplasmic reticulum calcium ion homeostasis (GO:0032469)	45311	0.0954324	0.229477	0	0	10.5694	24.831	PACS2	GO_Biological_Process_2021	MB_co-M2
regulation of protein localization to cell periphery (GO:1904375)	45311	0.0954324	0.229477	0	0	10.5694	24.831	ABCA2	GO_Biological_Process_2021	MB_co-M2
protein processing (GO:0016485)	2/106	0.0986696	0.234954	0	0	3.88462	8.99668	CPM;MYRF	GO_Biological_Process_2021	MB_co-M2
autonomic nervous system development (GO:0048483)	45312	0.0999598	0.234954	0	0	10.0404	23.1229	SOX10	GO_Biological_Process_2021	MB_co-M2
regulation of cholesterol metabolic process (GO:0090181)	45312	0.0999598	0.234954	0	0	10.0404	23.1229	ABCA2	GO_Biological_Process_2021	MB_co-M2
negative regulation of protein localization to cell periphery (GO:1904376)	45312	0.0999598	0.234954	0	0	10.0404	23.1229	TMBIM1	GO_Biological_Process_2021	MB_co-M2
negative regulation of protein localization to plasma membrane (GO:1903077)	45312	0.0999598	0.234954	0	0	10.0404	23.1229	TMBIM1	GO_Biological_Process_2021	MB_co-M2
negative regulation of response to wounding (GO:1903035)	45312	0.0999598	0.234954	0	0	10.0404	23.1229	CERS2	GO_Biological_Process_2021	MB_co-M2
regulation of fibroblast migration (GO:0010762)	45312	0.0999598	0.234954	0	0	10.0404	23.1229	PRR5L	GO_Biological_Process_2021	MB_co-M2
positive regulation of amyloid precursor protein catabolic process (GO:1902993)	45313	0.104465	0.241657	0	0	9.56181	21.5992	ABCA2	GO_Biological_Process_2021	MB_co-M2
regulation of voltage-gated calcium channel activity (GO:1901385)	45313	0.104465	0.241657	0	0	9.56181	21.5992	PDE4B	GO_Biological_Process_2021	MB_co-M2
negative regulation of lipid biosynthetic process (GO:0051055)	45313	0.104465	0.241657	0	0	9.56181	21.5992	ABCA2	GO_Biological_Process_2021	MB_co-M2
cell projection assembly (GO:0030031)	45313	0.104465	0.241657	0	0	9.56181	21.5992	GSN	GO_Biological_Process_2021	MB_co-M2
protein localization to cell junction (GO:1902414)	45313	0.104465	0.241657	0	0	9.56181	21.5992	JAM3	GO_Biological_Process_2021	MB_co-M2
regulation of interleukin-6 production (GO:0032675)	2/110	0.104968	0.242056	0	0	3.73998	8.4303	IL33;MBP	GO_Biological_Process_2021	MB_co-M2
regulation of steroid metabolic process (GO:0019218)	45314	0.108947	0.245804	0	0	9.12672	20.2329	ABCA2	GO_Biological_Process_2021	MB_co-M2
negative regulation of extrinsic apoptotic signaling pathway in absence of ligand (GO:2001240)	45314	0.108947	0.245804	0	0	9.12672	20.2329	UNC5B	GO_Biological_Process_2021	MB_co-M2
negative regulation of G protein-coupled receptor signaling pathway (GO:0045744)	45314	0.108947	0.245804	0	0	9.12672	20.2329	APLP1	GO_Biological_Process_2021	MB_co-M2
negative regulation of GTPase activity (GO:0034260)	45314	0.108947	0.245804	0	0	9.12672	20.2329	PLXNB3	GO_Biological_Process_2021	MB_co-M2
positive regulation of epithelial cell apoptotic process (GO:1904037)	45314	0.108947	0.245804	0	0	9.12672	20.2329	GSN	GO_Biological_Process_2021	MB_co-M2
negative regulation of intracellular protein transport (GO:0090317)	45314	0.108947	0.245804	0	0	9.12672	20.2329	APOD	GO_Biological_Process_2021	MB_co-M2
negative regulation of signal transduction in absence of ligand (GO:1901099)	45314	0.108947	0.245804	0	0	9.12672	20.2329	UNC5B	GO_Biological_Process_2021	MB_co-M2
negative regulation of cell motility (GO:2000146)	2/114	0.111373	0.247466	0	0	3.60569	7.91401	TMEFF2;PLXNB3	GO_Biological_Process_2021	MB_co-M2
response to lipid (GO:0033993)	2/114	0.111373	0.247466	0	0	3.60569	7.91401	ABCA2;ERBIN	GO_Biological_Process_2021	MB_co-M2
cellular amide metabolic process (GO:0043603)	2/115	0.11299	0.247466	0	0	3.5736	7.79207	ABCA2;CPM	GO_Biological_Process_2021	MB_co-M2
negative regulation of lipid metabolic process (GO:0045833)	45315	0.113408	0.247466	0	0	8.72947	19.002	APOD	GO_Biological_Process_2021	MB_co-M2
response to gamma radiation (GO:0010332)	45315	0.113408	0.247466	0	0	8.72947	19.002	CRYAB	GO_Biological_Process_2021	MB_co-M2
negative regulation of stress fiber assembly (GO:0051497)	45315	0.113408	0.247466	0	0	8.72947	19.002	TMEFF2	GO_Biological_Process_2021	MB_co-M2
long-chain fatty-acyl-CoA metabolic process (GO:0035336)	45315	0.113408	0.247466	0	0	8.72947	19.002	ELOVL7	GO_Biological_Process_2021	MB_co-M2
potassium ion homeostasis (GO:0055075)	45315	0.113408	0.247466	0	0	8.72947	19.002	SLC12A2	GO_Biological_Process_2021	MB_co-M2
wound healing, spreading of cells (GO:0044319)	45315	0.113408	0.247466	0	0	8.72947	19.002	TMEFF2	GO_Biological_Process_2021	MB_co-M2
phospholipid catabolic process (GO:0009395)	45315	0.113408	0.247466	0	0	8.72947	19.002	ENPP2	GO_Biological_Process_2021	MB_co-M2
protein K48-linked deubiquitination (GO:0071108)	45315	0.113408	0.247466	0	0	8.72947	19.002	OTUD7B	GO_Biological_Process_2021	MB_co-M2
regulation of protein-containing complex assembly (GO:0043254)	2/116	0.114613	0.249042	0	0	3.54207	7.6728	GSN;CRYAB	GO_Biological_Process_2021	MB_co-M2
negative regulation of cell junction assembly (GO:1901889)	45316	0.117846	0.249042	0	0	8.36532	17.8882	APOD	GO_Biological_Process_2021	MB_co-M2
regulation of cAMP-mediated signaling (GO:0043949)	45316	0.117846	0.249042	0	0	8.36532	17.8882	PEX5L	GO_Biological_Process_2021	MB_co-M2
regulation of cholesterol transport (GO:0032374)	45316	0.117846	0.249042	0	0	8.36532	17.8882	ABCA2	GO_Biological_Process_2021	MB_co-M2
sodium ion homeostasis (GO:0055078)	45316	0.117846	0.249042	0	0	8.36532	17.8882	SLC12A2	GO_Biological_Process_2021	MB_co-M2
regulation of heterotypic cell-cell adhesion (GO:0034114)	45316	0.117846	0.249042	0	0	8.36532	17.8882	MBP	GO_Biological_Process_2021	MB_co-M2
regulation of neutrophil chemotaxis (GO:0090022)	45316	0.117846	0.249042	0	0	8.36532	17.8882	JAM3	GO_Biological_Process_2021	MB_co-M2
peripheral nervous system development (GO:0007422)	45316	0.117846	0.249042	0	0	8.36532	17.8882	SOX10	GO_Biological_Process_2021	MB_co-M2
negative regulation of actin filament polymerization (GO:0030837)	45316	0.117846	0.249042	0	0	8.36532	17.8882	GSN	GO_Biological_Process_2021	MB_co-M2
adenylate cyclase-activating G protein-coupled receptor signaling pathway (GO:0007189)	2/118	0.117878	0.249042	0	0	3.48065	7.442	LPAR1;S1PR5	GO_Biological_Process_2021	MB_co-M2
negative regulation of response to external stimulus (GO:0032102)	2/118	0.117878	0.249042	0	0	3.48065	7.442	TNFAIP6;CERS2	GO_Biological_Process_2021	MB_co-M2
axonogenesis (GO:0007409)	3/240	0.119017	0.250724	0	0	2.56597	5.46164	EFNB3;UNC5B;CNTN2	GO_Biological_Process_2021	MB_co-M2
positive regulation of cysteine-type endopeptidase activity involved in apoptotic process (GO:0043280)	2/119	0.119519	0.251058	0	0	3.45072	7.33031	GSN;ST18	GO_Biological_Process_2021	MB_co-M2
negative regulation of macroautophagy (GO:0016242)	45317	0.122262	0.252468	0	0	8.0303	16.8764	NRBP2	GO_Biological_Process_2021	MB_co-M2
positive regulation of interleukin-2 production (GO:0032743)	45317	0.122262	0.252468	0	0	8.0303	16.8764	PDE4B	GO_Biological_Process_2021	MB_co-M2
negative regulation of protein localization to membrane (GO:1905476)	45317	0.122262	0.252468	0	0	8.0303	16.8764	TMBIM1	GO_Biological_Process_2021	MB_co-M2
negative regulation of receptor-mediated endocytosis (GO:0048261)	45317	0.122262	0.252468	0	0	8.0303	16.8764	ABCA2	GO_Biological_Process_2021	MB_co-M2
cellular response to drug (GO:0035690)	45317	0.122262	0.252468	0	0	8.0303	16.8764	PDE4B	GO_Biological_Process_2021	MB_co-M2
TOR signaling (GO:0031929)	45317	0.122262	0.252468	0	0	8.0303	16.8764	PRR5L	GO_Biological_Process_2021	MB_co-M2
anterograde trans-synaptic signaling (GO:0098916)	3/244	0.123383	0.254064	0	0	2.52286	5.279	CNP;PLP1;MBP	GO_Biological_Process_2021	MB_co-M2
regulation of anatomical structure morphogenesis (GO:0022603)	2/123	0.12614	0.255058	0	0	3.33598	6.90669	PHLDB1;KNDC1	GO_Biological_Process_2021	MB_co-M2
negative regulation of catalytic activity (GO:0043086)	45318	0.126657	0.255058	0	0	7.72106	15.9538	TMBIM1	GO_Biological_Process_2021	MB_co-M2
regulation of cardiac muscle cell contraction (GO:0086004)	45318	0.126657	0.255058	0	0	7.72106	15.9538	PDE4B	GO_Biological_Process_2021	MB_co-M2
cellular lipid catabolic process (GO:0044242)	45318	0.126657	0.255058	0	0	7.72106	15.9538	ENPP2	GO_Biological_Process_2021	MB_co-M2
negative regulation of protein polymerization (GO:0032272)	45318	0.126657	0.255058	0	0	7.72106	15.9538	TUBB4A	GO_Biological_Process_2021	MB_co-M2
microtubule polymerization or depolymerization (GO:0031109)	45318	0.126657	0.255058	0	0	7.72106	15.9538	STMN4	GO_Biological_Process_2021	MB_co-M2
monovalent inorganic cation homeostasis (GO:0055067)	45318	0.126657	0.255058	0	0	7.72106	15.9538	SLC12A2	GO_Biological_Process_2021	MB_co-M2
negative regulation of actin filament bundle assembly (GO:0032232)	45318	0.126657	0.255058	0	0	7.72106	15.9538	TMEFF2	GO_Biological_Process_2021	MB_co-M2
positive regulation of cytosolic calcium ion concentration involved in phospholipase C-activating G protein-coupled signaling pathway (GO:0051482)	45319	0.131029	0.25748	0	0	7.43472	15.1098	LPAR1	GO_Biological_Process_2021	MB_co-M2
glycerophospholipid catabolic process (GO:0046475)	45319	0.131029	0.25748	0	0	7.43472	15.1098	ENPP2	GO_Biological_Process_2021	MB_co-M2
negative regulation of oxidative stress-induced cell death (GO:1903202)	45319	0.131029	0.25748	0	0	7.43472	15.1098	GPR37	GO_Biological_Process_2021	MB_co-M2
sarcomere organization (GO:0045214)	45319	0.131029	0.25748	0	0	7.43472	15.1098	CSRP1	GO_Biological_Process_2021	MB_co-M2
regulation of extrinsic apoptotic signaling pathway in absence of ligand (GO:2001239)	45319	0.131029	0.25748	0	0	7.43472	15.1098	UNC5B	GO_Biological_Process_2021	MB_co-M2
cellular response to interleukin-6 (GO:0071354)	45319	0.131029	0.25748	0	0	7.43472	15.1098	ST18	GO_Biological_Process_2021	MB_co-M2
regulation of microtubule polymerization or depolymerization (GO:0031110)	45319	0.131029	0.25748	0	0	7.43472	15.1098	STMN4	GO_Biological_Process_2021	MB_co-M2
mucosal immune response (GO:0002385)	45319	0.131029	0.25748	0	0	7.43472	15.1098	OTUD7B	GO_Biological_Process_2021	MB_co-M2
protein localization to cell surface (GO:0034394)	45319	0.131029	0.25748	0	0	7.43472	15.1098	JAM3	GO_Biological_Process_2021	MB_co-M2
plasma membrane bounded cell projection organization (GO:0120036)	2/128	0.134536	0.262501	0	0	3.20279	6.42455	PLP1;STMN4	GO_Biological_Process_2021	MB_co-M2
actin filament polymerization (GO:0030041)	45320	0.13538	0.262501	0	0	7.16883	14.3353	GSN	GO_Biological_Process_2021	MB_co-M2
regulation of ubiquitin-protein transferase activity (GO:0051438)	45320	0.13538	0.262501	0	0	7.16883	14.3353	ARRDC3	GO_Biological_Process_2021	MB_co-M2
positive regulation of leukocyte migration (GO:0002687)	45320	0.13538	0.262501	0	0	7.16883	14.3353	JAM3	GO_Biological_Process_2021	MB_co-M2
negative regulation of wound healing (GO:0061045)	45320	0.13538	0.262501	0	0	7.16883	14.3353	SLC12A2	GO_Biological_Process_2021	MB_co-M2
G2/M transition of mitotic cell cycle (GO:0000086)	2/130	0.137929	0.262539	0	0	3.15242	6.24499	CCP110;TUBB4A	GO_Biological_Process_2021	MB_co-M2
cell cycle G2/M phase transition (GO:0044839)	2/131	0.139633	0.262539	0	0	3.12783	6.15787	CCP110;TUBB4A	GO_Biological_Process_2021	MB_co-M2
fatty-acyl-CoA biosynthetic process (GO:0046949)	45321	0.13971	0.262539	0	0	6.92128	13.6224	ELOVL7	GO_Biological_Process_2021	MB_co-M2
positive regulation of endopeptidase activity (GO:0010950)	45321	0.13971	0.262539	0	0	6.92128	13.6224	MBP	GO_Biological_Process_2021	MB_co-M2
response to alcohol (GO:0097305)	45321	0.13971	0.262539	0	0	6.92128	13.6224	ABCA2	GO_Biological_Process_2021	MB_co-M2
heterotypic cell-cell adhesion (GO:0034113)	45321	0.13971	0.262539	0	0	6.92128	13.6224	JAM3	GO_Biological_Process_2021	MB_co-M2
cell projection organization (GO:0030030)	45321	0.13971	0.262539	0	0	6.92128	13.6224	GSN	GO_Biological_Process_2021	MB_co-M2
positive regulation of small GTPase mediated signal transduction (GO:0051057)	45321	0.13971	0.262539	0	0	6.92128	13.6224	ERBIN	GO_Biological_Process_2021	MB_co-M2
regulation of macrophage activation (GO:0043030)	45321	0.13971	0.262539	0	0	6.92128	13.6224	IL33	GO_Biological_Process_2021	MB_co-M2
morphogenesis of an epithelium (GO:0002009)	45321	0.13971	0.262539	0	0	6.92128	13.6224	SOX10	GO_Biological_Process_2021	MB_co-M2
plasma membrane invagination (GO:0099024)	45321	0.13971	0.262539	0	0	6.92128	13.6224	GSN	GO_Biological_Process_2021	MB_co-M2
regulation of protein localization to membrane (GO:1905475)	45321	0.13971	0.262539	0	0	6.92128	13.6224	GSN	GO_Biological_Process_2021	MB_co-M2
negative regulation of axon extension (GO:0030517)	45322	0.144017	0.26702	0	0	6.69024	12.9645	MAG	GO_Biological_Process_2021	MB_co-M2
cellular nitrogen compound biosynthetic process (GO:0044271)	45322	0.144017	0.26702	0	0	6.69024	12.9645	ABCA2	GO_Biological_Process_2021	MB_co-M2
positive regulation of Rho protein signal transduction (GO:0035025)	45322	0.144017	0.26702	0	0	6.69024	12.9645	LPAR1	GO_Biological_Process_2021	MB_co-M2
positive regulation of ubiquitin-protein transferase activity (GO:0051443)	45322	0.144017	0.26702	0	0	6.69024	12.9645	ARRDC3	GO_Biological_Process_2021	MB_co-M2
prostaglandin metabolic process (GO:0006693)	45322	0.144017	0.26702	0	0	6.69024	12.9645	PTGDS	GO_Biological_Process_2021	MB_co-M2
protein localization to plasma membrane (GO:0072659)	2/136	0.14822	0.26702	0	0	3.01036	5.74694	PACS2;MAP7	GO_Biological_Process_2021	MB_co-M2
organic substance transport (GO:0071702)	2/136	0.14822	0.26702	0	0	3.01036	5.74694	ABCA2;ARRDC3	GO_Biological_Process_2021	MB_co-M2
ERBB2 signaling pathway (GO:0038128)	1/32	0.148304	0.26702	0	0	6.4741	12.3558	ERBIN	GO_Biological_Process_2021	MB_co-M2
activation of phospholipase C activity (GO:0007202)	1/32	0.148304	0.26702	0	0	6.4741	12.3558	LPAR1	GO_Biological_Process_2021	MB_co-M2
establishment or maintenance of epithelial cell apical/basal polarity (GO:0045197)	1/32	0.148304	0.26702	0	0	6.4741	12.3558	ERBIN	GO_Biological_Process_2021	MB_co-M2
negative regulation of cell-matrix adhesion (GO:0001953)	1/32	0.148304	0.26702	0	0	6.4741	12.3558	APOD	GO_Biological_Process_2021	MB_co-M2
negative regulation of developmental growth (GO:0048640)	1/32	0.148304	0.26702	0	0	6.4741	12.3558	MAG	GO_Biological_Process_2021	MB_co-M2
negative regulation of microtubule polymerization or depolymerization (GO:0031111)	1/32	0.148304	0.26702	0	0	6.4741	12.3558	TUBB4A	GO_Biological_Process_2021	MB_co-M2
positive regulation of lamellipodium organization (GO:1902745)	1/32	0.148304	0.26702	0	0	6.4741	12.3558	ENPP2	GO_Biological_Process_2021	MB_co-M2
regulation of dendrite morphogenesis (GO:0048814)	1/32	0.148304	0.26702	0	0	6.4741	12.3558	KNDC1	GO_Biological_Process_2021	MB_co-M2
regulation of intracellular protein transport (GO:0033157)	1/32	0.148304	0.26702	0	0	6.4741	12.3558	PRR5L	GO_Biological_Process_2021	MB_co-M2
protein K63-linked deubiquitination (GO:0070536)	1/32	0.148304	0.26702	0	0	6.4741	12.3558	OTUD7B	GO_Biological_Process_2021	MB_co-M2
regulation of cholesterol efflux (GO:0010874)	1/33	0.152569	0.270699	0	0	6.27146	11.7912	ABCA2	GO_Biological_Process_2021	MB_co-M2
signal transduction by p53 class mediator (GO:0072331)	1/33	0.152569	0.270699	0	0	6.27146	11.7912	NDRG1	GO_Biological_Process_2021	MB_co-M2
negative regulation of smooth muscle cell proliferation (GO:0048662)	1/33	0.152569	0.270699	0	0	6.27146	11.7912	APOD	GO_Biological_Process_2021	MB_co-M2
very long-chain fatty acid metabolic process (GO:0000038)	1/33	0.152569	0.270699	0	0	6.27146	11.7912	ELOVL7	GO_Biological_Process_2021	MB_co-M2
phosphatidylcholine biosynthetic process (GO:0006656)	1/33	0.152569	0.270699	0	0	6.27146	11.7912	SLC44A1	GO_Biological_Process_2021	MB_co-M2
regulation of protein localization to cell surface (GO:2000008)	1/33	0.152569	0.270699	0	0	6.27146	11.7912	ABCA2	GO_Biological_Process_2021	MB_co-M2
regulation of cellular component organization (GO:0051128)	2/139	0.153424	0.271556	0	0	2.94399	5.51866	SGK1;ERMN	GO_Biological_Process_2021	MB_co-M2
protein localization to cell periphery (GO:1990778)	2/140	0.155166	0.271637	0	0	2.92251	5.44539	PACS2;MAP7	GO_Biological_Process_2021	MB_co-M2
regulation of amyloid-beta formation (GO:1902003)	1/34	0.156813	0.271637	0	0	6.08111	11.2665	ABCA2	GO_Biological_Process_2021	MB_co-M2
negative regulation of extrinsic apoptotic signaling pathway via death domain receptors (GO:1902042)	1/34	0.156813	0.271637	0	0	6.08111	11.2665	TMBIM1	GO_Biological_Process_2021	MB_co-M2
regulation of cell adhesion mediated by integrin (GO:0033628)	1/34	0.156813	0.271637	0	0	6.08111	11.2665	JAM3	GO_Biological_Process_2021	MB_co-M2
cardiac muscle contraction (GO:0060048)	1/34	0.156813	0.271637	0	0	6.08111	11.2665	GSN	GO_Biological_Process_2021	MB_co-M2
response to steroid hormone (GO:0048545)	1/34	0.156813	0.271637	0	0	6.08111	11.2665	ABCA2	GO_Biological_Process_2021	MB_co-M2
central nervous system neuron differentiation (GO:0021953)	1/34	0.156813	0.271637	0	0	6.08111	11.2665	KNDC1	GO_Biological_Process_2021	MB_co-M2
regulation of lamellipodium assembly (GO:0010591)	1/34	0.156813	0.271637	0	0	6.08111	11.2665	PLXNB3	GO_Biological_Process_2021	MB_co-M2
protein destabilization (GO:0031648)	1/34	0.156813	0.271637	0	0	6.08111	11.2665	GSN	GO_Biological_Process_2021	MB_co-M2
neuron development (GO:0048666)	2/143	0.160417	0.276333	0	0	2.85989	5.23355	PLP1;STMN4	GO_Biological_Process_2021	MB_co-M2
monocarboxylic acid metabolic process (GO:0032787)	2/143	0.160417	0.276333	0	0	2.85989	5.23355	FA2H;GATM	GO_Biological_Process_2021	MB_co-M2
negative regulation of organelle assembly (GO:1902116)	1/35	0.161037	0.276333	0	0	5.90196	10.7777	CCP110	GO_Biological_Process_2021	MB_co-M2
semaphorin-plexin signaling pathway (GO:0071526)	1/35	0.161037	0.276333	0	0	5.90196	10.7777	PLXNB3	GO_Biological_Process_2021	MB_co-M2
negative regulation of cell migration (GO:0030336)	2/144	0.162174	0.277633	0	0	2.83961	5.16549	TMEFF2;PLXNB3	GO_Biological_Process_2021	MB_co-M2
negative regulation of cellular protein localization (GO:1903828)	1/36	0.165239	0.27896	0	0	5.73304	10.3216	OTUD7B	GO_Biological_Process_2021	MB_co-M2
regulation of cardiac muscle contraction (GO:0055117)	1/36	0.165239	0.27896	0	0	5.73304	10.3216	PDE4B	GO_Biological_Process_2021	MB_co-M2
regulation of embryonic development (GO:0045995)	1/36	0.165239	0.27896	0	0	5.73304	10.3216	PHLDB1	GO_Biological_Process_2021	MB_co-M2
regulation of microtubule-based process (GO:0032886)	1/36	0.165239	0.27896	0	0	5.73304	10.3216	PHLDB1	GO_Biological_Process_2021	MB_co-M2
platelet aggregation (GO:0070527)	1/36	0.165239	0.27896	0	0	5.73304	10.3216	CSRP1	GO_Biological_Process_2021	MB_co-M2
regulation of protein import into nucleus (GO:0042306)	1/36	0.165239	0.27896	0	0	5.73304	10.3216	APOD	GO_Biological_Process_2021	MB_co-M2
neural crest cell migration (GO:0001755)	1/37	0.16942	0.284704	0	0	5.57351	9.89507	SOX10	GO_Biological_Process_2021	MB_co-M2
phagocytosis, engulfment (GO:0006911)	1/37	0.16942	0.284704	0	0	5.57351	9.89507	GSN	GO_Biological_Process_2021	MB_co-M2
regulation of G2/M transition of mitotic cell cycle (GO:0010389)	2/149	0.171014	0.286722	0	0	2.74233	4.84299	CCP110;TUBB4A	GO_Biological_Process_2021	MB_co-M2
regulation of cytokine production (GO:0001817)	2/150	0.172791	0.28904	0	0	2.72366	4.78185	IL33;MOG	GO_Biological_Process_2021	MB_co-M2
regulation of axon extension (GO:0030516)	1/38	0.173581	0.289697	0	0	5.4226	9.49559	MAG	GO_Biological_Process_2021	MB_co-M2
actin filament organization (GO:0007015)	2/152	0.176356	0.290635	0	0	2.68707	4.66275	GSN;ERMN	GO_Biological_Process_2021	MB_co-M2
negative regulation of protein phosphorylation (GO:0001933)	2/152	0.176356	0.290635	0	0	2.68707	4.66275	DBNDD2;PRR5L	GO_Biological_Process_2021	MB_co-M2
negative regulation of cellular metabolic process (GO:0031324)	1/39	0.177721	0.290635	0	0	5.27964	9.1208	ABCA2	GO_Biological_Process_2021	MB_co-M2
regulation of viral entry into host cell (GO:0046596)	1/39	0.177721	0.290635	0	0	5.27964	9.1208	GSN	GO_Biological_Process_2021	MB_co-M2
response to peptide (GO:1901652)	1/39	0.177721	0.290635	0	0	5.27964	9.1208	ERBIN	GO_Biological_Process_2021	MB_co-M2
positive regulation of intracellular transport (GO:0032388)	1/39	0.177721	0.290635	0	0	5.27964	9.1208	PRR5L	GO_Biological_Process_2021	MB_co-M2
regulation of dendrite development (GO:0050773)	1/39	0.177721	0.290635	0	0	5.27964	9.1208	KNDC1	GO_Biological_Process_2021	MB_co-M2
regulation of exit from mitosis (GO:0007096)	1/39	0.177721	0.290635	0	0	5.27964	9.1208	ANLN	GO_Biological_Process_2021	MB_co-M2
regulation of intracellular transport (GO:0032386)	1/39	0.177721	0.290635	0	0	5.27964	9.1208	CRYAB	GO_Biological_Process_2021	MB_co-M2
regulation of microtubule polymerization (GO:0031113)	1/40	0.18184	0.296708	0	0	5.144	8.76861	TUBB4A	GO_Biological_Process_2021	MB_co-M2
epithelial cell migration (GO:0010631)	1/41	0.185939	0.301378	0	0	5.01515	8.43717	ANLN	GO_Biological_Process_2021	MB_co-M2
negative regulation of cell-cell adhesion (GO:0022408)	1/41	0.185939	0.301378	0	0	5.01515	8.43717	MBP	GO_Biological_Process_2021	MB_co-M2
hexose metabolic process (GO:0019318)	1/41	0.185939	0.301378	0	0	5.01515	8.43717	APOD	GO_Biological_Process_2021	MB_co-M2
skeletal system development (GO:0001501)	2/158	0.187118	0.30195	0	0	2.58294	4.32905	ADAMTS4;HAPLN2	GO_Biological_Process_2021	MB_co-M2
T cell receptor signaling pathway (GO:0050852)	2/158	0.187118	0.30195	0	0	2.58294	4.32905	MOG;PDE4B	GO_Biological_Process_2021	MB_co-M2
response to lipopolysaccharide (GO:0032496)	2/159	0.188921	0.303282	0	0	2.56636	4.27665	PDE4B;ERBIN	GO_Biological_Process_2021	MB_co-M2
regulation of chemokine production (GO:0032642)	1/42	0.190018	0.303282	0	0	4.89258	8.12481	IL33	GO_Biological_Process_2021	MB_co-M2
regulation of extrinsic apoptotic signaling pathway via death domain receptors (GO:1902041)	1/42	0.190018	0.303282	0	0	4.89258	8.12481	TMBIM1	GO_Biological_Process_2021	MB_co-M2
regulation of nervous system development (GO:0051960)	1/42	0.190018	0.303282	0	0	4.89258	8.12481	NKX6-2	GO_Biological_Process_2021	MB_co-M2
potassium ion import across plasma membrane (GO:1990573)	1/42	0.190018	0.303282	0	0	4.89258	8.12481	SLC12A2	GO_Biological_Process_2021	MB_co-M2
positive regulation of axonogenesis (GO:0050772)	1/43	0.194076	0.307077	0	0	4.77585	7.83004	PLXNB3	GO_Biological_Process_2021	MB_co-M2
regulation of cytokine production involved in inflammatory response (GO:1900015)	1/43	0.194076	0.307077	0	0	4.77585	7.83004	APOD	GO_Biological_Process_2021	MB_co-M2
positive regulation of phospholipase C activity (GO:0010863)	1/43	0.194076	0.307077	0	0	4.77585	7.83004	LPAR1	GO_Biological_Process_2021	MB_co-M2
myofibril assembly (GO:0030239)	1/43	0.194076	0.307077	0	0	4.77585	7.83004	CSRP1	GO_Biological_Process_2021	MB_co-M2
chemical synaptic transmission (GO:0007268)	3/306	0.197481	0.308788	0	0	2.00031	3.24472	CNP;PLP1;MBP	GO_Biological_Process_2021	MB_co-M2
homotypic cell-cell adhesion (GO:0034109)	1/44	0.198114	0.308788	0	0	4.66455	7.55149	CSRP1	GO_Biological_Process_2021	MB_co-M2
positive regulation of mRNA catabolic process (GO:0061014)	1/44	0.198114	0.308788	0	0	4.66455	7.55149	PRR5L	GO_Biological_Process_2021	MB_co-M2
lymphocyte chemotaxis (GO:0048247)	1/44	0.198114	0.308788	0	0	4.66455	7.55149	SLC12A2	GO_Biological_Process_2021	MB_co-M2
neurogenesis (GO:0022008)	1/44	0.198114	0.308788	0	0	4.66455	7.55149	LPAR1	GO_Biological_Process_2021	MB_co-M2
metal ion homeostasis (GO:0055065)	1/44	0.198114	0.308788	0	0	4.66455	7.55149	SLC12A2	GO_Biological_Process_2021	MB_co-M2
mitotic spindle assembly (GO:0090307)	1/44	0.198114	0.308788	0	0	4.66455	7.55149	ARHGEF10	GO_Biological_Process_2021	MB_co-M2
regulation of MAPK cascade (GO:0043408)	2/166	0.201606	0.313562	0	0	2.45595	3.93305	GPR37;LPAR1	GO_Biological_Process_2021	MB_co-M2
neural crest cell development (GO:0014032)	1/45	0.202133	0.313713	0	0	4.55831	7.28797	SOX10	GO_Biological_Process_2021	MB_co-M2
alpha-amino acid metabolic process (GO:1901605)	1/46	0.206131	0.317894	0	0	4.45679	7.03836	ASPA	GO_Biological_Process_2021	MB_co-M2
regulation of cellular protein localization (GO:1903827)	1/46	0.206131	0.317894	0	0	4.45679	7.03836	ABCA2	GO_Biological_Process_2021	MB_co-M2
positive regulation of organelle assembly (GO:1902117)	1/46	0.206131	0.317894	0	0	4.45679	7.03836	CCP110	GO_Biological_Process_2021	MB_co-M2
cilium assembly (GO:0060271)	3/314	0.207747	0.319711	0	0	1.94806	3.06125	GSN;CCP110;TUBB4A	GO_Biological_Process_2021	MB_co-M2
epidermal growth factor receptor signaling pathway (GO:0007173)	1/47	0.210109	0.319979	0	0	4.35968	6.80166	ERBIN	GO_Biological_Process_2021	MB_co-M2
negative regulation of cold-induced thermogenesis (GO:0120163)	1/47	0.210109	0.319979	0	0	4.35968	6.80166	ARRDC3	GO_Biological_Process_2021	MB_co-M2
glycosphingolipid metabolic process (GO:0006687)	1/47	0.210109	0.319979	0	0	4.35968	6.80166	ABCA2	GO_Biological_Process_2021	MB_co-M2
regulation of cellular metabolic process (GO:0031323)	1/47	0.210109	0.319979	0	0	4.35968	6.80166	ABCA2	GO_Biological_Process_2021	MB_co-M2
regulation of protein localization to nucleus (GO:1900180)	1/47	0.210109	0.319979	0	0	4.35968	6.80166	OTUD7B	GO_Biological_Process_2021	MB_co-M2
positive regulation of I-kappaB kinase/NF-kappaB signaling (GO:0043123)	2/171	0.210728	0.320254	0	0	2.38268	3.71028	LPAR1;LITAF	GO_Biological_Process_2021	MB_co-M2
cellular response to ionizing radiation (GO:0071479)	1/48	0.214068	0.323314	0	0	4.26671	6.57696	CRYAB	GO_Biological_Process_2021	MB_co-M2
substrate adhesion-dependent cell spreading (GO:0034446)	1/48	0.214068	0.323314	0	0	4.26671	6.57696	TMEFF2	GO_Biological_Process_2021	MB_co-M2
regulation of interleukin-2 production (GO:0032663)	1/48	0.214068	0.323314	0	0	4.26671	6.57696	PDE4B	GO_Biological_Process_2021	MB_co-M2
cation transport (GO:0006812)	2/174	0.216222	0.324569	0	0	2.34077	3.58477	SLC12A2;SGK1	GO_Biological_Process_2021	MB_co-M2
neuron differentiation (GO:0030182)	2/174	0.216222	0.324569	0	0	2.34077	3.58477	NRBP2;OLIG1	GO_Biological_Process_2021	MB_co-M2
adherens junction organization (GO:0034332)	1/49	0.218007	0.324569	0	0	4.17761	6.36345	JAM3	GO_Biological_Process_2021	MB_co-M2
regulation of smooth muscle cell proliferation (GO:0048660)	1/49	0.218007	0.324569	0	0	4.17761	6.36345	APOD	GO_Biological_Process_2021	MB_co-M2
regulation of cellular localization (GO:0060341)	1/49	0.218007	0.324569	0	0	4.17761	6.36345	GSN	GO_Biological_Process_2021	MB_co-M2
mitotic cytokinesis (GO:0000281)	1/49	0.218007	0.324569	0	0	4.17761	6.36345	ANLN	GO_Biological_Process_2021	MB_co-M2
positive regulation of actin filament polymerization (GO:0030838)	1/49	0.218007	0.324569	0	0	4.17761	6.36345	GSN	GO_Biological_Process_2021	MB_co-M2
neutrophil degranulation (GO:0043312)	4/481	0.220457	0.327549	0	0	1.69663	2.56539	TMEM63A;GSN;TNFAIP6;TMBIM1	GO_Biological_Process_2021	MB_co-M2
positive regulation of developmental process (GO:0051094)	2/177	0.221729	0.327734	0	0	2.30029	3.46493	PHLDB1;ENPP2	GO_Biological_Process_2021	MB_co-M2
actin polymerization or depolymerization (GO:0008154)	1/50	0.221927	0.327734	0	0	4.09215	6.16035	GSN	GO_Biological_Process_2021	MB_co-M2
chloride transmembrane transport (GO:1902476)	1/50	0.221927	0.327734	0	0	4.09215	6.16035	SLC12A2	GO_Biological_Process_2021	MB_co-M2
negative regulation of apoptotic process (GO:0043066)	4/485	0.224693	0.329248	0	0	1.68217	2.51152	NRBP2;MAG;UNC5B;CRYAB	GO_Biological_Process_2021	MB_co-M2
neutrophil activation involved in immune response (GO:0002283)	4/485	0.224693	0.329248	0	0	1.68217	2.51152	TMEM63A;GSN;TNFAIP6;TMBIM1	GO_Biological_Process_2021	MB_co-M2
protein stabilization (GO:0050821)	2/179	0.225406	0.329248	0	0	2.27407	3.38802	CDC37L1;CRYAB	GO_Biological_Process_2021	MB_co-M2
regulation of epithelial cell migration (GO:0010632)	1/51	0.225827	0.329248	0	0	4.0101	5.96697	ENPP2	GO_Biological_Process_2021	MB_co-M2
negative regulation of transport (GO:0051051)	1/51	0.225827	0.329248	0	0	4.0101	5.96697	CRYAB	GO_Biological_Process_2021	MB_co-M2
regulation of protein modification process (GO:0031399)	1/51	0.225827	0.329248	0	0	4.0101	5.96697	ABCA2	GO_Biological_Process_2021	MB_co-M2
cellular protein localization (GO:0034613)	3/329	0.227308	0.329248	0	0	1.857	2.75105	PACS2;CNTN2;JAM3	GO_Biological_Process_2021	MB_co-M2
neutrophil mediated immunity (GO:0002446)	4/488	0.227884	0.329248	0	0	1.67149	2.472	TMEM63A;GSN;TNFAIP6;TMBIM1	GO_Biological_Process_2021	MB_co-M2
negative regulation of cellular biosynthetic process (GO:0031327)	1/52	0.229708	0.329248	0	0	3.93127	5.7827	ABCA2	GO_Biological_Process_2021	MB_co-M2
ameboidal-type cell migration (GO:0001667)	1/52	0.229708	0.329248	0	0	3.93127	5.7827	SOX10	GO_Biological_Process_2021	MB_co-M2
glycolipid metabolic process (GO:0006664)	1/52	0.229708	0.329248	0	0	3.93127	5.7827	ABCA2	GO_Biological_Process_2021	MB_co-M2
negative regulation of protein metabolic process (GO:0051248)	1/52	0.229708	0.329248	0	0	3.93127	5.7827	CRYAB	GO_Biological_Process_2021	MB_co-M2
regulation of exocytosis (GO:0017157)	1/52	0.229708	0.329248	0	0	3.93127	5.7827	LGI3	GO_Biological_Process_2021	MB_co-M2
signal transduction in response to DNA damage (GO:0042770)	1/52	0.229708	0.329248	0	0	3.93127	5.7827	NDRG1	GO_Biological_Process_2021	MB_co-M2
plasma membrane bounded cell projection morphogenesis (GO:0120039)	1/52	0.229708	0.329248	0	0	3.93127	5.7827	SGK1	GO_Biological_Process_2021	MB_co-M2
negative regulation of cytokine production (GO:0001818)	2/182	0.230932	0.330355	0	0	2.23583	3.2769	OTUD7B;APOD	GO_Biological_Process_2021	MB_co-M2
bicellular tight junction assembly (GO:0070830)	1/53	0.233569	0.333475	0	0	3.85548	5.60693	CLDN11	GO_Biological_Process_2021	MB_co-M2
positive regulation of cytokine production (GO:0001819)	3/335	0.235232	0.335195	0	0	1.82288	2.63804	IL33;PDE4B;MBP	GO_Biological_Process_2021	MB_co-M2
antigen receptor-mediated signaling pathway (GO:0050851)	2/185	0.236467	0.336298	0	0	2.19884	3.17061	MOG;PDE4B	GO_Biological_Process_2021	MB_co-M2
regulation of focal adhesion assembly (GO:0051893)	1/54	0.237412	0.336986	0	0	3.78254	5.43914	APOD	GO_Biological_Process_2021	MB_co-M2
autophagosome organization (GO:1905037)	1/56	0.245039	0.345798	0	0	3.64463	5.12558	PACS2	GO_Biological_Process_2021	MB_co-M2
negative regulation of metabolic process (GO:0009892)	1/56	0.245039	0.345798	0	0	3.64463	5.12558	ARRDC3	GO_Biological_Process_2021	MB_co-M2
tight junction assembly (GO:0120192)	1/56	0.245039	0.345798	0	0	3.64463	5.12558	CLDN11	GO_Biological_Process_2021	MB_co-M2
arachidonic acid metabolic process (GO:0019369)	1/57	0.248825	0.34979	0	0	3.57937	4.97892	PTGDS	GO_Biological_Process_2021	MB_co-M2
positive regulation of interferon-gamma production (GO:0032729)	1/57	0.248825	0.34979	0	0	3.57937	4.97892	PDE4B	GO_Biological_Process_2021	MB_co-M2
autophagosome assembly (GO:0000045)	1/58	0.252591	0.3531	0	0	3.51639	4.8385	PACS2	GO_Biological_Process_2021	MB_co-M2
negative regulation of hydrolase activity (GO:0051346)	1/58	0.252591	0.3531	0	0	3.51639	4.8385	PLXNB3	GO_Biological_Process_2021	MB_co-M2
cellular response to tumor necrosis factor (GO:0071356)	2/194	0.253111	0.3531	0	0	2.09481	2.87812	ERBIN;ST18	GO_Biological_Process_2021	MB_co-M2
regulation of programmed cell death (GO:0043067)	2/194	0.253111	0.3531	0	0	2.09481	2.87812	SGK1;NDRG1	GO_Biological_Process_2021	MB_co-M2
protein localization to membrane (GO:0072657)	2/195	0.254963	0.353908	0	0	2.08385	2.84787	PACS2;MAP7	GO_Biological_Process_2021	MB_co-M2
negative regulation of autophagy (GO:0010507)	1/59	0.256339	0.353908	0	0	3.45559	4.70394	NRBP2	GO_Biological_Process_2021	MB_co-M2
protein polymerization (GO:0051258)	1/59	0.256339	0.353908	0	0	3.45559	4.70394	GSN	GO_Biological_Process_2021	MB_co-M2
regulation of secretion by cell (GO:1903530)	1/59	0.256339	0.353908	0	0	3.45559	4.70394	LGI3	GO_Biological_Process_2021	MB_co-M2
response to reactive oxygen species (GO:0000302)	1/59	0.256339	0.353908	0	0	3.45559	4.70394	APOD	GO_Biological_Process_2021	MB_co-M2
supramolecular fiber organization (GO:0097435)	3/351	0.256595	0.353908	0	0	1.73765	2.36364	GSN;STMN4;ERMN	GO_Biological_Process_2021	MB_co-M2
apical junction assembly (GO:0043297)	1/60	0.260068	0.356631	0	0	3.39685	4.57491	CLDN11	GO_Biological_Process_2021	MB_co-M2
response to organic cyclic compound (GO:0014070)	1/60	0.260068	0.356631	0	0	3.39685	4.57491	ABCA2	GO_Biological_Process_2021	MB_co-M2
cellular response to chemokine (GO:1990869)	1/60	0.260068	0.356631	0	0	3.39685	4.57491	SLC12A2	GO_Biological_Process_2021	MB_co-M2
negative regulation of intracellular signal transduction (GO:1902532)	2/198	0.260521	0.356631	0	0	2.05165	2.75961	OTUD7B;TRIM59	GO_Biological_Process_2021	MB_co-M2
O-glycan processing (GO:0016266)	1/61	0.263779	0.360416	0	0	3.34007	4.45112	GALNT6	GO_Biological_Process_2021	MB_co-M2
glucose metabolic process (GO:0006006)	1/62	0.267472	0.364051	0	0	3.28515	4.33226	APOD	GO_Biological_Process_2021	MB_co-M2
negative regulation of kinase activity (GO:0033673)	1/62	0.267472	0.364051	0	0	3.28515	4.33226	DBNDD2	GO_Biological_Process_2021	MB_co-M2
generation of neurons (GO:0048699)	2/202	0.267934	0.364051	0	0	2.0102	2.64747	NRBP2;OLIG1	GO_Biological_Process_2021	MB_co-M2
actin cytoskeleton reorganization (GO:0031532)	1/63	0.271146	0.365023	0	0	3.232	4.21808	GSN	GO_Biological_Process_2021	MB_co-M2
amyloid fibril formation (GO:1990000)	1/63	0.271146	0.365023	0	0	3.232	4.21808	GSN	GO_Biological_Process_2021	MB_co-M2
neuropeptide signaling pathway (GO:0007218)	1/63	0.271146	0.365023	0	0	3.232	4.21808	GPR37	GO_Biological_Process_2021	MB_co-M2
organonitrogen compound catabolic process (GO:1901565)	1/63	0.271146	0.365023	0	0	3.232	4.21808	ENPP2	GO_Biological_Process_2021	MB_co-M2
monocarboxylic acid biosynthetic process (GO:0072330)	1/63	0.271146	0.365023	0	0	3.232	4.21808	GATM	GO_Biological_Process_2021	MB_co-M2
negative regulation of cell cycle process (GO:0010948)	1/64	0.274801	0.367239	0	0	3.18054	4.10832	CCP110	GO_Biological_Process_2021	MB_co-M2
regulation of cilium assembly (GO:1902017)	1/64	0.274801	0.367239	0	0	3.18054	4.10832	CCP110	GO_Biological_Process_2021	MB_co-M2
lipid homeostasis (GO:0055088)	1/64	0.274801	0.367239	0	0	3.18054	4.10832	ABCA2	GO_Biological_Process_2021	MB_co-M2
plasma membrane organization (GO:0007009)	1/64	0.274801	0.367239	0	0	3.18054	4.10832	FA2H	GO_Biological_Process_2021	MB_co-M2
regulation of inflammatory response (GO:0050727)	2/206	0.275347	0.367297	0	0	1.97039	2.54126	IL33;TNFAIP6	GO_Biological_Process_2021	MB_co-M2
inorganic anion transmembrane transport (GO:0098661)	1/65	0.278439	0.370745	0	0	3.13068	4.00275	SLC12A2	GO_Biological_Process_2021	MB_co-M2
mitotic cell cycle phase transition (GO:0044772)	2/209	0.280905	0.373348	0	0	1.94154	2.46525	CCP110;TUBB4A	GO_Biological_Process_2021	MB_co-M2
ERBB signaling pathway (GO:0038127)	1/66	0.282059	0.374201	0	0	3.08236	3.90116	ERBIN	GO_Biological_Process_2021	MB_co-M2
positive regulation of intracellular signal transduction (GO:1902533)	4/546	0.291516	0.386048	0	0	1.48816	1.8344	GPR37;UNC5B;LPAR1;LITAF	GO_Biological_Process_2021	MB_co-M2
cellular response to decreased oxygen levels (GO:0036294)	1/69	0.29281	0.386361	0	0	2.94593	3.61829	NDRG1	GO_Biological_Process_2021	MB_co-M2
positive regulation of protein transport (GO:0051222)	1/69	0.29281	0.386361	0	0	2.94593	3.61829	PRR5L	GO_Biological_Process_2021	MB_co-M2
neutrophil chemotaxis (GO:0030593)	1/70	0.296358	0.390338	0	0	2.90309	3.5307	PDE4B	GO_Biological_Process_2021	MB_co-M2
fatty acid biosynthetic process (GO:0006633)	1/71	0.299888	0.392865	0	0	2.86147	3.4462	ELOVL7	GO_Biological_Process_2021	MB_co-M2
response to metal ion (GO:0010038)	1/71	0.299888	0.392865	0	0	2.86147	3.4462	NDRG1	GO_Biological_Process_2021	MB_co-M2
cholesterol homeostasis (GO:0042632)	1/71	0.299888	0.392865	0	0	2.86147	3.4462	ABCA2	GO_Biological_Process_2021	MB_co-M2
cell morphogenesis involved in differentiation (GO:0000904)	1/72	0.303401	0.393937	0	0	2.82103	3.36463	TMEFF2	GO_Biological_Process_2021	MB_co-M2
positive regulation of neurogenesis (GO:0050769)	1/72	0.303401	0.393937	0	0	2.82103	3.36463	PLXNB3	GO_Biological_Process_2021	MB_co-M2
sterol homeostasis (GO:0055092)	1/72	0.303401	0.393937	0	0	2.82103	3.36463	ABCA2	GO_Biological_Process_2021	MB_co-M2
positive regulation of secretion by cell (GO:1903532)	1/72	0.303401	0.393937	0	0	2.82103	3.36463	SLC12A2	GO_Biological_Process_2021	MB_co-M2
cytoskeleton-dependent cytokinesis (GO:0061640)	1/72	0.303401	0.393937	0	0	2.82103	3.36463	ANLN	GO_Biological_Process_2021	MB_co-M2
regulation of Rho protein signal transduction (GO:0035023)	1/73	0.306897	0.395664	0	0	2.78171	3.28587	LPAR1	GO_Biological_Process_2021	MB_co-M2
granulocyte chemotaxis (GO:0071621)	1/73	0.306897	0.395664	0	0	2.78171	3.28587	PDE4B	GO_Biological_Process_2021	MB_co-M2
response to molecule of bacterial origin (GO:0002237)	1/73	0.306897	0.395664	0	0	2.78171	3.28587	ERBIN	GO_Biological_Process_2021	MB_co-M2
regulation of hydrolase activity (GO:0051336)	1/73	0.306897	0.395664	0	0	2.78171	3.28587	PLXNB3	GO_Biological_Process_2021	MB_co-M2
proteolysis involved in cellular protein catabolic process (GO:0051603)	1/74	0.310375	0.398043	0	0	2.74346	3.20978	OTUD7B	GO_Biological_Process_2021	MB_co-M2
mitotic nuclear division (GO:0140014)	1/74	0.310375	0.398043	0	0	2.74346	3.20978	ARHGEF10	GO_Biological_Process_2021	MB_co-M2
DNA damage response, signal transduction by p53 class mediator (GO:0030330)	1/74	0.310375	0.398043	0	0	2.74346	3.20978	NDRG1	GO_Biological_Process_2021	MB_co-M2
integrin-mediated signaling pathway (GO:0007229)	1/75	0.313836	0.401776	0	0	2.70625	3.13623	ERBIN	GO_Biological_Process_2021	MB_co-M2
cilium organization (GO:0044782)	2/228	0.315994	0.402659	0	0	1.77659	2.04669	GSN;CCP110	GO_Biological_Process_2021	MB_co-M2
actomyosin structure organization (GO:0031032)	1/76	0.31728	0.402659	0	0	2.67003	3.06512	CSRP1	GO_Biological_Process_2021	MB_co-M2
regulation of cell division (GO:0051302)	1/76	0.31728	0.402659	0	0	2.67003	3.06512	CCP110	GO_Biological_Process_2021	MB_co-M2
regulation of epithelial to mesenchymal transition (GO:0010717)	1/76	0.31728	0.402659	0	0	2.67003	3.06512	PHLDB1	GO_Biological_Process_2021	MB_co-M2
chloride transport (GO:0006821)	1/76	0.31728	0.402659	0	0	2.67003	3.06512	SLC12A2	GO_Biological_Process_2021	MB_co-M2
positive regulation of endothelial cell proliferation (GO:0001938)	1/77	0.320707	0.402812	0	0	2.63477	2.99634	PLXNB3	GO_Biological_Process_2021	MB_co-M2
inorganic cation import across plasma membrane (GO:0098659)	1/77	0.320707	0.402812	0	0	2.63477	2.99634	SLC12A2	GO_Biological_Process_2021	MB_co-M2
positive regulation of phosphatidylinositol 3-kinase signaling (GO:0014068)	1/77	0.320707	0.402812	0	0	2.63477	2.99634	UNC5B	GO_Biological_Process_2021	MB_co-M2
neutrophil migration (GO:1990266)	1/77	0.320707	0.402812	0	0	2.63477	2.99634	PDE4B	GO_Biological_Process_2021	MB_co-M2
positive regulation of tumor necrosis factor production (GO:0032760)	1/77	0.320707	0.402812	0	0	2.63477	2.99634	IL33	GO_Biological_Process_2021	MB_co-M2
regulation of organelle assembly (GO:1902115)	1/77	0.320707	0.402812	0	0	2.63477	2.99634	GSN	GO_Biological_Process_2021	MB_co-M2
axon development (GO:0061564)	1/79	0.327509	0.409246	0	0	2.56695	2.86534	PLP1	GO_Biological_Process_2021	MB_co-M2
regulation of cellular response to heat (GO:1900034)	1/79	0.327509	0.409246	0	0	2.56695	2.86534	CRYAB	GO_Biological_Process_2021	MB_co-M2
negative regulation of NF-kappaB transcription factor activity (GO:0032088)	1/79	0.327509	0.409246	0	0	2.56695	2.86534	ERBIN	GO_Biological_Process_2021	MB_co-M2
skin development (GO:0043588)	1/80	0.330885	0.412056	0	0	2.53433	2.80293	FA2H	GO_Biological_Process_2021	MB_co-M2
regulation of protein localization to plasma membrane (GO:1903076)	1/80	0.330885	0.412056	0	0	2.53433	2.80293	TMBIM1	GO_Biological_Process_2021	MB_co-M2
positive regulation of cellular amide metabolic process (GO:0034250)	1/81	0.334244	0.412723	0	0	2.50253	2.74248	ABCA2	GO_Biological_Process_2021	MB_co-M2
negative regulation of protein modification process (GO:0031400)	1/81	0.334244	0.412723	0	0	2.50253	2.74248	PRR5L	GO_Biological_Process_2021	MB_co-M2
regulation of interleukin-8 production (GO:0032677)	1/81	0.334244	0.412723	0	0	2.50253	2.74248	OTUD7B	GO_Biological_Process_2021	MB_co-M2
positive regulation of tumor necrosis factor superfamily cytokine production (GO:1903557)	1/81	0.334244	0.412723	0	0	2.50253	2.74248	IL33	GO_Biological_Process_2021	MB_co-M2
phospholipase C-activating G protein-coupled receptor signaling pathway (GO:0007200)	1/81	0.334244	0.412723	0	0	2.50253	2.74248	LPAR1	GO_Biological_Process_2021	MB_co-M2
positive regulation of protein ubiquitination (GO:0031398)	1/82	0.337586	0.415447	0	0	2.47151	2.6839	ARRDC3	GO_Biological_Process_2021	MB_co-M2
ephrin receptor signaling pathway (GO:0048013)	1/82	0.337586	0.415447	0	0	2.47151	2.6839	EFNB3	GO_Biological_Process_2021	MB_co-M2
peptide metabolic process (GO:0006518)	1/83	0.340912	0.418834	0	0	2.44124	2.6271	CPM	GO_Biological_Process_2021	MB_co-M2
membrane organization (GO:0061024)	2/242	0.341622	0.419003	0	0	1.67177	1.79556	FNBP1;CNTN2	GO_Biological_Process_2021	MB_co-M2
regulation of cytokinesis (GO:0032465)	1/84	0.344221	0.420778	0	0	2.41171	2.57202	CCP110	GO_Biological_Process_2021	MB_co-M2
spindle assembly (GO:0051225)	1/84	0.344221	0.420778	0	0	2.41171	2.57202	ARHGEF10	GO_Biological_Process_2021	MB_co-M2
negative regulation of defense response (GO:0031348)	1/85	0.347513	0.424094	0	0	2.38288	2.51859	TNFAIP6	GO_Biological_Process_2021	MB_co-M2
regulation of Ras protein signal transduction (GO:0046578)	1/86	0.35079	0.425959	0	0	2.35472	2.46673	ERBIN	GO_Biological_Process_2021	MB_co-M2
negative regulation of phosphorylation (GO:0042326)	1/86	0.35079	0.425959	0	0	2.35472	2.46673	PRR5L	GO_Biological_Process_2021	MB_co-M2
regulation of interferon-gamma production (GO:0032649)	1/86	0.35079	0.425959	0	0	2.35472	2.46673	PDE4B	GO_Biological_Process_2021	MB_co-M2
negative regulation of angiogenesis (GO:0016525)	1/87	0.35405	0.428494	0	0	2.32723	2.4164	SLC12A2	GO_Biological_Process_2021	MB_co-M2
sodium ion transmembrane transport (GO:0035725)	1/87	0.35405	0.428494	0	0	2.32723	2.4164	SLC12A2	GO_Biological_Process_2021	MB_co-M2
positive regulation of neuron projection development (GO:0010976)	1/88	0.357294	0.431288	0	0	2.30036	2.36752	PLXNB3	GO_Biological_Process_2021	MB_co-M2
organelle assembly (GO:0070925)	3/425	0.357538	0.431288	0	0	1.42752	1.46822	ANLN;GSN;PACS2	GO_Biological_Process_2021	MB_co-M2
positive regulation of inflammatory response (GO:0050729)	1/89	0.360521	0.43417	0	0	2.2741	2.32005	IL33	GO_Biological_Process_2021	MB_co-M2
negative regulation of protein kinase activity (GO:0006469)	1/90	0.363733	0.437317	0	0	2.24844	2.27393	DBNDD2	GO_Biological_Process_2021	MB_co-M2
positive regulation of transport (GO:0051050)	1/91	0.366929	0.440435	0	0	2.22334	2.2291	SGK1	GO_Biological_Process_2021	MB_co-M2
regulation of endothelial cell proliferation (GO:0001936)	1/92	0.370109	0.442074	0	0	2.1988	2.18552	PLXNB3	GO_Biological_Process_2021	MB_co-M2
regulation of lipid metabolic process (GO:0019216)	1/92	0.370109	0.442074	0	0	2.1988	2.18552	CERS2	GO_Biological_Process_2021	MB_co-M2
regulation of peptidyl-tyrosine phosphorylation (GO:0050730)	1/92	0.370109	0.442074	0	0	2.1988	2.18552	ENPP2	GO_Biological_Process_2021	MB_co-M2
regulation of intracellular signal transduction (GO:1902531)	3/437	0.373913	0.445889	0	0	1.38719	1.36463	PEX5L;SGK1;ARHGAP23	GO_Biological_Process_2021	MB_co-M2
positive regulation of epithelial cell migration (GO:0010634)	1/94	0.376421	0.447421	0	0	2.1513	2.10192	ENPP2	GO_Biological_Process_2021	MB_co-M2
interleukin-1-mediated signaling pathway (GO:0070498)	1/94	0.376421	0.447421	0	0	2.1513	2.10192	ST18	GO_Biological_Process_2021	MB_co-M2
regulation of vesicle-mediated transport (GO:0060627)	1/96	0.382671	0.454111	0	0	2.10579	2.02279	LGI3	GO_Biological_Process_2021	MB_co-M2
regulation of protein phosphorylation (GO:0001932)	2/266	0.384824	0.455573	0	0	1.51793	1.44958	KNDC1;PRR5L	GO_Biological_Process_2021	MB_co-M2
protein maturation (GO:0051604)	1/97	0.385772	0.455573	0	0	2.08375	1.98479	CPM	GO_Biological_Process_2021	MB_co-M2
positive regulation of cold-induced thermogenesis (GO:0120162)	1/97	0.385772	0.455573	0	0	2.08375	1.98479	GATM	GO_Biological_Process_2021	MB_co-M2
negative regulation of signal transduction (GO:0009968)	2/267	0.386599	0.455813	0	0	1.51213	1.43708	TMBIM1;APOD	GO_Biological_Process_2021	MB_co-M2
positive regulation of defense response (GO:0031349)	1/98	0.388858	0.457738	0	0	2.06217	1.9478	IL33	GO_Biological_Process_2021	MB_co-M2
cellular response to chemical stress (GO:0062197)	1/101	0.398025	0.467775	0	0	2	1.84248	PRR5L	GO_Biological_Process_2021	MB_co-M2
positive regulation of MAPK cascade (GO:0043410)	2/274	0.398966	0.468128	0	0	1.47269	1.35322	GPR37;LPAR1	GO_Biological_Process_2021	MB_co-M2
protein O-linked glycosylation (GO:0006493)	1/102	0.40105	0.469068	0	0	1.9801	1.80916	GALNT6	GO_Biological_Process_2021	MB_co-M2
regulation of cell death (GO:0010941)	1/102	0.40105	0.469068	0	0	1.9801	1.80916	CRYAB	GO_Biological_Process_2021	MB_co-M2
cellular metal ion homeostasis (GO:0006875)	1/104	0.407055	0.475331	0	0	1.94145	1.74499	SLC12A2	GO_Biological_Process_2021	MB_co-M2
activation of GTPase activity (GO:0090630)	1/105	0.410035	0.478048	0	0	1.92269	1.7141	ARHGEF10	GO_Biological_Process_2021	MB_co-M2
regulation of cell cycle process (GO:0010564)	1/106	0.413001	0.479974	0	0	1.90428	1.68397	CCP110	GO_Biological_Process_2021	MB_co-M2
regulation of phosphatidylinositol 3-kinase signaling (GO:0014066)	1/106	0.413001	0.479974	0	0	1.90428	1.68397	UNC5B	GO_Biological_Process_2021	MB_co-M2
lipid transport (GO:0006869)	1/109	0.421809	0.488656	0	0	1.8511	1.59788	ABCA2	GO_Biological_Process_2021	MB_co-M2
modulation of chemical synaptic transmission (GO:0050804)	1/109	0.421809	0.488656	0	0	1.8511	1.59788	SLC12A2	GO_Biological_Process_2021	MB_co-M2
response to tumor necrosis factor (GO:0034612)	1/110	0.424715	0.490469	0	0	1.83403	1.57054	ERBIN	GO_Biological_Process_2021	MB_co-M2
regulation of protein kinase activity (GO:0045859)	1/110	0.424715	0.490469	0	0	1.83403	1.57054	DBNDD2	GO_Biological_Process_2021	MB_co-M2
regulation of cytoskeleton organization (GO:0051493)	1/112	0.430486	0.495567	0	0	1.8008	1.51779	PHLDB1	GO_Biological_Process_2021	MB_co-M2
regulation of macroautophagy (GO:0016241)	1/112	0.430486	0.495567	0	0	1.8008	1.51779	NRBP2	GO_Biological_Process_2021	MB_co-M2
positive regulation of metabolic process (GO:0009893)	1/113	0.433349	0.498079	0	0	1.78463	1.49233	GATM	GO_Biological_Process_2021	MB_co-M2
cellular response to molecule of bacterial origin (GO:0071219)	1/115	0.439034	0.503031	0	0	1.75315	1.44315	PDE4B	GO_Biological_Process_2021	MB_co-M2
positive regulation of protein metabolic process (GO:0051247)	1/115	0.439034	0.503031	0	0	1.75315	1.44315	ABCA2	GO_Biological_Process_2021	MB_co-M2
ion transport (GO:0006811)	1/116	0.441855	0.504681	0	0	1.73781	1.4194	SLC12A2	GO_Biological_Process_2021	MB_co-M2
tumor necrosis factor-mediated signaling pathway (GO:0033209)	1/116	0.441855	0.504681	0	0	1.73781	1.4194	ST18	GO_Biological_Process_2021	MB_co-M2
positive regulation of cell projection organization (GO:0031346)	1/117	0.444662	0.507095	0	0	1.72274	1.39618	PLXNB3	GO_Biological_Process_2021	MB_co-M2
regulation of cellular response to stress (GO:0080135)	1/118	0.447455	0.509485	0	0	1.70793	1.37349	CRYAB	GO_Biological_Process_2021	MB_co-M2
cellular response to lipopolysaccharide (GO:0071222)	1/120	0.452999	0.514996	0	0	1.67906	1.32959	PDE4B	GO_Biological_Process_2021	MB_co-M2
epithelium development (GO:0060429)	1/122	0.458489	0.51962	0	0	1.65114	1.28759	SOX10	GO_Biological_Process_2021	MB_co-M2
regulation of mRNA catabolic process (GO:0061013)	1/122	0.458489	0.51962	0	0	1.65114	1.28759	PRR5L	GO_Biological_Process_2021	MB_co-M2
positive regulation of epithelial cell proliferation (GO:0050679)	1/123	0.461213	0.521899	0	0	1.63752	1.26727	PLXNB3	GO_Biological_Process_2021	MB_co-M2
fatty acid metabolic process (GO:0006631)	1/124	0.463923	0.523346	0	0	1.62413	1.24739	FA2H	GO_Biological_Process_2021	MB_co-M2
regulation of tumor necrosis factor production (GO:0032680)	1/124	0.463923	0.523346	0	0	1.62413	1.24739	IL33	GO_Biological_Process_2021	MB_co-M2
cellular response to oxidative stress (GO:0034599)	1/125	0.46662	0.523962	0	0	1.61095	1.22793	PRR5L	GO_Biological_Process_2021	MB_co-M2
platelet degranulation (GO:0002576)	1/125	0.46662	0.523962	0	0	1.61095	1.22793	CDC37L1	GO_Biological_Process_2021	MB_co-M2
regulation of protein secretion (GO:0050708)	1/125	0.46662	0.523962	0	0	1.61095	1.22793	SLC12A2	GO_Biological_Process_2021	MB_co-M2
negative regulation of cell growth (GO:0030308)	1/126	0.469304	0.525362	0	0	1.59798	1.20888	MAG	GO_Biological_Process_2021	MB_co-M2
synapse organization (GO:0050808)	1/126	0.469304	0.525362	0	0	1.59798	1.20888	CNTN2	GO_Biological_Process_2021	MB_co-M2
positive regulation of macromolecule biosynthetic process (GO:0010557)	1/129	0.477275	0.532654	0	0	1.56029	1.15409	IL33	GO_Biological_Process_2021	MB_co-M2
muscle contraction (GO:0006936)	1/129	0.477275	0.532654	0	0	1.56029	1.15409	CRYAB	GO_Biological_Process_2021	MB_co-M2
protein glycosylation (GO:0006486)	1/130	0.479906	0.533959	0	0	1.54812	1.13657	GALNT6	GO_Biological_Process_2021	MB_co-M2
regulation of primary metabolic process (GO:0080090)	1/130	0.479906	0.533959	0	0	1.54812	1.13657	CERS2	GO_Biological_Process_2021	MB_co-M2
cellular response to hypoxia (GO:0071456)	1/131	0.482523	0.535242	0	0	1.53613	1.11942	NDRG1	GO_Biological_Process_2021	MB_co-M2
cellular response to metal ion (GO:0071248)	1/131	0.482523	0.535242	0	0	1.53613	1.11942	SLC12A2	GO_Biological_Process_2021	MB_co-M2
regulation of cell adhesion (GO:0030155)	1/133	0.487719	0.540186	0	0	1.5127	1.08614	PLXNB3	GO_Biological_Process_2021	MB_co-M2
positive regulation of peptidyl-tyrosine phosphorylation (GO:0050731)	1/134	0.490298	0.54222	0	0	1.50125	1.07001	ENPP2	GO_Biological_Process_2021	MB_co-M2
cellular calcium ion homeostasis (GO:0006874)	1/136	0.495416	0.547053	0	0	1.47886	1.03869	PACS2	GO_Biological_Process_2021	MB_co-M2
positive regulation of response to external stimulus (GO:0032103)	1/139	0.502999	0.553753	0	0	1.44649	0.993983	IL33	GO_Biological_Process_2021	MB_co-M2
potassium ion transmembrane transport (GO:0071805)	1/139	0.502999	0.553753	0	0	1.44649	0.993983	SLC12A2	GO_Biological_Process_2021	MB_co-M2
neuron projection morphogenesis (GO:0048812)	1/140	0.505501	0.555671	0	0	1.43601	0.979656	SGK1	GO_Biological_Process_2021	MB_co-M2
regulation of small GTPase mediated signal transduction (GO:0051056)	1/141	0.507991	0.556734	0	0	1.42569	0.965604	ARHGAP23	GO_Biological_Process_2021	MB_co-M2
positive regulation of cellular catabolic process (GO:0031331)	1/141	0.507991	0.556734	0	0	1.42569	0.965604	PRR5L	GO_Biological_Process_2021	MB_co-M2
negative regulation of DNA-binding transcription factor activity (GO:0043433)	1/143	0.512934	0.561309	0	0	1.40546	0.938299	ERBIN	GO_Biological_Process_2021	MB_co-M2
negative regulation of transcription, DNA-templated (GO:0045892)	5/948	0.516397	0.564034	0	0	1.05805	0.69924	IL33;NKX6-2;OTUD7B;SOX10;CRYAB	GO_Biological_Process_2021	MB_co-M2
positive regulation of multicellular organismal process (GO:0051240)	2/345	0.516967	0.564034	0	0	1.16362	0.767731	IL33;GATM	GO_Biological_Process_2021	MB_co-M2
positive regulation of cytosolic calcium ion concentration (GO:0007204)	1/147	0.522672	0.569409	0	0	1.36668	0.886704	LPAR1	GO_Biological_Process_2021	MB_co-M2
positive regulation of intracellular protein transport (GO:0090316)	1/148	0.525076	0.569482	0	0	1.35731	0.874398	PRR5L	GO_Biological_Process_2021	MB_co-M2
regulation of cytosolic calcium ion concentration (GO:0051480)	1/148	0.525076	0.569482	0	0	1.35731	0.874398	LPAR1	GO_Biological_Process_2021	MB_co-M2
positive regulation of transferase activity (GO:0051347)	1/148	0.525076	0.569482	0	0	1.35731	0.874398	ARRDC3	GO_Biological_Process_2021	MB_co-M2
brain development (GO:0007420)	1/150	0.529849	0.573807	0	0	1.33896	0.850458	APOD	GO_Biological_Process_2021	MB_co-M2
negative regulation of cellular process (GO:0048523)	3/566	0.540965	0.584675	0	0	1.06226	0.652652	PLXNB3;CRYAB;ST18	GO_Biological_Process_2021	MB_co-M2
cellular response to interleukin-1 (GO:0071347)	1/155	0.541574	0.584675	0	0	1.29516	0.794289	ST18	GO_Biological_Process_2021	MB_co-M2
regulation of signal transduction by p53 class mediator (GO:1901796)	1/156	0.543884	0.584675	0	0	1.28674	0.783648	SGK1	GO_Biological_Process_2021	MB_co-M2
regulation of cell differentiation (GO:0045595)	1/156	0.543884	0.584675	0	0	1.28674	0.783648	PHLDB1	GO_Biological_Process_2021	MB_co-M2
peptidyl-serine phosphorylation (GO:0018105)	1/156	0.543884	0.584675	0	0	1.28674	0.783648	SGK1	GO_Biological_Process_2021	MB_co-M2
mitotic spindle organization (GO:0007052)	1/157	0.546183	0.586284	0	0	1.27843	0.773194	ARHGEF10	GO_Biological_Process_2021	MB_co-M2
positive regulation of protein phosphorylation (GO:0001934)	2/371	0.556264	0.59623	0	0	1.08019	0.633548	ENPP2;KNDC1	GO_Biological_Process_2021	MB_co-M2
negative regulation of cell population proliferation (GO:0008285)	2/379	0.567898	0.607809	0	0	1.05684	0.597974	APOD;ST18	GO_Biological_Process_2021	MB_co-M2
cellular protein-containing complex assembly (GO:0034622)	1/168	0.570722	0.609938	0	0	1.19355	0.669408	ANLN	GO_Biological_Process_2021	MB_co-M2
peptidyl-serine modification (GO:0018209)	1/169	0.572886	0.611357	0	0	1.18639	0.660899	SGK1	GO_Biological_Process_2021	MB_co-M2
positive regulation of macromolecule metabolic process (GO:0010604)	2/384	0.575059	0.612782	0	0	1.04274	0.57693	IL33;GSN	GO_Biological_Process_2021	MB_co-M2
glycerophospholipid biosynthetic process (GO:0046474)	1/177	0.589818	0.627594	0	0	1.132	0.59763	SLC44A1	GO_Biological_Process_2021	MB_co-M2
regulated exocytosis (GO:0045055)	1/180	0.595995	0.633245	0	0	1.11286	0.575931	CDC37L1	GO_Biological_Process_2021	MB_co-M2
phosphorylation (GO:0016310)	2/400	0.597399	0.633815	0	0	1	0.51517	NRBP2;SGK1	GO_Biological_Process_2021	MB_co-M2
endoplasmic reticulum to Golgi vesicle-mediated transport (GO:0006888)	1/185	0.606085	0.642099	0	0	1.08235	0.541967	NRBP2	GO_Biological_Process_2021	MB_co-M2
regulation of GTPase activity (GO:0043087)	1/189	0.613978	0.649519	0	0	1.0591	0.516626	PLXNB3	GO_Biological_Process_2021	MB_co-M2
negative regulation of inflammatory response (GO:0050728)	1/212	0.656413	0.693408	0	0	0.942553	0.396782	TNFAIP6	GO_Biological_Process_2021	MB_co-M2
positive regulation of GTPase activity (GO:0043547)	1/214	0.659877	0.694058	0	0	0.933608	0.388102	ARHGEF10	GO_Biological_Process_2021	MB_co-M2
negative regulation of multicellular organismal process (GO:0051241)	1/214	0.659877	0.694058	0	0	0.933608	0.388102	ARRDC3	GO_Biological_Process_2021	MB_co-M2
positive regulation of protein modification process (GO:0031401)	1/214	0.659877	0.694058	0	0	0.933608	0.388102	KNDC1	GO_Biological_Process_2021	MB_co-M2
regulation of cell growth (GO:0001558)	1/217	0.665009	0.69845	0	0	0.920501	0.375523	SGK1	GO_Biological_Process_2021	MB_co-M2
cellular response to lipid (GO:0071396)	1/219	0.668387	0.700991	0	0	0.911964	0.36742	PDE4B	GO_Biological_Process_2021	MB_co-M2
negative regulation of transcription by RNA polymerase II (GO:0000122)	3/684	0.669501	0.701154	0	0	0.872837	0.350202	IL33;OTUD7B;SOX10	GO_Biological_Process_2021	MB_co-M2
negative regulation of nucleic acid-templated transcription (GO:1903507)	2/464	0.678007	0.709046	0	0	0.858645	0.333667	NKX6-2;CRYAB	GO_Biological_Process_2021	MB_co-M2
inflammatory response (GO:0006954)	1/230	0.686373	0.716769	0	0	0.867672	0.326535	TNFAIP6	GO_Biological_Process_2021	MB_co-M2
apoptotic process (GO:0006915)	1/231	0.687959	0.717401	0	0	0.863856	0.323105	MAL	GO_Biological_Process_2021	MB_co-M2
positive regulation of gene expression (GO:0010628)	2/482	0.698205	0.726014	0	0	0.82568	0.29662	IL33;GSN	GO_Biological_Process_2021	MB_co-M2
cellular response to cytokine stimulus (GO:0071345)	2/482	0.698205	0.726014	0	0	0.82568	0.29662	SLC12A2;ERBIN	GO_Biological_Process_2021	MB_co-M2
positive regulation of transcription, DNA-templated (GO:0045893)	5/1183	0.712096	0.739407	0	0	0.836476	0.284019	IL33;MYRF;SOX10;LITAF;ST18	GO_Biological_Process_2021	MB_co-M2
protein phosphorylation (GO:0006468)	2/496	0.713189	0.739491	0	0	0.801702	0.270982	NRBP2;SGK1	GO_Biological_Process_2021	MB_co-M2
positive regulation of phosphorylation (GO:0042327)	1/253	0.720917	0.746446	0	0	0.787558	0.257713	KNDC1	GO_Biological_Process_2021	MB_co-M2
regulation of apoptotic process (GO:0042981)	3/742	0.722406	0.746929	0	0	0.801906	0.260754	SGK1;NDRG1;CRYAB	GO_Biological_Process_2021	MB_co-M2
positive regulation of nucleic acid-templated transcription (GO:1903508)	2/511	0.728556	0.752224	0	0	0.777475	0.246219	MYRF;SOX10	GO_Biological_Process_2021	MB_co-M2
cellular component assembly (GO:0022607)	1/261	0.732027	0.754742	0	0	0.763015	0.238013	GSN	GO_Biological_Process_2021	MB_co-M2
positive regulation of cell migration (GO:0030335)	1/269	0.742699	0.764666	0	0	0.739937	0.220105	ENPP2	GO_Biological_Process_2021	MB_co-M2
inorganic cation transmembrane transport (GO:0098662)	1/274	0.749154	0.770227	0	0	0.7262	0.209734	SLC12A2	GO_Biological_Process_2021	MB_co-M2
plasma membrane bounded cell projection assembly (GO:0120031)	1/278	0.754202	0.774329	0	0	0.715567	0.201857	GSN	GO_Biological_Process_2021	MB_co-M2
negative regulation of cellular macromolecule biosynthetic process (GO:2000113)	2/547	0.76264	0.781894	0	0	0.724771	0.19639	NKX6-2;CRYAB	GO_Biological_Process_2021	MB_co-M2
proteolysis (GO:0006508)	1/287	0.765197	0.783416	0	0	0.692732	0.185391	CPM	GO_Biological_Process_2021	MB_co-M2
innate immune response (GO:0045087)	1/302	0.782448	0.799958	0	0	0.657707	0.161353	TRIM59	GO_Biological_Process_2021	MB_co-M2
MAPK cascade (GO:0000165)	1/303	0.783553	0.799968	0	0	0.655495	0.159886	MBP	GO_Biological_Process_2021	MB_co-M2
regulation of gene expression (GO:0010468)	4/1079	0.794666	0.810183	0	0	0.729651	0.167698	IL33;NKX6-2;GSN;MOG	GO_Biological_Process_2021	MB_co-M2
cellular response to oxygen-containing compound (GO:1901701)	1/323	0.804512	0.819078	0	0	0.614154	0.133591	PDE4B	GO_Biological_Process_2021	MB_co-M2
cytokine-mediated signaling pathway (GO:0019221)	2/621	0.821312	0.83502	0	0	0.635686	0.125136	IL33;ST18	GO_Biological_Process_2021	MB_co-M2
ubiquitin-dependent protein catabolic process (GO:0006511)	1/354	0.833093	0.845821	0	0	0.559333	0.10214	OTUD7B	GO_Biological_Process_2021	MB_co-M2
positive regulation of transcription by RNA polymerase II (GO:0045944)	3/908	0.837994	0.849617	0	0	0.649143	0.114732	IL33;LITAF;ST18	GO_Biological_Process_2021	MB_co-M2
protein transport (GO:0015031)	1/369	0.845397	0.855935	0	0	0.536122	0.0900414	ARRDC3	GO_Biological_Process_2021	MB_co-M2
negative regulation of programmed cell death (GO:0043069)	1/381	0.854589	0.864045	0	0	0.518873	0.0815328	CRYAB	GO_Biological_Process_2021	MB_co-M2
transmembrane receptor protein tyrosine kinase signaling pathway (GO:0007169)	1/404	0.870722	0.879141	0	0	0.488683	0.0676496	EFNB3	GO_Biological_Process_2021	MB_co-M2
regulation of transcription by RNA polymerase II (GO:0006357)	8/2206	0.874074	0.881308	0	0	0.70032	0.0942559	ABCA2;IL33;NKX6-2;OTUD7B;OLIG1;SOX10;LITAF;ST18	GO_Biological_Process_2021	MB_co-M2
regulation of transcription, DNA-templated (GO:0006355)	8/2244	0.885629	0.891713	0	0	0.686941	0.083434	ABCA2;NKX6-2;MYRF;OLIG1;SOX10;LITAF;CRYAB;ST18	GO_Biological_Process_2021	MB_co-M2
regulation of nucleic acid-templated transcription (GO:1903506)	1/430	0.886833	0.891713	0	0	0.458454	0.0550595	NKX6-2	GO_Biological_Process_2021	MB_co-M2
regulation of cell population proliferation (GO:0042127)	2/764	0.899423	0.903129	0	0	0.512561	0.0543325	SGK1;ST18	GO_Biological_Process_2021	MB_co-M2
regulation of cellular macromolecule biosynthetic process (GO:2000112)	1/468	0.906869	0.909357	0	0	0.420327	0.0410901	NKX6-2	GO_Biological_Process_2021	MB_co-M2
positive regulation of cellular process (GO:0048522)	1/625	0.958532	0.959845	0	0	0.312031	0.0132152	MYRF	GO_Biological_Process_2021	MB_co-M2
cellular protein modification process (GO:0006464)	2/1025	0.967069	0.967069	0	0	0.376583	0.0126101	NRBP2;SGK1	GO_Biological_Process_2021	MB_co-M2
connexin complex (GO:0005922)	45372	0.000151088	0.0102346	0	0	34.1615	300.541	GJC3;GJB1;GJC2	GO_Cellular_Component_2021	MB_co-M2
gap junction (GO:0005921)	45375	0.000227436	0.0102346	0	0	29.2769	245.593	GJC3;GJB1;GJC2	GO_Cellular_Component_2021	MB_co-M2
basement membrane (GO:0005604)	3/52	0.00224412	0.0673237	0	0	12.5296	76.4233	TMEFF2;APLP1;ERBIN	GO_Cellular_Component_2021	MB_co-M2
cell-cell junction (GO:0005911)	5/271	0.0116723	0.226366	0	0	3.88484	17.2896	CLDN11;GJC2;OPALIN;NDRG1;JAM3	GO_Cellular_Component_2021	MB_co-M2
cortical actin cytoskeleton (GO:0030864)	2/42	0.0187141	0.226366	0	0	10.1327	40.3126	GSN;MOBP	GO_Cellular_Component_2021	MB_co-M2
neuron projection (GO:0043005)	7/556	0.0215198	0.226366	0	0	2.65305	10.1845	CLDN11;SLC12A2;MAP7;CNTN2;KNDC1;STMN4;APOD	GO_Cellular_Component_2021	MB_co-M2
cell-cell contact zone (GO:0044291)	2/47	0.0231206	0.226366	0	0	9.00454	33.9204	OPALIN;JAM3	GO_Cellular_Component_2021	MB_co-M2
bleb (GO:0032059)	45296	0.0247535	0.226366	0	0	50.2424	185.836	ANLN	GO_Cellular_Component_2021	MB_co-M2
cytoplasmic side of lysosomal membrane (GO:0098574)	45296	0.0247535	0.226366	0	0	50.2424	185.836	LITAF	GO_Cellular_Component_2021	MB_co-M2
ATP-binding cassette (ABC) transporter complex (GO:0043190)	45297	0.029631	0.226366	0	0	40.1919	141.433	ABCA2	GO_Cellular_Component_2021	MB_co-M2
extracellular membrane-bounded organelle (GO:0065010)	2/56	0.0319994	0.226366	0	0	7.50038	25.8166	SLC12A2;EDIL3	GO_Cellular_Component_2021	MB_co-M2
cortical cytoskeleton (GO:0030863)	2/58	0.034128	0.226366	0	0	7.23178	24.4263	GSN;MOBP	GO_Cellular_Component_2021	MB_co-M2
hemidesmosome (GO:0030056)	45298	0.0344842	0.226366	0	0	33.4916	112.775	ERBIN	GO_Cellular_Component_2021	MB_co-M2
extracellular vesicle (GO:1903561)	2/59	0.0352126	0.226366	0	0	7.10455	23.7743	SLC12A2;EDIL3	GO_Cellular_Component_2021	MB_co-M2
collagen-containing extracellular matrix (GO:0062023)	5/380	0.0420267	0.238591	0	0	2.74035	8.6854	ADAMTS4;TMEFF2;APLP1;ERBIN;EDIL3	GO_Cellular_Component_2021	MB_co-M2
TORC2 complex (GO:0031932)	45300	0.0441188	0.238591	0	0	25.1162	78.3842	PRR5L	GO_Cellular_Component_2021	MB_co-M2
lytic vacuole membrane (GO:0098852)	4/267	0.0450672	0.238591	0	0	3.11106	9.64304	ABCA2;TMEM63A;TMBIM1;LITAF	GO_Cellular_Component_2021	MB_co-M2
cell cortex region (GO:0099738)	45302	0.0536583	0.265269	0	0	20.0909	58.7683	ANLN	GO_Cellular_Component_2021	MB_co-M2
bicellular tight junction (GO:0005923)	2/78	0.0581682	0.265269	0	0	5.32331	15.1417	CLDN11;JAM3	GO_Cellular_Component_2021	MB_co-M2
podosome (GO:0002102)	45304	0.0631034	0.265269	0	0	16.7407	46.2543	GSN	GO_Cellular_Component_2021	MB_co-M2
actin-based cell projection (GO:0098858)	2/83	0.0648784	0.265269	0	0	4.99345	13.6583	ERMN;JAM3	GO_Cellular_Component_2021	MB_co-M2
tight junction (GO:0070160)	2/85	0.0676322	0.265269	0	0	4.87263	13.1253	CLDN11;JAM3	GO_Cellular_Component_2021	MB_co-M2
platelet dense granule lumen (GO:0031089)	45305	0.0677909	0.265269	0	0	15.4522	41.587	CDC37L1	GO_Cellular_Component_2021	MB_co-M2
specific granule membrane (GO:0035579)	2/91	0.0761192	0.277779	0	0	4.54277	11.6997	TMEM63A;TMBIM1	GO_Cellular_Component_2021	MB_co-M2
desmosome (GO:0030057)	45308	0.0817146	0.277779	0	0	12.553	31.4393	JAM3	GO_Cellular_Component_2021	MB_co-M2
axon (GO:0030424)	3/204	0.0826056	0.277779	0	0	3.03108	7.55854	CLDN11;MAP7;CNTN2	GO_Cellular_Component_2021	MB_co-M2
lysosomal membrane (GO:0005765)	4/330	0.083743	0.277779	0	0	2.50179	6.20445	ABCA2;TMEM63A;TMBIM1;LITAF	GO_Cellular_Component_2021	MB_co-M2
apical junction complex (GO:0043296)	2/98	0.0864202	0.277779	0	0	4.21003	10.3084	CLDN11;JAM3	GO_Cellular_Component_2021	MB_co-M2
lysosome (GO:0005764)	5/477	0.0910591	0.282597	0	0	2.16637	5.19116	ABCA2;TMEM63A;TMBIM1;ARSG;LITAF	GO_Cellular_Component_2021	MB_co-M2
spanning component of membrane (GO:0089717)	45311	0.0954324	0.286297	0	0	10.5694	24.831	SLC12A2	GO_Cellular_Component_2021	MB_co-M2
platelet dense granule (GO:0042827)	45312	0.0999598	0.290206	0	0	10.0404	23.1229	CDC37L1	GO_Cellular_Component_2021	MB_co-M2
ficolin-1-rich granule lumen (GO:1904813)	2/123	0.12614	0.354768	0	0	3.33598	6.90669	GSN;TNFAIP6	GO_Cellular_Component_2021	MB_co-M2
rough endoplasmic reticulum (GO:0005791)	45320	0.13538	0.369219	0	0	7.16883	14.3353	PTGDS	GO_Cellular_Component_2021	MB_co-M2
voltage-gated calcium channel complex (GO:0005891)	45322	0.144017	0.376302	0	0	6.69024	12.9645	PDE4B	GO_Cellular_Component_2021	MB_co-M2
endoplasmic reticulum membrane (GO:0005789)	6/712	0.14634	0.376302	0	0	1.73534	3.33501	FA2H;GJB1;MYRF;ELOVL7;PTGDS;CERS2	GO_Cellular_Component_2021	MB_co-M2
specific granule (GO:0042581)	2/160	0.190726	0.454664	0	0	2.54999	4.22511	TMEM63A;TMBIM1	GO_Cellular_Component_2021	MB_co-M2
tertiary granule (GO:0070820)	2/164	0.197971	0.454664	0	0	2.48652	4.02725	TMEM63A;TNFAIP6	GO_Cellular_Component_2021	MB_co-M2
calcium channel complex (GO:0034704)	1/45	0.202133	0.454664	0	0	4.55831	7.28797	PDE4B	GO_Cellular_Component_2021	MB_co-M2
actin cytoskeleton (GO:0015629)	3/316	0.210332	0.454664	0	0	1.93541	3.01744	ANLN;GSN;MOBP	GO_Cellular_Component_2021	MB_co-M2
microbody membrane (GO:0031903)	1/52	0.229708	0.454664	0	0	3.93127	5.7827	PEX5L	GO_Cellular_Component_2021	MB_co-M2
microtubule cytoskeleton (GO:0015630)	3/331	0.229944	0.454664	0	0	1.84549	2.71272	MAP7;NDRG1;TUBB4A	GO_Cellular_Component_2021	MB_co-M2
microtubule (GO:0005874)	2/182	0.230932	0.454664	0	0	2.23583	3.2769	NDRG1;TUBB4A	GO_Cellular_Component_2021	MB_co-M2
peroxisomal membrane (GO:0005778)	1/53	0.233569	0.454664	0	0	3.85548	5.60693	PEX5L	GO_Cellular_Component_2021	MB_co-M2
ficolin-1-rich granule (GO:0101002)	2/184	0.234621	0.454664	0	0	2.21103	3.20552	GSN;TNFAIP6	GO_Cellular_Component_2021	MB_co-M2
tertiary granule lumen (GO:1904724)	1/55	0.241235	0.454664	0	0	3.71231	5.27884	TNFAIP6	GO_Cellular_Component_2021	MB_co-M2
cytoplasmic side of plasma membrane (GO:0009898)	1/55	0.241235	0.454664	0	0	3.71231	5.27884	LITAF	GO_Cellular_Component_2021	MB_co-M2
microvillus (GO:0005902)	1/57	0.248825	0.454664	0	0	3.57937	4.97892	JAM3	GO_Cellular_Component_2021	MB_co-M2
recycling endosome membrane (GO:0055038)	1/58	0.252591	0.454664	0	0	3.51639	4.8385	NDRG1	GO_Cellular_Component_2021	MB_co-M2
mitochondrial intermembrane space (GO:0005758)	1/58	0.252591	0.454664	0	0	3.51639	4.8385	GATM	GO_Cellular_Component_2021	MB_co-M2
filopodium (GO:0030175)	1/58	0.252591	0.454664	0	0	3.51639	4.8385	ERMN	GO_Cellular_Component_2021	MB_co-M2
organelle envelope lumen (GO:0031970)	1/64	0.274801	0.484943	0	0	3.18054	4.10832	GATM	GO_Cellular_Component_2021	MB_co-M2
late endosome membrane (GO:0031902)	1/68	0.289244	0.497492	0	0	2.99005	3.70911	LITAF	GO_Cellular_Component_2021	MB_co-M2
lytic vacuole (GO:0000323)	2/219	0.299405	0.497492	0	0	1.85112	2.23238	ABCA2;ARSG	GO_Cellular_Component_2021	MB_co-M2
tertiary granule membrane (GO:0070821)	1/73	0.306897	0.497492	0	0	2.78171	3.28587	TMEM63A	GO_Cellular_Component_2021	MB_co-M2
vesicle membrane (GO:0012506)	1/73	0.306897	0.497492	0	0	2.78171	3.28587	SLC12A2	GO_Cellular_Component_2021	MB_co-M2
vesicle (GO:0031982)	2/226	0.312314	0.497492	0	0	1.79264	2.08618	SLC12A2;EDIL3	GO_Cellular_Component_2021	MB_co-M2
cell-substrate junction (GO:0030055)	3/394	0.315078	0.497492	0	0	1.54315	1.78223	GSN;CSRP1;ERBIN	GO_Cellular_Component_2021	MB_co-M2
lipid droplet (GO:0005811)	1/77	0.320707	0.497648	0	0	2.63477	2.99634	CLDN11	GO_Cellular_Component_2021	MB_co-M2
cytoskeleton (GO:0005856)	4/600	0.352732	0.538066	0	0	1.34955	1.4063	ANLN;GSN;MAP7;NDRG1	GO_Cellular_Component_2021	MB_co-M2
polymeric cytoskeletal fiber (GO:0099513)	2/256	0.366954	0.546062	0	0	1.5785	1.58248	NDRG1;TUBB4A	GO_Cellular_Component_2021	MB_co-M2
cell projection membrane (GO:0031253)	1/92	0.370109	0.546062	0	0	2.1988	2.18552	SLC12A2	GO_Cellular_Component_2021	MB_co-M2
early endosome membrane (GO:0031901)	1/97	0.385772	0.559875	0	0	2.08375	1.98479	LITAF	GO_Cellular_Component_2021	MB_co-M2
dendrite (GO:0030425)	2/270	0.391913	0.559875	0	0	1.49497	1.40037	KNDC1;APOD	GO_Cellular_Component_2021	MB_co-M2
secretory granule membrane (GO:0030667)	2/274	0.398966	0.561046	0	0	1.47269	1.35322	TMEM63A;TMBIM1	GO_Cellular_Component_2021	MB_co-M2
cytoplasmic vesicle lumen (GO:0060205)	1/115	0.439034	0.598237	0	0	1.75315	1.44315	GSN	GO_Cellular_Component_2021	MB_co-M2
integral component of plasma membrane (GO:0005887)	8/1454	0.442994	0.598237	0	0	1.10975	0.903555	SLC12A2;MAG;EFNB3;GPR37;LPAR1;PLXNB3;TSPAN2;JAM3	GO_Cellular_Component_2021	MB_co-M2
intrinsic component of endoplasmic reticulum membrane (GO:0031227)	1/121	0.455751	0.598237	0	0	1.66498	1.30836	ELOVL7	GO_Cellular_Component_2021	MB_co-M2
mitochondrial outer membrane (GO:0005741)	1/126	0.469304	0.598237	0	0	1.59798	1.20888	SLC44A1	GO_Cellular_Component_2021	MB_co-M2
secretory granule lumen (GO:0034774)	2/316	0.47055	0.598237	0	0	1.27298	0.959635	GSN;CDC37L1	GO_Cellular_Component_2021	MB_co-M2
mitochondrial envelope (GO:0005740)	1/127	0.471974	0.598237	0	0	1.58522	1.19023	GATM	GO_Cellular_Component_2021	MB_co-M2
peroxisome (GO:0005777)	1/128	0.474631	0.598237	0	0	1.57266	1.17197	PEX5L	GO_Cellular_Component_2021	MB_co-M2
adherens junction (GO:0005912)	1/132	0.485128	0.598237	0	0	1.52433	1.10261	NDRG1	GO_Cellular_Component_2021	MB_co-M2
endosome membrane (GO:0010008)	2/325	0.485237	0.598237	0	0	1.23694	0.894452	TMBIM1;NDRG1	GO_Cellular_Component_2021	MB_co-M2
integral component of endoplasmic reticulum membrane (GO:0030176)	1/142	0.510469	0.612562	0	0	1.4155	0.951821	ELOVL7	GO_Cellular_Component_2021	MB_co-M2
organelle outer membrane (GO:0031968)	1/142	0.510469	0.612562	0	0	1.4155	0.951821	SLC44A1	GO_Cellular_Component_2021	MB_co-M2
recycling endosome (GO:0055037)	1/145	0.517827	0.613217	0	0	1.3858	0.912015	NDRG1	GO_Cellular_Component_2021	MB_co-M2
basolateral plasma membrane (GO:0016323)	1/151	0.532218	0.622073	0	0	1.32997	0.838813	ERBIN	GO_Cellular_Component_2021	MB_co-M2
membrane raft (GO:0045121)	1/163	0.559735	0.645848	0	0	1.2307	0.714167	MAL	GO_Cellular_Component_2021	MB_co-M2
cytoplasmic vesicle membrane (GO:0030659)	2/380	0.569337	0.648612	0	0	1.05399	0.593694	SLC12A2;TMBIM1	GO_Cellular_Component_2021	MB_co-M2
focal adhesion (GO:0005925)	2/387	0.579315	0.651729	0	0	1.03446	0.564719	GSN;CSRP1	GO_Cellular_Component_2021	MB_co-M2
endocytic vesicle (GO:0030139)	1/189	0.613978	0.682198	0	0	1.0591	0.516626	LPAR1	GO_Cellular_Component_2021	MB_co-M2
integral component of organelle membrane (GO:0031301)	1/214	0.659877	0.724256	0	0	0.933608	0.388102	ELOVL7	GO_Cellular_Component_2021	MB_co-M2
endoplasmic reticulum lumen (GO:0005788)	1/285	0.762796	0.827129	0	0	0.697681	0.188907	ARSG	GO_Cellular_Component_2021	MB_co-M2
intracellular organelle lumen (GO:0070013)	3/848	0.801963	0.859246	0	0	0.697432	0.153918	GSN;TNFAIP6;ARSG	GO_Cellular_Component_2021	MB_co-M2
bounding membrane of organelle (GO:0098588)	2/767	0.90066	0.940098	0	0	0.510471	0.0534093	GALNT6;TMBIM1	GO_Cellular_Component_2021	MB_co-M2
mitochondrial membrane (GO:0031966)	1/469	0.907346	0.940098	0	0	0.419408	0.0407797	SLC44A1	GO_Cellular_Component_2021	MB_co-M2
Golgi membrane (GO:0000139)	1/472	0.908762	0.940098	0	0	0.416672	0.039864	GALNT6	GO_Cellular_Component_2021	MB_co-M2
intracellular membrane-bounded organelle (GO:0043231)	20/5192	0.933542	0.954759	0	0	0.71191	0.0489576	ABCA2;IL33;NKX6-2;TMEM63A;GSN;MYRF;FNBP1;ERBIN;OTUD7B;OLIG1;SOX10;NDRG1;LITAF;TUBB4A;ST18;CSRP1;TMBIM1;PDE4B;SGK1;CRYAB	GO_Cellular_Component_2021	MB_co-M2
nucleus (GO:0005634)	15/4484	0.97589	0.981838	0	0	0.609335	0.0148712	IL33;NKX6-2;GSN;MYRF;ERBIN;OTUD7B;OLIG1;SOX10;NDRG1;TUBB4A;ST18;CSRP1;PDE4B;SGK1;CRYAB	GO_Cellular_Component_2021	MB_co-M2
intracellular non-membrane-bounded organelle (GO:0043232)	2/1158	0.981838	0.981838	0	0	0.330909	0.00606506	CLDN11;GSN	GO_Cellular_Component_2021	MB_co-M2
gap junction channel activity (GO:0005243)	45375	0.000227436	0.0123607	0	0	29.2769	245.593	GJC3;GJB1;GJC2	GO_Molecular_Function_2021	MB_co-M2
cell adhesion mediator activity (GO:0098631)	45375	0.000227436	0.0123607	0	0	29.2769	245.593	PLXNB3;CNTN2;JAM3	GO_Molecular_Function_2021	MB_co-M2
wide pore channel activity (GO:0022829)	45376	0.000257515	0.0123607	0	0	27.9447	230.947	GJC3;GJC2;GJB1	GO_Molecular_Function_2021	MB_co-M2
cell-cell adhesion mediator activity (GO:0098632)	3/42	0.00120859	0.0435093	0	0	15.7502	105.815	PLXNB3;CNTN2;JAM3	GO_Molecular_Function_2021	MB_co-M2
adrenergic receptor binding (GO:0031690)	45339	0.00320529	0.0923123	0	0	27.0544	155.372	APLP1;ARRDC3	GO_Molecular_Function_2021	MB_co-M2
cyclic-nucleotide phosphodiesterase activity (GO:0004112)	45345	0.00584762	0.140343	0	0	19.3188	99.3316	CNP;PDE4B	GO_Molecular_Function_2021	MB_co-M2
ion gated channel activity (GO:0022839)	45348	0.00743899	0.153031	0	0	16.9014	82.8339	TMEM63A;TTYH2	GO_Molecular_Function_2021	MB_co-M2
choline transmembrane transporter activity (GO:0015220)	45296	0.0247535	0.261487	0	0	50.2424	185.836	SLC44A1	GO_Molecular_Function_2021	MB_co-M2
alpha-2A adrenergic receptor binding (GO:0031694)	45296	0.0247535	0.261487	0	0	50.2424	185.836	APLP1	GO_Molecular_Function_2021	MB_co-M2
phosphodiesterase I activity (GO:0004528)	45296	0.0247535	0.261487	0	0	50.2424	185.836	ENPP2	GO_Molecular_Function_2021	MB_co-M2
ganglioside binding (GO:0035594)	45296	0.0247535	0.261487	0	0	50.2424	185.836	MAG	GO_Molecular_Function_2021	MB_co-M2
gap junction channel activity involved in cardiac conduction electrical coupling (GO:0086075)	45296	0.0247535	0.261487	0	0	50.2424	185.836	GJC3	GO_Molecular_Function_2021	MB_co-M2
peroxisome targeting sequence binding (GO:0000268)	45297	0.029631	0.261487	0	0	40.1919	141.433	PEX5L	GO_Molecular_Function_2021	MB_co-M2
gap junction channel activity involved in cell communication by electrical coupling (GO:1903763)	45297	0.029631	0.261487	0	0	40.1919	141.433	GJC2	GO_Molecular_Function_2021	MB_co-M2
myosin binding (GO:0017022)	2/56	0.0319994	0.261487	0	0	7.50038	25.8166	GSN;MOBP	GO_Molecular_Function_2021	MB_co-M2
sphingosine N-acyltransferase activity (GO:0050291)	45298	0.0344842	0.261487	0	0	33.4916	112.775	CERS2	GO_Molecular_Function_2021	MB_co-M2
fatty acid elongase activity (GO:0009922)	45298	0.0344842	0.261487	0	0	33.4916	112.775	ELOVL7	GO_Molecular_Function_2021	MB_co-M2
sodium:chloride symporter activity (GO:0015378)	45300	0.0441188	0.261487	0	0	25.1162	78.3842	SLC12A2	GO_Molecular_Function_2021	MB_co-M2
potassium:chloride symporter activity (GO:0015379)	45300	0.0441188	0.261487	0	0	25.1162	78.3842	SLC12A2	GO_Molecular_Function_2021	MB_co-M2
bioactive lipid receptor activity (GO:0045125)	45300	0.0441188	0.261487	0	0	25.1162	78.3842	LPAR1	GO_Molecular_Function_2021	MB_co-M2
volume-sensitive anion channel activity (GO:0005225)	45300	0.0441188	0.261487	0	0	25.1162	78.3842	TTYH2	GO_Molecular_Function_2021	MB_co-M2
ammonium transmembrane transporter activity (GO:0008519)	45301	0.0489004	0.261487	0	0	22.3244	67.3742	SLC12A2	GO_Molecular_Function_2021	MB_co-M2
fatty acid synthase activity (GO:0004312)	45301	0.0489004	0.261487	0	0	22.3244	67.3742	ELOVL7	GO_Molecular_Function_2021	MB_co-M2
cation:chloride symporter activity (GO:0015377)	45301	0.0489004	0.261487	0	0	22.3244	67.3742	SLC12A2	GO_Molecular_Function_2021	MB_co-M2
semaphorin receptor activity (GO:0017154)	45302	0.0536583	0.261487	0	0	20.0909	58.7683	PLXNB3	GO_Molecular_Function_2021	MB_co-M2
protein serine/threonine phosphatase inhibitor activity (GO:0004865)	45302	0.0536583	0.261487	0	0	20.0909	58.7683	PPP1R14A	GO_Molecular_Function_2021	MB_co-M2
myosin II binding (GO:0045159)	45302	0.0536583	0.261487	0	0	20.0909	58.7683	GSN	GO_Molecular_Function_2021	MB_co-M2
3',5'-cyclic-AMP phosphodiesterase activity (GO:0004115)	45303	0.0583926	0.261487	0	0	18.2635	51.8788	PDE4B	GO_Molecular_Function_2021	MB_co-M2
mechanosensitive ion channel activity (GO:0008381)	45303	0.0583926	0.261487	0	0	18.2635	51.8788	TMEM63A	GO_Molecular_Function_2021	MB_co-M2
cAMP binding (GO:0030552)	45303	0.0583926	0.261487	0	0	18.2635	51.8788	PDE4B	GO_Molecular_Function_2021	MB_co-M2
actin binding (GO:0003779)	3/177	0.0591534	0.261487	0	0	3.50622	9.91426	ANLN;GSN;MOBP	GO_Molecular_Function_2021	MB_co-M2
arylsulfatase activity (GO:0004065)	45305	0.0677909	0.261487	0	0	15.4522	41.587	ARSG	GO_Molecular_Function_2021	MB_co-M2
gated channel activity (GO:0022836)	45305	0.0677909	0.261487	0	0	15.4522	41.587	TMEM63A	GO_Molecular_Function_2021	MB_co-M2
NADPH binding (GO:0070402)	45305	0.0677909	0.261487	0	0	15.4522	41.587	QDPR	GO_Molecular_Function_2021	MB_co-M2
chloride channel regulator activity (GO:0017081)	45306	0.0724552	0.261487	0	0	14.3478	37.6598	SGK1	GO_Molecular_Function_2021	MB_co-M2
oxidoreductase activity, acting on the CH-NH group of donors, NAD or NADP as acceptor (GO:0016646)	45306	0.0724552	0.261487	0	0	14.3478	37.6598	QDPR	GO_Molecular_Function_2021	MB_co-M2
death receptor binding (GO:0005123)	45306	0.0724552	0.261487	0	0	14.3478	37.6598	TMBIM1	GO_Molecular_Function_2021	MB_co-M2
Lys48-specific deubiquitinase activity (GO:1990380)	45306	0.0724552	0.261487	0	0	14.3478	37.6598	OTUD7B	GO_Molecular_Function_2021	MB_co-M2
organic cation transmembrane transporter activity (GO:0015101)	45307	0.0770964	0.261487	0	0	13.3906	34.316	SLC44A1	GO_Molecular_Function_2021	MB_co-M2
intracellular calcium activated chloride channel activity (GO:0005229)	45308	0.0817146	0.261487	0	0	12.553	31.4393	TTYH2	GO_Molecular_Function_2021	MB_co-M2
intracellular chloride channel activity (GO:0061778)	45308	0.0817146	0.261487	0	0	12.553	31.4393	TTYH2	GO_Molecular_Function_2021	MB_co-M2
peptidase activator activity involved in apoptotic process (GO:0016505)	45308	0.0817146	0.261487	0	0	12.553	31.4393	MAL	GO_Molecular_Function_2021	MB_co-M2
sulfuric ester hydrolase activity (GO:0008484)	45308	0.0817146	0.261487	0	0	12.553	31.4393	ARSG	GO_Molecular_Function_2021	MB_co-M2
ephrin receptor activity (GO:0005003)	45308	0.0817146	0.261487	0	0	12.553	31.4393	EFNB3	GO_Molecular_Function_2021	MB_co-M2
transmembrane-ephrin receptor activity (GO:0005005)	45308	0.0817146	0.261487	0	0	12.553	31.4393	EFNB3	GO_Molecular_Function_2021	MB_co-M2
calcium activated cation channel activity (GO:0005227)	45310	0.0908825	0.272513	0	0	11.1571	26.7569	TMEM63A	GO_Molecular_Function_2021	MB_co-M2
thiol-dependent deubiquitinase (GO:0004843)	2/106	0.0986696	0.272513	0	0	3.88462	8.99668	OTUD7B;JOSD2	GO_Molecular_Function_2021	MB_co-M2
3',5'-cyclic-nucleotide phosphodiesterase activity (GO:0004114)	45312	0.0999598	0.272513	0	0	10.0404	23.1229	PDE4B	GO_Molecular_Function_2021	MB_co-M2
actinin binding (GO:0042805)	45312	0.0999598	0.272513	0	0	10.0404	23.1229	CSRP1	GO_Molecular_Function_2021	MB_co-M2
ephrin receptor binding (GO:0046875)	45312	0.0999598	0.272513	0	0	10.0404	23.1229	EFNB3	GO_Molecular_Function_2021	MB_co-M2
lysophospholipase activity (GO:0004622)	45312	0.0999598	0.272513	0	0	10.0404	23.1229	ENPP2	GO_Molecular_Function_2021	MB_co-M2
neuropeptide binding (GO:0042923)	45312	0.0999598	0.272513	0	0	10.0404	23.1229	GPR37	GO_Molecular_Function_2021	MB_co-M2
peptidase activator activity (GO:0016504)	45313	0.104465	0.272513	0	0	9.56181	21.5992	MAL	GO_Molecular_Function_2021	MB_co-M2
K63-linked polyubiquitin modification-dependent protein binding (GO:0070530)	45313	0.104465	0.272513	0	0	9.56181	21.5992	OTUD7B	GO_Molecular_Function_2021	MB_co-M2
deubiquitinase activity (GO:0101005)	2/112	0.108158	0.272513	0	0	3.67161	8.16628	OTUD7B;JOSD2	GO_Molecular_Function_2021	MB_co-M2
cyclic nucleotide binding (GO:0030551)	45314	0.108947	0.272513	0	0	9.12672	20.2329	PDE4B	GO_Molecular_Function_2021	MB_co-M2
gamma-tubulin binding (GO:0043015)	45314	0.108947	0.272513	0	0	9.12672	20.2329	NDRG1	GO_Molecular_Function_2021	MB_co-M2
omega peptidase activity (GO:0008242)	2/113	0.109762	0.272513	0	0	3.63835	8.03872	OTUD7B;JOSD2	GO_Molecular_Function_2021	MB_co-M2
metal ion transmembrane transporter activity (GO:0046873)	45318	0.126657	0.299919	0	0	7.72106	15.9538	SLC12A2	GO_Molecular_Function_2021	MB_co-M2
tumor necrosis factor receptor superfamily binding (GO:0032813)	45319	0.131029	0.299919	0	0	7.43472	15.1098	TMBIM1	GO_Molecular_Function_2021	MB_co-M2
protein serine/threonine/tyrosine kinase activity (GO:0004712)	45319	0.131029	0.299919	0	0	7.43472	15.1098	SGK1	GO_Molecular_Function_2021	MB_co-M2
NAD binding (GO:0051287)	45319	0.131029	0.299919	0	0	7.43472	15.1098	QDPR	GO_Molecular_Function_2021	MB_co-M2
kinesin binding (GO:0019894)	45320	0.13538	0.299919	0	0	7.16883	14.3353	ARHGEF10	GO_Molecular_Function_2021	MB_co-M2
metallocarboxypeptidase activity (GO:0004181)	45320	0.13538	0.299919	0	0	7.16883	14.3353	CPM	GO_Molecular_Function_2021	MB_co-M2
protein phosphatase inhibitor activity (GO:0004864)	45320	0.13538	0.299919	0	0	7.16883	14.3353	PPP1R14A	GO_Molecular_Function_2021	MB_co-M2
neuropeptide receptor activity (GO:0008188)	45321	0.13971	0.300271	0	0	6.92128	13.6224	GPR37	GO_Molecular_Function_2021	MB_co-M2
WW domain binding (GO:0050699)	45321	0.13971	0.300271	0	0	6.92128	13.6224	LITAF	GO_Molecular_Function_2021	MB_co-M2
Hsp70 protein binding (GO:0030544)	45322	0.144017	0.304978	0	0	6.69024	12.9645	GPR37	GO_Molecular_Function_2021	MB_co-M2
potassium ion transmembrane transporter activity (GO:0015079)	1/32	0.148304	0.309504	0	0	6.4741	12.3558	SLC12A2	GO_Molecular_Function_2021	MB_co-M2
retinoid binding (GO:0005501)	1/34	0.156813	0.321006	0	0	6.08111	11.2665	PTGDS	GO_Molecular_Function_2021	MB_co-M2
Hsp90 protein binding (GO:0051879)	1/35	0.161037	0.321006	0	0	5.90196	10.7777	SLC12A2	GO_Molecular_Function_2021	MB_co-M2
phosphoric diester hydrolase activity (GO:0008081)	1/36	0.165239	0.321006	0	0	5.73304	10.3216	ENPP2	GO_Molecular_Function_2021	MB_co-M2
NADP binding (GO:0050661)	1/36	0.165239	0.321006	0	0	5.73304	10.3216	QDPR	GO_Molecular_Function_2021	MB_co-M2
G protein-coupled receptor activity (GO:0004930)	3/283	0.168748	0.321006	0	0	2.16716	3.85613	GPR37;LPAR1;S1PR5	GO_Molecular_Function_2021	MB_co-M2
sodium channel regulator activity (GO:0017080)	1/37	0.16942	0.321006	0	0	5.57351	9.89507	SGK1	GO_Molecular_Function_2021	MB_co-M2
calcium channel regulator activity (GO:0005246)	1/37	0.16942	0.321006	0	0	5.57351	9.89507	SGK1	GO_Molecular_Function_2021	MB_co-M2
carboxypeptidase activity (GO:0004180)	1/38	0.173581	0.324618	0	0	5.4226	9.49559	CPM	GO_Molecular_Function_2021	MB_co-M2
N-acyltransferase activity (GO:0016410)	1/39	0.177721	0.3281	0	0	5.27964	9.1208	CERS2	GO_Molecular_Function_2021	MB_co-M2
carboxylic acid binding (GO:0031406)	1/41	0.185939	0.338927	0	0	5.01515	8.43717	MAG	GO_Molecular_Function_2021	MB_co-M2
signal sequence binding (GO:0005048)	1/42	0.190018	0.342032	0	0	4.89258	8.12481	PEX5L	GO_Molecular_Function_2021	MB_co-M2
endopeptidase regulator activity (GO:0061135)	1/46	0.206131	0.366455	0	0	4.45679	7.03836	ABCA2	GO_Molecular_Function_2021	MB_co-M2
exonuclease activity (GO:0004527)	1/49	0.218007	0.373783	0	0	4.17761	6.36345	ENPP2	GO_Molecular_Function_2021	MB_co-M2
small GTPase binding (GO:0031267)	2/175	0.218056	0.373783	0	0	2.32712	3.54421	PEX5L;NDRG1	GO_Molecular_Function_2021	MB_co-M2
cholesterol binding (GO:0015485)	1/50	0.221927	0.373783	0	0	4.09215	6.16035	APOD	GO_Molecular_Function_2021	MB_co-M2
potassium channel regulator activity (GO:0015459)	1/50	0.221927	0.373783	0	0	4.09215	6.16035	SGK1	GO_Molecular_Function_2021	MB_co-M2
inorganic cation transmembrane transporter activity (GO:0022890)	1/51	0.225827	0.373783	0	0	4.0101	5.96697	SLC12A2	GO_Molecular_Function_2021	MB_co-M2
polyubiquitin modification-dependent protein binding (GO:0031593)	1/51	0.225827	0.373783	0	0	4.0101	5.96697	OTUD7B	GO_Molecular_Function_2021	MB_co-M2
exopeptidase activity (GO:0008238)	1/53	0.233569	0.382204	0	0	3.85548	5.60693	CPM	GO_Molecular_Function_2021	MB_co-M2
zinc ion binding (GO:0008270)	3/336	0.236558	0.382746	0	0	1.81731	2.61977	CSRP1;ENPP2;LITAF	GO_Molecular_Function_2021	MB_co-M2
metalloexopeptidase activity (GO:0008235)	1/55	0.241235	0.385976	0	0	3.71231	5.27884	CPM	GO_Molecular_Function_2021	MB_co-M2
hydrolase activity, acting on carbon-nitrogen (but not peptide) bonds, in linear amides (GO:0016811)	1/57	0.248825	0.393744	0	0	3.57937	4.97892	ASPA	GO_Molecular_Function_2021	MB_co-M2
calcium ion binding (GO:0005509)	3/348	0.252567	0.395322	0	0	1.75303	2.4123	GSN;ENPP2;TUBB4A	GO_Molecular_Function_2021	MB_co-M2
sterol binding (GO:0032934)	1/60	0.260068	0.402686	0	0	3.39685	4.57491	APOD	GO_Molecular_Function_2021	MB_co-M2
GTPase binding (GO:0051020)	2/201	0.266081	0.407613	0	0	2.02041	2.67493	PEX5L;NDRG1	GO_Molecular_Function_2021	MB_co-M2
PDZ domain binding (GO:0030165)	1/63	0.271146	0.411	0	0	3.232	4.21808	TMEM88B	GO_Molecular_Function_2021	MB_co-M2
chloride channel activity (GO:0005254)	1/64	0.274801	0.412202	0	0	3.18054	4.10832	TTYH2	GO_Molecular_Function_2021	MB_co-M2
phospholipase activity (GO:0004620)	1/73	0.306897	0.4556	0	0	2.78171	3.28587	ENPP2	GO_Molecular_Function_2021	MB_co-M2
phosphatidylinositol-4,5-bisphosphate binding (GO:0005546)	1/75	0.313836	0.461147	0	0	2.70625	3.13623	GSN	GO_Molecular_Function_2021	MB_co-M2
acyltransferase activity, transferring groups other than amino-acyl groups (GO:0016747)	1/76	0.31728	0.461498	0	0	2.67003	3.06512	CERS2	GO_Molecular_Function_2021	MB_co-M2
amyloid-beta binding (GO:0001540)	1/80	0.330885	0.476474	0	0	2.53433	2.80293	CRYAB	GO_Molecular_Function_2021	MB_co-M2
metalloendopeptidase activity (GO:0004222)	1/82	0.337586	0.476592	0	0	2.47151	2.6839	ADAMTS4	GO_Molecular_Function_2021	MB_co-M2
G protein-coupled peptide receptor activity (GO:0008528)	1/82	0.337586	0.476592	0	0	2.47151	2.6839	GPR37	GO_Molecular_Function_2021	MB_co-M2
ion channel activity (GO:0005216)	1/84	0.344221	0.481241	0	0	2.41171	2.57202	TMEM63A	GO_Molecular_Function_2021	MB_co-M2
phosphatidylinositol bisphosphate binding (GO:1902936)	1/94	0.376421	0.513721	0	0	2.1513	2.10192	GSN	GO_Molecular_Function_2021	MB_co-M2
carboxylic ester hydrolase activity (GO:0052689)	1/96	0.382671	0.513721	0	0	2.10579	2.02279	ENPP2	GO_Molecular_Function_2021	MB_co-M2
ubiquitin protein ligase binding (GO:0031625)	2/265	0.383046	0.513721	0	0	1.52378	1.46222	GPR37;PRR5L	GO_Molecular_Function_2021	MB_co-M2
transition metal ion binding (GO:0046914)	3/445	0.384789	0.513721	0	0	1.36152	1.30034	CSRP1;ENPP2;LITAF	GO_Molecular_Function_2021	MB_co-M2
cysteine-type peptidase activity (GO:0008234)	1/98	0.388858	0.513721	0	0	2.06217	1.9478	OTUD7B	GO_Molecular_Function_2021	MB_co-M2
cation channel activity (GO:0005261)	1/98	0.388858	0.513721	0	0	2.06217	1.9478	TMEM63A	GO_Molecular_Function_2021	MB_co-M2
ubiquitin-like protein ligase binding (GO:0044389)	2/282	0.412959	0.540601	0	0	1.43003	1.26473	GPR37;PRR5L	GO_Molecular_Function_2021	MB_co-M2
protease binding (GO:0002020)	1/118	0.447455	0.575685	0	0	1.70793	1.37349	ADAMTS4	GO_Molecular_Function_2021	MB_co-M2
adenyl ribonucleotide binding (GO:0032559)	2/306	0.453948	0.575685	0	0	1.31552	1.03896	ABCA2;PDE4B	GO_Molecular_Function_2021	MB_co-M2
tubulin binding (GO:0015631)	2/307	0.455621	0.575685	0	0	1.31114	1.03068	STMN4;NDRG1	GO_Molecular_Function_2021	MB_co-M2
metallopeptidase activity (GO:0008237)	1/121	0.455751	0.575685	0	0	1.66498	1.30836	ADAMTS4	GO_Molecular_Function_2021	MB_co-M2
metal ion binding (GO:0046872)	3/517	0.480084	0.59632	0	0	1.16647	0.855951	GSN;ENPP2;TUBB4A	GO_Molecular_Function_2021	MB_co-M2
cadherin binding (GO:0045296)	2/322	0.480369	0.59632	0	0	1.24872	0.915566	ANLN;NDRG1	GO_Molecular_Function_2021	MB_co-M2
DNA-binding transcription activator activity, RNA polymerase II-specific (GO:0001228)	2/333	0.498081	0.613023	0	0	1.20655	0.840954	SOX10;LITAF	GO_Molecular_Function_2021	MB_co-M2
protein serine/threonine kinase activity (GO:0004674)	2/344	0.515411	0.628976	0	0	1.16708	0.773533	NRBP2;SGK1	GO_Molecular_Function_2021	MB_co-M2
guanyl-nucleotide exchange factor activity (GO:0005085)	1/149	0.527469	0.638282	0	0	1.34808	0.862318	ARHGEF10	GO_Molecular_Function_2021	MB_co-M2
cytokine activity (GO:0005125)	1/173	0.581437	0.697724	0	0	1.15856	0.628234	IL33	GO_Molecular_Function_2021	MB_co-M2
GTP binding (GO:0005525)	1/189	0.613978	0.730684	0	0	1.0591	0.516626	TUBB4A	GO_Molecular_Function_2021	MB_co-M2
transcription regulatory region nucleic acid binding (GO:0001067)	1/212	0.656413	0.771684	0	0	0.942553	0.396782	SOX10	GO_Molecular_Function_2021	MB_co-M2
[truncated: 8,779 more rows]
