# Supplementary material for: Single‐nucleus transcriptomic profiling reveals temporal dynamics of neuroinflammation and myelin repair after intracerebral haemorrhage
Source: Clin Transl Med. 2025 Sep 28;15(10):e70486. doi: 10.1002/ctm2.70486 (PMC12477064; doi:10.1002/ctm2.70486)
Supplement: Supplementary file 4 — Supporting Information [file CTM2-15-e70486-s004.xlsx]

## Sheet: AC_deg
Supplementary Table S4a. Differential gene expression analysis of astrocyte subtypes vs. remaining astrocytes
cell_type	gene	avg_logFC	p_val	p_val_adj	de_family	de_method
AC_1	1010001N08Rik	1.10781	0.0301854	0.0873692	pseudobulk	DESeq2
AC_1	1700001C02Rik	-1.82245	0.00562422	0.0223523	pseudobulk	DESeq2
AC_1	1700016C15Rik	1.41884	0.0181556	0.0582004	pseudobulk	DESeq2
AC_1	1700020D05Rik	1.1025	0.00389141	0.0164845	pseudobulk	DESeq2
AC_1	1700061I17Rik	1.40942	0.0340093	0.0956593	pseudobulk	DESeq2
AC_1	1700066N21Rik	1.23009	0.0162736	0.0532543	pseudobulk	DESeq2
AC_1	1700080N15Rik	1.06333	0.0311196	0.0894728	pseudobulk	DESeq2
AC_1	1700081N11Rik	1.0422	1.70367e-05	0.00016943	pseudobulk	DESeq2
AC_1	1700108F19Rik	1.05085	4.90439e-10	1.75137e-08	pseudobulk	DESeq2
AC_1	1700112M02Rik	1.09728	0.0191645	0.0608559	pseudobulk	DESeq2
AC_1	1810013D15Rik	1.40645	2.98143e-06	3.73528e-05	pseudobulk	DESeq2
AC_1	2010007H06Rik	1.15779	0.00115134	0.00594655	pseudobulk	DESeq2
AC_1	2010308F09Rik	1.36503	0.00519918	0.0209895	pseudobulk	DESeq2
AC_1	2410004P03Rik	-1.1321	1.44271e-06	2.00335e-05	pseudobulk	DESeq2
AC_1	2610035F20Rik	1.0681	0.00156574	0.00772398	pseudobulk	DESeq2
AC_1	2810407A14Rik	1.03216	2.77521e-09	8.33156e-08	pseudobulk	DESeq2
AC_1	3425401B19Rik	1.24339	0.000727935	0.00407099	pseudobulk	DESeq2
AC_1	4833423E24Rik	-1.10083	0.00682852	0.0262535	pseudobulk	DESeq2
AC_1	4833427G06Rik	-1.3828	0.0335	0.0946423	pseudobulk	DESeq2
AC_1	4921504E06Rik	1.09701	0.013258	0.0451841	pseudobulk	DESeq2
AC_1	4930426I24Rik	1.37117	0.000788211	0.00435917	pseudobulk	DESeq2
AC_1	4930429F24Rik	1.08258	0.0279914	0.0823159	pseudobulk	DESeq2
AC_1	4930448C13Rik	1.92483	0.0197559	0.0621558	pseudobulk	DESeq2
AC_1	4930470O06Rik	1.9007	0.0347028	0.0973341	pseudobulk	DESeq2
AC_1	4930488L21Rik	1.70664	6.40809e-32	6.53217e-29	pseudobulk	DESeq2
AC_1	4930503E14Rik	1.59975	0.0154303	0.0509483	pseudobulk	DESeq2
AC_1	4930526L06Rik	1.00964	0.0432593	0.116045	pseudobulk	DESeq2
AC_1	4930529K09Rik	1.21843	0.0410276	0.111094	pseudobulk	DESeq2
AC_1	4930533N22Rik	1.77767	0.0347552	0.0974519	pseudobulk	DESeq2
AC_1	4930533P14Rik	1.59323	0.00433886	0.0180291	pseudobulk	DESeq2
AC_1	4930544I03Rik	1.17638	1.46774e-19	3.3248e-17	pseudobulk	DESeq2
AC_1	4930567K20Rik	1.80803	0.00615723	0.0240603	pseudobulk	DESeq2
AC_1	4931429L15Rik	1.17821	0.00313711	0.0137807	pseudobulk	DESeq2
AC_1	4933411O13Rik	1.29257	0.0098809	0.0355358	pseudobulk	DESeq2
AC_1	4933427I22Rik	2.02824	2.32278e-09	7.10649e-08	pseudobulk	DESeq2
AC_1	4933428G20Rik	1.21055	0.0287964	0.0841417	pseudobulk	DESeq2
AC_1	4933432K03Rik	1.72602	3.41629e-18	6.03258e-16	pseudobulk	DESeq2
AC_1	5430427M07Rik	1.08354	0.0429856	0.115545	pseudobulk	DESeq2
AC_1	6430590A07Rik	1.04021	8.28991e-13	5.34223e-11	pseudobulk	DESeq2
AC_1	9030622O22Rik	1.2154	0.00290574	0.0129268	pseudobulk	DESeq2
AC_1	9330185C12Rik	1.01295	0.00244381	0.0112107	pseudobulk	DESeq2
AC_1	9430037G07Rik	1.07609	0.00171841	0.00836851	pseudobulk	DESeq2
AC_1	9530097N15Rik	1.23854	0.0458228	0.121459	pseudobulk	DESeq2
AC_1	9630013D21Rik	1.1915	0.0142502	0.047782	pseudobulk	DESeq2
AC_1	A230108P19Rik	1.57215	5.24912e-11	2.32642e-09	pseudobulk	DESeq2
AC_1	A2m	-1.91014	4.84544e-15	5.05632e-13	pseudobulk	DESeq2
AC_1	A730049H05Rik	1.03393	0.0326812	0.0928201	pseudobulk	DESeq2
AC_1	AC171003.1	1.52558	0.0461351	0.122037	pseudobulk	DESeq2
AC_1	Acer1	1.06506	0.00714853	0.0272881	pseudobulk	DESeq2
AC_1	Adamtsl4	-1.18616	5.09938e-11	2.27806e-09	pseudobulk	DESeq2
AC_1	Aebp1	-2.08124	5.96871e-42	1.33854e-38	pseudobulk	DESeq2
AC_1	Agt	-2.09837	1.30741e-09	4.27403e-08	pseudobulk	DESeq2
AC_1	Ahnak	-1.57666	8.14784e-49	3.65447e-45	pseudobulk	DESeq2
AC_1	Ahnak2	-1.01715	0.0141871	0.0476215	pseudobulk	DESeq2
AC_1	Alpk1	1.04624	9.62425e-18	1.53073e-15	pseudobulk	DESeq2
AC_1	Ano1	-1.4684	5.28868e-08	1.11261e-06	pseudobulk	DESeq2
AC_1	Anxa2	-1.50134	1.40057e-20	3.45156e-18	pseudobulk	DESeq2
AC_1	Anxa3	-1.02585	6.3978e-07	9.89497e-06	pseudobulk	DESeq2
AC_1	Apoc1	-1.39777	4.07574e-05	0.000360989	pseudobulk	DESeq2
AC_1	Arhgef16	-1.37258	2.74083e-07	4.71002e-06	pseudobulk	DESeq2
AC_1	Arhgef39	-2.71471	0.000441139	0.00267234	pseudobulk	DESeq2
AC_1	Arsi	-1.87621	0.000108699	0.000827177	pseudobulk	DESeq2
AC_1	Asb4	-1.10252	0.0192428	0.0610294	pseudobulk	DESeq2
AC_1	Atf3	-1.12706	0.000233706	0.00157627	pseudobulk	DESeq2
AC_1	B230323A14Rik	-1.62684	0.000782878	0.00433288	pseudobulk	DESeq2
AC_1	B3gnt5	-2.07562	1.05206e-11	5.41137e-10	pseudobulk	DESeq2
AC_1	BC035947	-1.05928	0.0340026	0.0956525	pseudobulk	DESeq2
AC_1	BC106179	1.11374	0.000149196	0.00108562	pseudobulk	DESeq2
AC_1	Bcl2l11	-1.04039	6.71871e-07	1.03272e-05	pseudobulk	DESeq2
AC_1	Bcl3	-1.13817	1.42902e-06	1.98557e-05	pseudobulk	DESeq2
AC_1	Bdh2	-1.08243	1.3577e-09	4.41913e-08	pseudobulk	DESeq2
AC_1	Bgn	-2.05228	2.81324e-11	1.33101e-09	pseudobulk	DESeq2
AC_1	Bst2	-1.09473	2.56821e-06	3.29985e-05	pseudobulk	DESeq2
AC_1	Bvht	-1.10931	0.00778047	0.0292247	pseudobulk	DESeq2
AC_1	C030018K13Rik	1.86143	1.8444e-13	1.36061e-11	pseudobulk	DESeq2
AC_1	C1ql1	-1.2699	1.87247e-13	1.37679e-11	pseudobulk	DESeq2
AC_1	C1ql2	-1.22253	0.00254907	0.0116095	pseudobulk	DESeq2
AC_1	C1qtnf1	-1.51741	9.4512e-07	1.40265e-05	pseudobulk	DESeq2
AC_1	C1ra	-1.49038	4.10872e-07	6.78514e-06	pseudobulk	DESeq2
AC_1	C1s1	-1.88198	1.22417e-09	4.03132e-08	pseudobulk	DESeq2
AC_1	C230072F16Rik	-2.02975	3.09519e-09	9.19375e-08	pseudobulk	DESeq2
AC_1	C3	-3.23354	8.53856e-13	5.48669e-11	pseudobulk	DESeq2
AC_1	Capg	-1.2779	0.000194356	0.00134817	pseudobulk	DESeq2
AC_1	Casp12	-1.63526	1.20769e-08	3.03702e-07	pseudobulk	DESeq2
AC_1	Casp4	-1.5974	4.87985e-07	7.8946e-06	pseudobulk	DESeq2
AC_1	Cav1	-1.4543	5.74636e-19	1.13042e-16	pseudobulk	DESeq2
AC_1	Cbln1	-1.08352	0.00271218	0.0122086	pseudobulk	DESeq2
AC_1	Ccdc153	-1.0135	0.001717	0.0083635	pseudobulk	DESeq2
AC_1	Ccdc170	-1.24747	7.88821e-07	1.19206e-05	pseudobulk	DESeq2
AC_1	Ccdc18	1.25384	7.16588e-12	3.81715e-10	pseudobulk	DESeq2
AC_1	Ccdc3	-1.47123	3.59521e-25	1.64543e-22	pseudobulk	DESeq2
AC_1	Ccl2	-2.21354	4.23528e-09	1.20154e-07	pseudobulk	DESeq2
AC_1	Ccl5	-1.07651	0.0296791	0.0862825	pseudobulk	DESeq2
AC_1	Ccl7	-2.74748	4.65798e-08	9.93908e-07	pseudobulk	DESeq2
AC_1	Ccn5	-3.69376	0.000226778	0.00153694	pseudobulk	DESeq2
AC_1	Ccnjl	1.07431	2.54725e-17	3.80832e-15	pseudobulk	DESeq2
AC_1	Ccr2	-1.08096	0.00531724	0.0213815	pseudobulk	DESeq2
AC_1	Cd109	-1.72218	2.20208e-19	4.74845e-17	pseudobulk	DESeq2
AC_1	Cd163	-1.01174	0.0099651	0.0357678	pseudobulk	DESeq2
AC_1	Cd164l2	1.0473	1.0262e-06	1.49925e-05	pseudobulk	DESeq2
AC_1	Cd44	-1.61844	1.13031e-24	4.97026e-22	pseudobulk	DESeq2
AC_1	Cdc20	-1.4829	0.000172052	0.00121871	pseudobulk	DESeq2
AC_1	Cdkn2b	-1.2602	0.00105715	0.0055467	pseudobulk	DESeq2
AC_1	Ces5a	1.77292	1.79302e-10	7.09174e-09	pseudobulk	DESeq2
AC_1	Cfap44	-1.14086	2.29463e-05	0.000219006	pseudobulk	DESeq2
AC_1	Cfap45	-1.02265	7.05017e-08	1.42567e-06	pseudobulk	DESeq2
AC_1	Chat	-1.05588	0.0063207	0.0245749	pseudobulk	DESeq2
AC_1	Chil1	-1.24393	2.57106e-12	1.51733e-10	pseudobulk	DESeq2
AC_1	Chrdl1	1.35035	1.67598e-09	5.3471e-08	pseudobulk	DESeq2
AC_1	Chrna3	-1.09299	0.00481796	0.019645	pseudobulk	DESeq2
AC_1	Chrna7	1.23741	1.06079e-06	1.54176e-05	pseudobulk	DESeq2
AC_1	Cidea	-1.33497	1.75525e-15	2.00833e-13	pseudobulk	DESeq2
AC_1	Ckap2	-1.314	1.4363e-05	0.000146411	pseudobulk	DESeq2
AC_1	Clcf1	-2.48392	3.63064e-09	1.05879e-07	pseudobulk	DESeq2
AC_1	Cldn19	-1.57526	1.36305e-05	0.000140348	pseudobulk	DESeq2
AC_1	Cldn2	-1.78017	0.0195512	0.0616761	pseudobulk	DESeq2
AC_1	Clec3b	-1.21656	8.48737e-05	0.000670203	pseudobulk	DESeq2
AC_1	Clic6	-1.12635	0.00963997	0.0348406	pseudobulk	DESeq2
AC_1	Cnmd	-1.80274	5.52069e-10	1.9436e-08	pseudobulk	DESeq2
AC_1	Cnn2	-1.24039	1.00406e-07	1.94954e-06	pseudobulk	DESeq2
AC_1	Cntf	-1.45818	1.99766e-09	6.18779e-08	pseudobulk	DESeq2
AC_1	Col12a1	-1.22758	6.5635e-08	1.34056e-06	pseudobulk	DESeq2
AC_1	Col18a1	-1.18917	0.0305449	0.0881822	pseudobulk	DESeq2
AC_1	Col2a1	-1.18939	0.000475942	0.00284474	pseudobulk	DESeq2
AC_1	Col4a6	-1.55448	7.39103e-11	3.19983e-09	pseudobulk	DESeq2
AC_1	Col9a2	-1.31217	3.90757e-12	2.19627e-10	pseudobulk	DESeq2
AC_1	Cp	-1.96149	1.71093e-20	4.17058e-18	pseudobulk	DESeq2
AC_1	Cpeb4	1.01075	2.85486e-24	1.18561e-21	pseudobulk	DESeq2
AC_1	Cpxm2	-1.71675	3.29042e-10	1.23396e-08	pseudobulk	DESeq2
AC_1	Csf2rb2	-1.05892	0.00880907	0.0323538	pseudobulk	DESeq2
AC_1	Cst7	-1.71406	0.0485116	0.126916	pseudobulk	DESeq2
AC_1	Ctla2b	-1.00543	0.040637	0.110297	pseudobulk	DESeq2
AC_1	Ctxn3	-1.42042	1.26713e-05	0.000132109	pseudobulk	DESeq2
AC_1	Cxcl1	-1.00758	0.0174702	0.0563885	pseudobulk	DESeq2
AC_1	Cxcl10	-2.37734	6.33742e-13	4.16783e-11	pseudobulk	DESeq2
AC_1	Cxcl9	-1.62118	0.0409874	0.111012	pseudobulk	DESeq2
AC_1	Cxcr4	-1.33534	0.000469274	0.00281313	pseudobulk	DESeq2
AC_1	Cyba	-1.01801	0.00102958	0.00542259	pseudobulk	DESeq2
AC_1	Cybrd1	-1.3117	7.3858e-10	2.55214e-08	pseudobulk	DESeq2
AC_1	Cyp1b1	-1.26588	9.83237e-08	1.9174e-06	pseudobulk	DESeq2
AC_1	D030055H07Rik	2.30777	2.76594e-26	1.47688e-23	pseudobulk	DESeq2
AC_1	D630033O11Rik	1.33768	1.1026e-06	1.59323e-05	pseudobulk	DESeq2
AC_1	D830032E09Rik	1.39881	0.0191485	0.0608413	pseudobulk	DESeq2
AC_1	Daw1	-1.63801	8.94316e-10	3.02503e-08	pseudobulk	DESeq2
AC_1	Dclk1	1.27776	2.08841e-21	5.92844e-19	pseudobulk	DESeq2
AC_1	Dio2	1.27471	1.74141e-27	1.18342e-24	pseudobulk	DESeq2
AC_1	Dlgap5	-1.59369	0.000362389	0.00227327	pseudobulk	DESeq2
AC_1	Dmp1	1.19038	7.82121e-21	1.99316e-18	pseudobulk	DESeq2
AC_1	Dnaaf3	-1.18116	0.000177789	0.0012542	pseudobulk	DESeq2
AC_1	Dnajb13	-2.30345	5.32722e-10	1.8803e-08	pseudobulk	DESeq2
AC_1	Dnali1	-1.22746	1.55259e-06	2.13479e-05	pseudobulk	DESeq2
AC_1	Dnph1	-1.09687	0.00216142	0.0101546	pseudobulk	DESeq2
AC_1	Draxin	-1.29731	5.5165e-08	1.15404e-06	pseudobulk	DESeq2
AC_1	E330013P04Rik	1.24664	3.49763e-05	0.000316154	pseudobulk	DESeq2
AC_1	E330018M18Rik	1.39771	0.0115697	0.0404841	pseudobulk	DESeq2
AC_1	Ecm1	-1.30218	8.76187e-05	0.000688244	pseudobulk	DESeq2
AC_1	Ecm2	-1.49828	5.14199e-10	1.81884e-08	pseudobulk	DESeq2
AC_1	Ecrg4	-1.49328	8.93289e-12	4.66967e-10	pseudobulk	DESeq2
AC_1	Eda2r	-1.01176	7.68594e-05	0.000618673	pseudobulk	DESeq2
AC_1	Efhb	-1.04525	6.67708e-06	7.54739e-05	pseudobulk	DESeq2
AC_1	Eldr	-1.30557	0.0106307	0.0376984	pseudobulk	DESeq2
AC_1	Elf5	-1.30674	4.14031e-05	0.000365698	pseudobulk	DESeq2
AC_1	Emilin1	-1.19979	2.80563e-05	0.000261075	pseudobulk	DESeq2
AC_1	Emp1	-2.0159	8.25962e-12	4.33794e-10	pseudobulk	DESeq2
AC_1	Emp3	-1.12191	0.000336476	0.00213702	pseudobulk	DESeq2
AC_1	Emx2os	1.61145	9.69263e-23	3.34411e-20	pseudobulk	DESeq2
AC_1	Enkur	-1.83773	4.16541e-17	5.98804e-15	pseudobulk	DESeq2
AC_1	Eogt	1.28939	2.24537e-28	1.62435e-25	pseudobulk	DESeq2
AC_1	Ermap	1.14972	0.0038312	0.0162845	pseudobulk	DESeq2
AC_1	Esco2	-1.73613	0.0153057	0.0506168	pseudobulk	DESeq2
AC_1	Etv4	1.42868	1.99161e-33	2.35073e-30	pseudobulk	DESeq2
AC_1	Eya1	1.15096	8.44738e-22	2.61929e-19	pseudobulk	DESeq2
AC_1	F630040K05Rik	1.21572	2.06426e-10	8.12159e-09	pseudobulk	DESeq2
AC_1	Fam13c	1.19989	1.29712e-30	1.16357e-27	pseudobulk	DESeq2
AC_1	Fam163a	1.30245	1.76239e-22	5.9884e-20	pseudobulk	DESeq2
AC_1	Fam166b	-1.02153	0.00448063	0.0185222	pseudobulk	DESeq2
AC_1	Fam167a	-1.29288	5.95152e-13	3.93713e-11	pseudobulk	DESeq2
AC_1	Fam167b	-1.69874	0.0414229	0.112003	pseudobulk	DESeq2
AC_1	Fam183b	-1.19035	0.000202427	0.00139724	pseudobulk	DESeq2
AC_1	Fam184b	1.03921	8.55276e-12	4.48141e-10	pseudobulk	DESeq2
AC_1	Fam216b	-1.45151	0.0031669	0.0138821	pseudobulk	DESeq2
AC_1	Fam217a	1.40344	0.000145412	0.00106222	pseudobulk	DESeq2
AC_1	Fam92b	-1.18788	0.0397508	0.108304	pseudobulk	DESeq2
AC_1	Fas	-1.42692	3.25573e-18	5.79468e-16	pseudobulk	DESeq2
AC_1	Fbln2	-1.14836	1.54459e-10	6.20769e-09	pseudobulk	DESeq2
AC_1	Fbln5	-1.50831	4.01214e-08	8.71863e-07	pseudobulk	DESeq2
AC_1	Fbln7	-1.18782	0.000447127	0.00270423	pseudobulk	DESeq2
AC_1	Fcgr2b	-1.52256	0.0125051	0.0430153	pseudobulk	DESeq2
AC_1	Fgl2	-1.64741	4.50034e-11	2.05131e-09	pseudobulk	DESeq2
AC_1	Fhad1os2	1.30482	0.0340969	0.0958377	pseudobulk	DESeq2
AC_1	Fibin	-1.28567	0.000834247	0.00456313	pseudobulk	DESeq2
AC_1	Flnc	-1.86119	2.22162e-20	5.35722e-18	pseudobulk	DESeq2
AC_1	Foxd1	-1.32062	0.0112571	0.0395818	pseudobulk	DESeq2
AC_1	Foxj1	-1.61669	6.67343e-27	3.93838e-24	pseudobulk	DESeq2
AC_1	Foxm1	-1.56661	1.3894e-05	0.000142602	pseudobulk	DESeq2
AC_1	Frmd4a	1.08109	3.34157e-24	1.36251e-21	pseudobulk	DESeq2
AC_1	Frmpd1os	1.03618	0.00324157	0.0141679	pseudobulk	DESeq2
AC_1	Fxyd1	-1.0495	5.93293e-18	1.00039e-15	pseudobulk	DESeq2
AC_1	Galnt10	-1.09917	1.449e-06	2.00961e-05	pseudobulk	DESeq2
AC_1	Galnt15	-1.0416	1.3858e-06	1.93391e-05	pseudobulk	DESeq2
AC_1	Gbp2	-2.1097	1.84915e-23	7.07697e-21	pseudobulk	DESeq2
AC_1	Gbp4	-1.56909	3.60374e-05	0.000324829	pseudobulk	DESeq2
AC_1	Gbp5	-1.27953	3.13786e-08	7.11523e-07	pseudobulk	DESeq2
AC_1	Gbp6	-1.38213	3.46952e-13	2.40147e-11	pseudobulk	DESeq2
AC_1	Gbp9	-1.63609	2.09058e-06	2.77088e-05	pseudobulk	DESeq2
AC_1	Gcnt4	1.16662	3.91446e-21	1.05766e-18	pseudobulk	DESeq2
AC_1	Gfap	-1.68951	1.04961e-43	3.36264e-40	pseudobulk	DESeq2
AC_1	Ggt5	-1.18104	0.00731972	0.0278224	pseudobulk	DESeq2
AC_1	Ggta1	-1.38458	1.94105e-15	2.19848e-13	pseudobulk	DESeq2
AC_1	Gldn	-1.45857	1.76511e-09	5.58313e-08	pseudobulk	DESeq2
AC_1	Glycam1	-1.89568	2.29944e-09	7.07095e-08	pseudobulk	DESeq2
AC_1	Gm10552	1.68364	0.021585	0.0667767	pseudobulk	DESeq2
AC_1	Gm10720	1.04475	0.0180667	0.0579965	pseudobulk	DESeq2
AC_1	Gm10862	1.46157	0.00228391	0.0106087	pseudobulk	DESeq2
AC_1	Gm11713	1.00442	0.0409938	0.111016	pseudobulk	DESeq2
AC_1	Gm11751	1.1805	0.00229702	0.0106608	pseudobulk	DESeq2
AC_1	Gm11992	-1.03326	1.77233e-06	2.3958e-05	pseudobulk	DESeq2
AC_1	Gm12153	1.24743	0.0208165	0.0647655	pseudobulk	DESeq2
AC_1	Gm12374	1.28209	0.00568874	0.0225558	pseudobulk	DESeq2
AC_1	Gm12811	1.41474	1.41017e-05	0.00014414	pseudobulk	DESeq2
AC_1	Gm13110	1.22831	1.27983e-09	4.19613e-08	pseudobulk	DESeq2
AC_1	Gm13322	1.11871	0.00236203	0.0108993	pseudobulk	DESeq2
AC_1	Gm13872	1.30501	2.68738e-10	1.0267e-08	pseudobulk	DESeq2
AC_1	Gm14320	1.2742	0.00113876	0.0058979	pseudobulk	DESeq2
AC_1	Gm15319	2.21086	0.0300684	0.0871771	pseudobulk	DESeq2
AC_1	Gm15563	1.15664	0.026357	0.0783721	pseudobulk	DESeq2
AC_1	Gm15713	1.84918	8.46246e-05	0.000668943	pseudobulk	DESeq2
AC_1	Gm16070	1.44604	0.00127172	0.00648174	pseudobulk	DESeq2
AC_1	Gm16090	1.12435	0.000188024	0.00131195	pseudobulk	DESeq2
AC_1	Gm16541	1.10125	0.00192912	0.00922244	pseudobulk	DESeq2
AC_1	Gm16552	1.04924	0.0171079	0.055563	pseudobulk	DESeq2
AC_1	Gm16863	3.06107	0.0419676	0.113189	pseudobulk	DESeq2
AC_1	Gm17206	1.1965	0.0315816	0.0904185	pseudobulk	DESeq2
AC_1	Gm17455	-1.45993	1.53236e-08	3.74751e-07	pseudobulk	DESeq2
AC_1	Gm19935	-1.15648	5.41959e-12	2.92867e-10	pseudobulk	DESeq2
AC_1	Gm19967	1.01219	8.39106e-05	0.000664705	pseudobulk	DESeq2
AC_1	Gm20713	1.29528	1.24128e-17	1.94663e-15	pseudobulk	DESeq2
AC_1	Gm21954	1.47226	2.87757e-14	2.56081e-12	pseudobulk	DESeq2
AC_1	Gm26512	1.34053	1.23576e-32	1.38566e-29	pseudobulk	DESeq2
AC_1	Gm26671	1.43288	1.50492e-10	6.05913e-09	pseudobulk	DESeq2
AC_1	Gm26743	1.32106	0.00103626	0.00545264	pseudobulk	DESeq2
AC_1	Gm26822	1.10893	0.00956825	0.0346205	pseudobulk	DESeq2
AC_1	Gm26843	2.32281	1.04079e-24	4.66817e-22	pseudobulk	DESeq2
AC_1	Gm26917	1.11794	1.33959e-16	1.82071e-14	pseudobulk	DESeq2
AC_1	Gm26930	1.15944	0.000198424	0.00137299	pseudobulk	DESeq2
AC_1	Gm27239	1.26222	6.18831e-09	1.67405e-07	pseudobulk	DESeq2
AC_1	Gm27241	1.17543	0.00528947	0.0212965	pseudobulk	DESeq2
AC_1	Gm28424	1.31153	0.00034024	0.00215665	pseudobulk	DESeq2
AC_1	Gm28694	1.12113	0.0433051	0.116126	pseudobulk	DESeq2
AC_1	Gm28710	1.13053	0.0426176	0.114721	pseudobulk	DESeq2
AC_1	Gm28750	1.70143	2.93084e-08	6.67957e-07	pseudobulk	DESeq2
AC_1	Gm29051	1.23511	0.00203737	0.00967599	pseudobulk	DESeq2
AC_1	Gm29571	1.11127	1.67566e-08	4.06252e-07	pseudobulk	DESeq2
AC_1	Gm30606	1.9351	1.7203e-05	0.000170705	pseudobulk	DESeq2
AC_1	Gm31036	1.45387	0.00376856	0.0160672	pseudobulk	DESeq2
AC_1	Gm31224	1.28152	0.0394497	0.107674	pseudobulk	DESeq2
AC_1	Gm31614	2.15352	2.36857e-15	2.60545e-13	pseudobulk	DESeq2
AC_1	Gm32151	1.15008	0.0247172	0.0742245	pseudobulk	DESeq2
AC_1	Gm33782	-1.1751	0.0333004	0.094221	pseudobulk	DESeq2
AC_1	Gm34408	1.31147	0.00544075	0.0217688	pseudobulk	DESeq2
AC_1	Gm35438	1.53616	1.4954e-05	0.000151403	pseudobulk	DESeq2
AC_1	Gm35552	1.36017	1.34987e-16	1.82362e-14	pseudobulk	DESeq2
AC_1	Gm36041	1.06057	0.0145437	0.048586	pseudobulk	DESeq2
AC_1	Gm36372	1.22327	0.0139511	0.0470283	pseudobulk	DESeq2
AC_1	Gm36500	1.24994	0.000424543	0.00258858	pseudobulk	DESeq2
AC_1	Gm36988	1.14264	0.000966053	0.00514479	pseudobulk	DESeq2
AC_1	Gm37107	1.16402	0.000741125	0.00413034	pseudobulk	DESeq2
AC_1	Gm37381	1.26493	0.0323194	0.0919506	pseudobulk	DESeq2
AC_1	Gm37679	1.17639	4.85988e-10	1.74255e-08	pseudobulk	DESeq2
AC_1	Gm37915	1.0053	0.00234534	0.0108536	pseudobulk	DESeq2
AC_1	Gm38033	1.08255	0.0117286	0.04093	pseudobulk	DESeq2
AC_1	Gm38293	1.36111	0.0108317	0.0382657	pseudobulk	DESeq2
AC_1	Gm39526	1.32412	0.00143114	0.00716243	pseudobulk	DESeq2
AC_1	Gm40418	1.59872	0.0359736	0.100155	pseudobulk	DESeq2
AC_1	Gm40662	1.40034	0.00695888	0.0266769	pseudobulk	DESeq2
AC_1	Gm41168	1.25176	7.66798e-08	1.54503e-06	pseudobulk	DESeq2
AC_1	Gm41836	1.00291	8.11686e-08	1.62526e-06	pseudobulk	DESeq2
AC_1	Gm42439	1.26585	0.00194734	0.00929173	pseudobulk	DESeq2
AC_1	Gm42696	1.40083	3.98864e-05	0.000355098	pseudobulk	DESeq2
AC_1	Gm42702	1.81425	0.000230109	0.00155669	pseudobulk	DESeq2
AC_1	Gm42722	-1.67768	5.89336e-07	9.29427e-06	pseudobulk	DESeq2
AC_1	Gm42775	1.66391	0.000137178	0.00101497	pseudobulk	DESeq2
AC_1	Gm43259	1.407	0.00534523	0.0214825	pseudobulk	DESeq2
AC_1	Gm43260	1.06264	0.00461451	0.0189846	pseudobulk	DESeq2
AC_1	Gm43466	1.13179	0.00734133	0.0278903	pseudobulk	DESeq2
AC_1	Gm44151	1.14481	1.36357e-06	1.91121e-05	pseudobulk	DESeq2
AC_1	Gm44167	1.33056	6.14271e-07	9.58639e-06	pseudobulk	DESeq2
AC_1	Gm44190	1.00273	0.000158727	0.00113944	pseudobulk	DESeq2
AC_1	Gm44257	1.2046	6.26895e-13	4.13493e-11	pseudobulk	DESeq2
AC_1	Gm45533	1.92054	0.00220294	0.0103004	pseudobulk	DESeq2
AC_1	Gm45708	2.386	2.36244e-17	3.55571e-15	pseudobulk	DESeq2
AC_1	Gm45820	1.05498	0.0288679	0.0843177	pseudobulk	DESeq2
AC_1	Gm47077	1.0523	0.0106831	0.037854	pseudobulk	DESeq2
AC_1	Gm47121	1.07959	0.00119336	0.00614257	pseudobulk	DESeq2
AC_1	Gm47781	1.09378	0.0116392	0.0406701	pseudobulk	DESeq2
AC_1	Gm48084	1.14577	0.000196919	0.00136342	pseudobulk	DESeq2
AC_1	Gm48086	1.39321	0.00142931	0.00715646	pseudobulk	DESeq2
AC_1	Gm48089	1.29834	0.00826904	0.0307022	pseudobulk	DESeq2
AC_1	Gm4841	-2.03456	0.00274713	0.0123436	pseudobulk	DESeq2
AC_1	Gm48486	1.36399	0.00376319	0.0160535	pseudobulk	DESeq2
AC_1	Gm48597	1.23697	7.48054e-09	1.95295e-07	pseudobulk	DESeq2
AC_1	Gm48617	1.31676	0.00341977	0.0148254	pseudobulk	DESeq2
AC_1	Gm48770	2.02193	2.11366e-13	1.53558e-11	pseudobulk	DESeq2
AC_1	Gm48956	1.09641	0.0338485	0.0953267	pseudobulk	DESeq2
AC_1	Gm4951	-1.20052	6.33775e-06	7.21107e-05	pseudobulk	DESeq2
AC_1	Gm49575	1.06215	0.0297163	0.0863553	pseudobulk	DESeq2
AC_1	Gm49708	1.01078	6.36358e-06	7.2368e-05	pseudobulk	DESeq2
AC_1	Gm50051	1.20479	0.00318471	0.0139466	pseudobulk	DESeq2
AC_1	Gm50232	1.04018	0.000105171	0.000805244	pseudobulk	DESeq2
AC_1	Gm50237	-1.27994	0.00055008	0.00321839	pseudobulk	DESeq2
AC_1	Gm5083	1.22374	2.23327e-08	5.25534e-07	pseudobulk	DESeq2
AC_1	Gm5089	1.07287	3.35016e-16	4.29318e-14	pseudobulk	DESeq2
AC_1	Gm5149	1.15321	0.032866	0.0932616	pseudobulk	DESeq2
AC_1	Gm5622	1.74872	0.0418331	0.112907	pseudobulk	DESeq2
AC_1	Gm6169	-1.32901	9.36977e-11	3.97214e-09	pseudobulk	DESeq2
AC_1	Gm6566	1.02004	0.00514735	0.0208253	pseudobulk	DESeq2
AC_1	Gm807	1.05793	0.000413551	0.00252843	pseudobulk	DESeq2
AC_1	Gm9889	1.05074	0.000225411	0.00152927	pseudobulk	DESeq2
AC_1	Gm9961	1.00374	0.00264451	0.0119665	pseudobulk	DESeq2
AC_1	Gm9968	1.12565	7.82435e-05	0.000626965	pseudobulk	DESeq2
AC_1	Gpc5	1.06843	1.17999e-31	1.15055e-28	pseudobulk	DESeq2
AC_1	Gpc6	1.11381	8.24099e-16	9.83045e-14	pseudobulk	DESeq2
AC_1	Gpr50	-2.7162	2.02496e-15	2.27059e-13	pseudobulk	DESeq2
AC_1	Gpx3	-1.28059	0.00151593	0.00751131	pseudobulk	DESeq2
AC_1	Greb1	1.09727	0.000198911	0.00137594	pseudobulk	DESeq2
AC_1	Grin2c	1.2076	1.25967e-43	3.53117e-40	pseudobulk	DESeq2
AC_1	Grm3	1.29032	2.96419e-29	2.29223e-26	pseudobulk	DESeq2
AC_1	Gsn	-1.07621	1.86953e-30	1.61254e-27	pseudobulk	DESeq2
AC_1	Gtse1	-1.19654	0.000329026	0.00209564	pseudobulk	DESeq2
AC_1	Gypc	-1.28856	0.000225443	0.00152927	pseudobulk	DESeq2
AC_1	H2-D1	-1.05869	1.80004e-06	2.42886e-05	pseudobulk	DESeq2
AC_1	H2-DMb1	-1.40159	0.000168853	0.00119987	pseudobulk	DESeq2
AC_1	H2-Q4	-1.16719	2.72628e-05	0.000254854	pseudobulk	DESeq2
AC_1	Hacd4	-1.04766	2.40119e-07	4.17759e-06	pseudobulk	DESeq2
AC_1	Hapln1	1.24956	2.91019e-23	1.05264e-20	pseudobulk	DESeq2
AC_1	Has2	-1.86743	2.3089e-06	3.01569e-05	pseudobulk	DESeq2
AC_1	Hcls1	-1.10751	1.70614e-07	3.12597e-06	pseudobulk	DESeq2
AC_1	Heatr4	1.29506	0.0032094	0.0140437	pseudobulk	DESeq2
AC_1	Heyl	-1.02532	0.00286724	0.012786	pseudobulk	DESeq2
AC_1	Hgf	1.04827	1.90126e-06	2.54857e-05	pseudobulk	DESeq2
AC_1	Hif3a	1.05937	4.68268e-10	1.69377e-08	pseudobulk	DESeq2
AC_1	Hmmr	-1.18029	0.000537777	0.00316279	pseudobulk	DESeq2
AC_1	Hmox1	-1.1334	4.31214e-06	5.19076e-05	pseudobulk	DESeq2
AC_1	Hotairm1	-1.83339	0.000137396	0.00101557	pseudobulk	DESeq2
AC_1	Hpgd	-1.93587	2.95838e-12	1.6968e-10	pseudobulk	DESeq2
AC_1	Hspb1	-1.65175	2.79264e-16	3.64114e-14	pseudobulk	DESeq2
AC_1	Htr6	1.47833	1.91551e-11	9.39985e-10	pseudobulk	DESeq2
AC_1	Icam1	-1.46054	2.17748e-06	2.87417e-05	pseudobulk	DESeq2
AC_1	Ifi203	-1.01085	0.0334603	0.0945539	pseudobulk	DESeq2
AC_1	Ifi204	-1.40308	8.76583e-07	1.3123e-05	pseudobulk	DESeq2
AC_1	Ifi27l2a	-1.13174	0.00481231	0.0196363	pseudobulk	DESeq2
AC_1	Ifi44	-1.35384	4.68711e-05	0.000405999	pseudobulk	DESeq2
AC_1	Ifi47	-2.0607	4.80122e-08	1.01962e-06	pseudobulk	DESeq2
AC_1	Ifit1	-1.19299	5.18035e-06	6.07218e-05	pseudobulk	DESeq2
AC_1	Ifit2	-1.39021	5.96856e-24	2.3902e-21	pseudobulk	DESeq2
AC_1	Ifit3	-1.0118	3.98045e-08	8.65816e-07	pseudobulk	DESeq2
AC_1	Ifitm3	-1.07335	7.90997e-12	4.1837e-10	pseudobulk	DESeq2
AC_1	Igfbp3	-1.77057	4.00439e-10	1.46736e-08	pseudobulk	DESeq2
AC_1	Igfbp5	-1.69673	1.39189e-94	3.12146e-90	pseudobulk	DESeq2
AC_1	Igfbp7	-1.63146	2.7448e-11	1.30413e-09	pseudobulk	DESeq2
AC_1	Igfbpl1	-1.09185	0.00088725	0.00479573	pseudobulk	DESeq2
AC_1	Igsf1	-2.57382	1.0817e-10	4.53426e-09	pseudobulk	DESeq2
AC_1	Igsf9	-1.48139	0.0313999	0.090038	pseudobulk	DESeq2
AC_1	Iigp1	-1.62154	1.69242e-09	5.37595e-08	pseudobulk	DESeq2
AC_1	Insm1	-1.21487	5.43433e-07	8.63105e-06	pseudobulk	DESeq2
AC_1	Iqub	-1.18367	2.65456e-09	7.99075e-08	pseudobulk	DESeq2
AC_1	Irak2	1.05978	3.44006e-34	4.53805e-31	pseudobulk	DESeq2
AC_1	Irf7	-1.17928	5.14504e-05	0.000439888	pseudobulk	DESeq2
AC_1	Irx1	-2.04073	0.00552884	0.0220505	pseudobulk	DESeq2
AC_1	Isg15	-1.00158	1.01992e-05	0.000108969	pseudobulk	DESeq2
AC_1	Itgax	-1.25699	0.0176673	0.0569344	pseudobulk	DESeq2
AC_1	Itprip	-2.40455	6.2685e-05	0.000518736	pseudobulk	DESeq2
AC_1	Kcne1l	-1.4928	8.10058e-17	1.1077e-14	pseudobulk	DESeq2
AC_1	Kif23	-1.09508	0.00311262	0.0136986	pseudobulk	DESeq2
AC_1	Kirrel2	1.72063	2.13511e-29	1.75047e-26	pseudobulk	DESeq2
AC_1	Lama3	1.99666	6.04926e-26	3.01468e-23	pseudobulk	DESeq2
AC_1	Lbp	-1.26719	1.0947e-06	1.58488e-05	pseudobulk	DESeq2
AC_1	Lcn2	-2.95603	7.18229e-14	5.7525e-12	pseudobulk	DESeq2
AC_1	Lgals3	-1.10627	0.0104282	0.0370976	pseudobulk	DESeq2
AC_1	Lockd	-1.08843	0.000320243	0.00204609	pseudobulk	DESeq2
AC_1	Lpo	-1.08575	0.00461204	0.0189779	pseudobulk	DESeq2
AC_1	Lrrc36	-1.11518	0.000146834	0.00107106	pseudobulk	DESeq2
AC_1	Lrrc8c	1.08466	5.48219e-18	9.31391e-16	pseudobulk	DESeq2
AC_1	Lsamp	1.00845	1.65701e-32	1.76953e-29	pseudobulk	DESeq2
AC_1	Luzp2	1.1834	8.42358e-56	9.44536e-52	pseudobulk	DESeq2
AC_1	Lypd6	1.02091	2.85926e-13	2.03562e-11	pseudobulk	DESeq2
AC_1	Maats1	-1.22899	3.3e-08	7.36376e-07	pseudobulk	DESeq2
AC_1	Magel2	-1.27077	0.0112999	0.0397071	pseudobulk	DESeq2
AC_1	Mall	-1.46576	0.0202984	0.0634354	pseudobulk	DESeq2
AC_1	Mamdc2	-1.27194	5.21339e-15	5.31434e-13	pseudobulk	DESeq2
AC_1	Mertk	1.29729	9.27551e-51	5.20031e-47	pseudobulk	DESeq2
AC_1	Met	-1.04385	9.85754e-12	5.10543e-10	pseudobulk	DESeq2
AC_1	Mettl11b	1.4555	1.42664e-11	7.17351e-10	pseudobulk	DESeq2
AC_1	Mgst1	-1.05588	5.13072e-13	3.42445e-11	pseudobulk	DESeq2
AC_1	Mia	-1.22605	1.19481e-07	2.27588e-06	pseudobulk	DESeq2
AC_1	Minar1	-1.00854	0.000303036	0.00195678	pseudobulk	DESeq2
AC_1	Mir133a-1hg	1.06483	0.0234193	0.0711945	pseudobulk	DESeq2
AC_1	Mki67	-1.21488	0.00149427	0.00743192	pseudobulk	DESeq2
AC_1	Mlf1	-1.52001	1.62355e-07	2.98685e-06	pseudobulk	DESeq2
AC_1	Mmp2	-1.77457	4.83162e-09	1.34768e-07	pseudobulk	DESeq2
AC_1	Mmp20	1.7296	0.0229307	0.0700034	pseudobulk	DESeq2
AC_1	Mmp3	-1.75014	0.01772	0.0570222	pseudobulk	DESeq2
AC_1	Myb	-1.04141	0.038865	0.106408	pseudobulk	DESeq2
AC_1	Myoc	-2.78342	7.21559e-37	1.01136e-33	pseudobulk	DESeq2
AC_1	Myocos	-2.16981	1.76269e-19	3.95301e-17	pseudobulk	DESeq2
AC_1	Myom3	1.01948	1.74897e-10	6.96241e-09	pseudobulk	DESeq2
AC_1	Nat8f3	1.49983	6.69107e-37	1.00036e-33	pseudobulk	DESeq2
AC_1	Nat8f7	1.66117	2.76062e-12	1.60388e-10	pseudobulk	DESeq2
AC_1	Nbl1	-1.19814	5.73767e-47	2.14455e-43	pseudobulk	DESeq2
AC_1	Nek2	-1.11372	0.0415401	0.112265	pseudobulk	DESeq2
AC_1	Nek5	-1.52953	2.57472e-09	7.79227e-08	pseudobulk	DESeq2
AC_1	Nell1os	1.15567	0.0144633	0.0483535	pseudobulk	DESeq2
AC_1	Nes	-1.76897	8.06661e-10	2.77032e-08	pseudobulk	DESeq2
AC_1	Nfatc4	-1.39678	1.19842e-05	0.000125705	pseudobulk	DESeq2
AC_1	Nfkbie	-1.03734	5.6591e-06	6.54464e-05	pseudobulk	DESeq2
AC_1	Nkd2	-1.03328	0.0226961	0.0694416	pseudobulk	DESeq2
AC_1	Nkx2-1	-1.21129	0.00803578	0.0299951	pseudobulk	DESeq2
AC_1	Nkx6-2	-1.56764	2.87181e-14	2.56081e-12	pseudobulk	DESeq2
AC_1	Nnat	-1.14853	1.84795e-07	3.33403e-06	pseudobulk	DESeq2
AC_1	Nphs1	1.48381	5.42483e-18	9.28681e-16	pseudobulk	DESeq2
AC_1	Oas1a	-1.31532	0.00169815	0.00828965	pseudobulk	DESeq2
AC_1	Oasl2	-1.16469	2.32642e-06	3.03504e-05	pseudobulk	DESeq2
AC_1	Olfr1388	1.32634	0.00311348	0.0136988	pseudobulk	DESeq2
AC_1	Olfr658	-1.40154	0.00235551	0.0108849	pseudobulk	DESeq2
AC_1	Omd	-1.11159	0.0053877	0.0216028	pseudobulk	DESeq2
AC_1	Otc	1.05734	0.00821724	0.0305346	pseudobulk	DESeq2
AC_1	Otog	1.69149	0.0014118	0.00708791	pseudobulk	DESeq2
AC_1	Otp	-2.3867	0.0452369	0.120221	pseudobulk	DESeq2
AC_1	Ovol1	1.00894	3.16187e-06	3.93278e-05	pseudobulk	DESeq2
AC_1	P2rx3	1.10673	0.0148905	0.0495418	pseudobulk	DESeq2
AC_1	P2ry1	-1.13321	2.60223e-06	3.33395e-05	pseudobulk	DESeq2
AC_1	P4ha3	-1.29859	1.26489e-14	1.18193e-12	pseudobulk	DESeq2
AC_1	Parp10	-1.03021	0.000718322	0.00402727	pseudobulk	DESeq2
AC_1	Parp14	-1.07739	1.90721e-06	2.55502e-05	pseudobulk	DESeq2
AC_1	Parpbp	-1.33651	0.0321361	0.0915739	pseudobulk	DESeq2
AC_1	Pbk	-1.30805	0.000572658	0.00333481	pseudobulk	DESeq2
AC_1	Pear1	-1.50252	0.00238531	0.0109887	pseudobulk	DESeq2
AC_1	Pgf	-1.3262	1.78131e-11	8.81846e-10	pseudobulk	DESeq2
AC_1	Phf11d	-1.05717	0.00132631	0.00671872	pseudobulk	DESeq2
AC_1	Pif1	-1.26083	0.0261945	0.0779905	pseudobulk	DESeq2
AC_1	Plat	-1.3857	1.05969e-20	2.64052e-18	pseudobulk	DESeq2
AC_1	Platr16	1.15628	0.0367796	0.101834	pseudobulk	DESeq2
AC_1	Plekhf1	-1.02717	2.21395e-06	2.91373e-05	pseudobulk	DESeq2
AC_1	Plp2	-1.07342	2.68095e-15	2.91859e-13	pseudobulk	DESeq2
AC_1	Plpp2	-1.01323	3.02702e-07	5.15444e-06	pseudobulk	DESeq2
AC_1	Pltp	-1.42416	1.72704e-18	3.22756e-16	pseudobulk	DESeq2
AC_1	Pnpla1	1.04336	0.0276994	0.0816061	pseudobulk	DESeq2
AC_1	Podxl	-1.02685	6.00455e-07	9.43411e-06	pseudobulk	DESeq2
AC_1	Ppara	1.0316	3.91047e-19	7.90055e-17	pseudobulk	DESeq2
AC_1	Ppp1r36	-1.19283	8.86414e-08	1.75762e-06	pseudobulk	DESeq2
AC_1	Ppp1r3b	-1.20744	0.0325052	0.0923905	pseudobulk	DESeq2
AC_1	Prom2	-1.6026	0.00743179	0.0281815	pseudobulk	DESeq2
AC_1	Ptchd4	1.26818	3.29513e-19	6.90621e-17	pseudobulk	DESeq2
AC_1	Ptpn20	2.18589	0.0393024	0.107356	pseudobulk	DESeq2
AC_1	Ptx3	-2.53093	4.64269e-14	3.89951e-12	pseudobulk	DESeq2
AC_1	Rab37	-1.17104	0.0120846	0.0418419	pseudobulk	DESeq2
AC_1	Ranbp3l	1.82375	6.81054e-38	1.17487e-34	pseudobulk	DESeq2
AC_1	Rapgef3os1	1.20739	4.51173e-05	0.000393696	pseudobulk	DESeq2
AC_1	Rassf4	-1.43178	5.54395e-06	6.43856e-05	pseudobulk	DESeq2
AC_1	Rbpjl	-1.26179	0.00783321	0.029366	pseudobulk	DESeq2
AC_1	Rcn3	-1.3454	4.70966e-14	3.92635e-12	pseudobulk	DESeq2
AC_1	Ret	-1.45422	0.00289657	0.0128963	pseudobulk	DESeq2
AC_1	Rmst	1.11507	6.12665e-18	1.02077e-15	pseudobulk	DESeq2
AC_1	Rnf138rt1	-1.1467	0.0171566	0.0556967	pseudobulk	DESeq2
AC_1	Rpe65	2.13479	2.45607e-23	9.02947e-21	pseudobulk	DESeq2
AC_1	Rpl3l	1.13142	0.000272267	0.00179163	pseudobulk	DESeq2
AC_1	Rskr	1.05698	0.00141566	0.00710239	pseudobulk	DESeq2
AC_1	S100a11	-1.03148	4.21217e-14	3.57811e-12	pseudobulk	DESeq2
AC_1	S100a4	-1.48042	4.86417e-10	1.74255e-08	pseudobulk	DESeq2
AC_1	S100a6	-1.19755	2.4278e-23	9.02947e-21	pseudobulk	DESeq2
AC_1	S1pr3	-2.75462	4.21766e-26	2.19966e-23	pseudobulk	DESeq2
AC_1	Sds	-1.26882	5.82152e-05	0.000487685	pseudobulk	DESeq2
AC_1	Sema3b	-1.91867	8.0193e-21	2.02068e-18	pseudobulk	DESeq2
AC_1	Serpina3n	-2.28531	3.21419e-21	8.79042e-19	pseudobulk	DESeq2
AC_1	Serpine1	-2.48356	1.80478e-07	3.2799e-06	pseudobulk	DESeq2
AC_1	Serpinf1	-1.63605	5.90049e-27	3.57633e-24	pseudobulk	DESeq2
AC_1	Serpinf2	-1.62737	2.30342e-09	7.07095e-08	pseudobulk	DESeq2
AC_1	Serping1	-1.77806	2.68172e-17	3.98279e-15	pseudobulk	DESeq2
AC_1	Sfrp5	-1.46976	0.000462044	0.00278244	pseudobulk	DESeq2
AC_1	Sfta3-ps	-1.45148	0.000995959	0.00527524	pseudobulk	DESeq2
AC_1	Sgcg	-1.05398	0.0118194	0.0411651	pseudobulk	DESeq2
AC_1	Slc10a6	-1.39859	0.0124897	0.0429857	pseudobulk	DESeq2
AC_1	Slc1a5	-1.59248	2.35133e-10	9.09154e-09	pseudobulk	DESeq2
AC_1	Slc26a5	1.49053	1.2963e-05	0.000134576	pseudobulk	DESeq2
AC_1	Slc36a2	-2.50399	3.6403e-15	3.92487e-13	pseudobulk	DESeq2
AC_1	Slc38a1	-1.00776	2.37415e-27	1.52122e-24	pseudobulk	DESeq2
AC_1	Slc39a8	-1.12335	1.82949e-09	5.7222e-08	pseudobulk	DESeq2
AC_1	Slc43a3	-2.20616	5.27601e-17	7.4415e-15	pseudobulk	DESeq2
AC_1	Slc5a12	1.15126	0.0224004	0.068762	pseudobulk	DESeq2
AC_1	Slco1a5	-1.47861	1.91369e-05	0.000186836	pseudobulk	DESeq2
AC_1	Slco1b2	1.6541	2.80721e-11	1.33096e-09	pseudobulk	DESeq2
AC_1	Slco1c1	1.55171	5.64165e-52	4.21732e-48	pseudobulk	DESeq2
AC_1	Slfn8	-1.35781	4.90231e-07	7.91499e-06	pseudobulk	DESeq2
AC_1	Slfn9	-1.56265	2.0502e-09	6.33304e-08	pseudobulk	DESeq2
AC_1	Smtnl2	-1.54454	0.0244479	0.0735436	pseudobulk	DESeq2
AC_1	Sncg	-1.66759	0.000688463	0.00388805	pseudobulk	DESeq2
AC_1	Socs3	-1.37283	9.11716e-09	2.33938e-07	pseudobulk	DESeq2
AC_1	Sox3	-1.17558	3.78583e-05	0.000338791	pseudobulk	DESeq2
AC_1	Sp5	-1.25767	0.0152599	0.0505046	pseudobulk	DESeq2
AC_1	Sp6	1.17309	0.004416	0.0182853	pseudobulk	DESeq2
AC_1	Sparc	-1.71212	1.23575e-14	1.15954e-12	pseudobulk	DESeq2
AC_1	Spata31d1a	1.17122	0.010143	0.0362729	pseudobulk	DESeq2
AC_1	Sptlc3	1.07464	0.00555226	0.0221242	pseudobulk	DESeq2
AC_1	Srarp	1.05055	0.000355987	0.00223686	pseudobulk	DESeq2
AC_1	Ssc5d	-1.338	2.28548e-05	0.000218661	pseudobulk	DESeq2
AC_1	St6galnac5	1.27115	2.18555e-29	1.75047e-26	pseudobulk	DESeq2
AC_1	St8sia2	-1.21988	1.01373e-12	6.4039e-11	pseudobulk	DESeq2
AC_1	Steap4	-2.58839	9.45943e-14	7.39154e-12	pseudobulk	DESeq2
AC_1	Sucnr1	-2.20179	0.00237011	0.0109299	pseudobulk	DESeq2
AC_1	Sulf1	-1.40064	4.66571e-15	4.9208e-13	pseudobulk	DESeq2
AC_1	Sulf2	-1.24165	1.53744e-26	8.61964e-24	pseudobulk	DESeq2
AC_1	Swap70	1.07312	7.87426e-14	6.26199e-12	pseudobulk	DESeq2
AC_1	Sycp2	1.05371	3.22634e-13	2.25402e-11	pseudobulk	DESeq2
AC_1	Tagln	-1.31925	1.40692e-05	0.000143874	pseudobulk	DESeq2
AC_1	Tagln2	-1.11259	1.17055e-09	3.8661e-08	pseudobulk	DESeq2
AC_1	Tcea3	-1.4928	5.15553e-06	6.04696e-05	pseudobulk	DESeq2
AC_1	Tex12	1.08752	9.76468e-06	0.000105129	pseudobulk	DESeq2
AC_1	Tfap2b	-1.32639	0.0496983	0.129371	pseudobulk	DESeq2
AC_1	Tgm1	-2.58963	3.71535e-14	3.24204e-12	pseudobulk	DESeq2
AC_1	Tgm2	-1.0635	1.03275e-05	0.000110288	pseudobulk	DESeq2
AC_1	Thbs2	-1.30558	9.54091e-06	0.000103016	pseudobulk	DESeq2
AC_1	Thbs4	-2.08805	1.86703e-26	1.02122e-23	pseudobulk	DESeq2
AC_1	Them7	1.17104	0.00173166	0.00842759	pseudobulk	DESeq2
AC_1	Timp1	-2.12613	4.39074e-10	1.60072e-08	pseudobulk	DESeq2
AC_1	Tlr1	-1.2095	0.00855135	0.0315675	pseudobulk	DESeq2
AC_1	Tlr2	-1.32499	0.000152764	0.00110414	pseudobulk	DESeq2
AC_1	Tm4sf1	-1.92551	4.84505e-18	8.42288e-16	pseudobulk	DESeq2
AC_1	Tmem82	1.39981	6.02776e-11	2.64537e-09	pseudobulk	DESeq2
AC_1	Tnfaip2	-1.15276	4.3545e-09	1.23145e-07	pseudobulk	DESeq2
AC_1	Tnfrsf10b	-1.04003	0.00730195	0.0277737	pseudobulk	DESeq2
AC_1	Tnfrsf11b	-1.1236	9.52958e-07	1.41156e-05	pseudobulk	DESeq2
AC_1	Tnfrsf12a	-1.20101	4.99293e-09	1.38922e-07	pseudobulk	DESeq2
AC_1	Tnip3	1.40166	0.000824544	0.00451998	pseudobulk	DESeq2
AC_1	Tnn	-1.22681	0.0208236	0.0647787	pseudobulk	DESeq2
AC_1	Tnnt1	-1.22543	0.0337637	0.0951717	pseudobulk	DESeq2
AC_1	Top2a	-1.52824	2.58657e-06	3.31655e-05	pseudobulk	DESeq2
AC_1	Trac	-1.43056	0.000464755	0.00279247	pseudobulk	DESeq2
AC_1	Treml2	-1.22162	0.0382706	0.105127	pseudobulk	DESeq2
AC_1	Trim67	-1.15288	0.000242247	0.00162605	pseudobulk	DESeq2
AC_1	Tshr	-1.20755	3.74275e-12	2.11957e-10	pseudobulk	DESeq2
AC_1	Tsnaxip1	-1.31587	0.000152653	0.00110414	pseudobulk	DESeq2
AC_1	Tspo	-1.12839	4.18109e-16	5.23828e-14	pseudobulk	DESeq2
AC_1	Ttc21a	-1.00341	0.00057312	0.00333579	pseudobulk	DESeq2
AC_1	Ttll8	1.04853	5.03491e-11	2.25408e-09	pseudobulk	DESeq2
AC_1	Tuba1c	-1.05219	0.000325722	0.00207695	pseudobulk	DESeq2
AC_1	Ube2c	-1.47111	0.00238179	0.0109747	pseudobulk	DESeq2
AC_1	Ube2l6	-1.12981	1.15981e-07	2.21361e-06	pseudobulk	DESeq2
AC_1	Ubxn10	-1.11929	8.84873e-05	0.000694032	pseudobulk	DESeq2
AC_1	Ucma	-1.87291	6.78232e-09	1.8e-07	pseudobulk	DESeq2
AC_1	Ucp2	-1.3875	2.42502e-11	1.16453e-09	pseudobulk	DESeq2
AC_1	Uhrf1	-1.0948	2.95196e-05	0.00027288	pseudobulk	DESeq2
AC_1	Vegfa	1.07183	2.60797e-27	1.62462e-24	pseudobulk	DESeq2
AC_1	Vegfd	1.32019	2.29408e-10	8.90089e-09	pseudobulk	DESeq2
AC_1	Vim	-2.03415	7.0552e-28	4.94437e-25	pseudobulk	DESeq2
AC_1	Vit	-1.03674	5.65254e-10	1.98069e-08	pseudobulk	DESeq2
AC_1	Vmn2r84	1.60814	0.0477226	0.125246	pseudobulk	DESeq2
AC_1	Vnn1	-1.12946	2.38001e-06	3.08699e-05	pseudobulk	DESeq2
AC_1	Vwa5b1	-1.3141	5.9129e-05	0.000493497	pseudobulk	DESeq2
AC_1	Was	-1.63482	0.00482398	0.019666	pseudobulk	DESeq2
AC_1	Wdr64	1.07639	0.00302313	0.0133642	pseudobulk	DESeq2
AC_1	Wfdc18	-1.31813	1.05626e-05	0.000112424	pseudobulk	DESeq2
AC_1	Wfikkn2	-2.09928	2.206e-06	2.90498e-05	pseudobulk	DESeq2
AC_1	Wnt5a	-1.31446	6.84333e-10	2.37567e-08	pseudobulk	DESeq2
AC_1	Zbp1	-1.91564	0.0184848	0.0590882	pseudobulk	DESeq2
AC_1	Zfp853	-1.00717	0.000710896	0.00399163	pseudobulk	DESeq2
AC_1	Zfp993	1.18281	0.0441138	0.117745	pseudobulk	DESeq2
AC_1	mt-Nd4l	-1.09618	2.2377e-05	0.000214547	pseudobulk	DESeq2
AC_2	0610005C13Rik	-1.15656	0.00469695	0.0202409	pseudobulk	DESeq2
AC_2	1700020G17Rik	-1.44755	0.0115482	0.0419808	pseudobulk	DESeq2
AC_2	1700026F02Rik	-1.19774	0.0138199	0.0485929	pseudobulk	DESeq2
AC_2	1700030N03Rik	-1.66474	0.000521402	0.00323278	pseudobulk	DESeq2
AC_2	1700108F19Rik	-1.22243	3.62649e-12	1.63967e-10	pseudobulk	DESeq2
AC_2	1700110K17Rik	-1.46558	0.0159401	0.0545926	pseudobulk	DESeq2
AC_2	1700112J16Rik	-1.09569	0.00363522	0.0164428	pseudobulk	DESeq2
AC_2	1810013D15Rik	-1.28357	0.000294	0.00199553	pseudobulk	DESeq2
AC_2	1810034E14Rik	-1.62045	1.6333e-07	2.68733e-06	pseudobulk	DESeq2
AC_2	2010007H06Rik	-1.1358	0.00172386	0.00886882	pseudobulk	DESeq2
AC_2	2010109A12Rik	-1.12425	0.025709	0.07999	pseudobulk	DESeq2
AC_2	2310067P03Rik	-1.18659	0.0156439	0.0537919	pseudobulk	DESeq2
AC_2	2310068J16Rik	-1.02112	0.00345926	0.0158192	pseudobulk	DESeq2
AC_2	3110021N24Rik	-1.14929	2.87666e-07	4.47378e-06	pseudobulk	DESeq2
AC_2	3110045C21Rik	-1.05376	0.00434888	0.0190039	pseudobulk	DESeq2
AC_2	4732419C18Rik	-1.05495	0.00021118	0.00149729	pseudobulk	DESeq2
AC_2	4833411C07Rik	-1.1076	7.73713e-07	1.08854e-05	pseudobulk	DESeq2
AC_2	4833423E24Rik	1.03154	0.00203927	0.0101968	pseudobulk	DESeq2
AC_2	4921504E06Rik	-1.16597	0.0321733	0.0954011	pseudobulk	DESeq2
AC_2	4930408O17Rik	-1.60868	0.000144506	0.00109077	pseudobulk	DESeq2
AC_2	4930426I24Rik	-1.23288	0.034962	0.102131	pseudobulk	DESeq2
AC_2	4930430A15Rik	-1.48458	0.0358243	0.104067	pseudobulk	DESeq2
AC_2	4930480K15Rik	-1.01434	0.000171593	0.00126075	pseudobulk	DESeq2
AC_2	4930488L21Rik	-1.0627	1.79037e-12	8.56507e-11	pseudobulk	DESeq2
AC_2	4930505G20Rik	-1.25948	0.000898745	0.00510001	pseudobulk	DESeq2
AC_2	4930509H03Rik	-1.05523	0.017476	0.0586791	pseudobulk	DESeq2
AC_2	4930519G04Rik	-1.11227	0.0200599	0.0655014	pseudobulk	DESeq2
AC_2	4930545L23Rik	-1.31373	0.0145202	0.0505886	pseudobulk	DESeq2
AC_2	4930549P19Rik	-1.27234	0.00515656	0.02191	pseudobulk	DESeq2
AC_2	4930554G24Rik	-1.03966	0.00858879	0.0331006	pseudobulk	DESeq2
AC_2	4930556N13Rik	-1.24693	0.00342273	0.0156777	pseudobulk	DESeq2
AC_2	4930570B17Rik	-1.10803	5.38869e-05	0.000457233	pseudobulk	DESeq2
AC_2	4933406B15Rik	-1.04877	0.049152	0.134057	pseudobulk	DESeq2
AC_2	4933408B17Rik	-1.05346	0.00132613	0.007137	pseudobulk	DESeq2
AC_2	4933427D06Rik	-1.49483	0.0287572	0.0871144	pseudobulk	DESeq2
AC_2	4933427I22Rik	-1.40621	0.000157222	0.00117216	pseudobulk	DESeq2
AC_2	4933432K03Rik	-1.11849	7.37541e-08	1.31794e-06	pseudobulk	DESeq2
AC_2	6330576A10Rik	-2.02949	1.98098e-06	2.50284e-05	pseudobulk	DESeq2
AC_2	6430590A07Rik	-1.15168	3.07614e-11	1.19146e-09	pseudobulk	DESeq2
AC_2	6720483E21Rik	-1.44913	0.00128871	0.00696738	pseudobulk	DESeq2
AC_2	8030451A03Rik	-1.11606	0.0085673	0.0330291	pseudobulk	DESeq2
AC_2	8430419K02Rik	-2.43127	0.0418871	0.117862	pseudobulk	DESeq2
AC_2	9030622O22Rik	-1.02745	0.0063066	0.0257805	pseudobulk	DESeq2
AC_2	9330185C12Rik	-1.90448	6.79431e-05	0.000562041	pseudobulk	DESeq2
AC_2	9330188P03Rik	-1.10746	1.80261e-18	2.48008e-16	pseudobulk	DESeq2
AC_2	9430021M05Rik	1.02737	0.00513934	0.0218591	pseudobulk	DESeq2
AC_2	9430085M18Rik	1.39403	0.0364574	0.105687	pseudobulk	DESeq2
AC_2	9630002D21Rik	-1.06628	0.0120368	0.0434281	pseudobulk	DESeq2
AC_2	9630013D21Rik	-2.22238	1.29158e-06	1.71594e-05	pseudobulk	DESeq2
AC_2	A230108P19Rik	-1.48785	7.03599e-09	1.63512e-07	pseudobulk	DESeq2
AC_2	A330072L02Rik	-1.03222	0.000827959	0.00476831	pseudobulk	DESeq2
AC_2	A330076C08Rik	-2.02382	1.9052e-07	3.09184e-06	pseudobulk	DESeq2
AC_2	A430010J10Rik	-1.28805	0.0137115	0.0482571	pseudobulk	DESeq2
AC_2	A530053G22Rik	-1.40708	0.000661134	0.00393383	pseudobulk	DESeq2
AC_2	A530076I17Rik	-1.40161	7.1101e-09	1.65063e-07	pseudobulk	DESeq2
AC_2	A730020M07Rik	-1.87523	1.9106e-06	2.42486e-05	pseudobulk	DESeq2
AC_2	A730049H05Rik	-1.37949	0.000174522	0.00127819	pseudobulk	DESeq2
AC_2	A830019P07Rik	-1.32147	2.93852e-11	1.14121e-09	pseudobulk	DESeq2
AC_2	AA467197	-1.11093	0.00896471	0.03422	pseudobulk	DESeq2
AC_2	AC103362.1	-1.41926	0.00549938	0.0230769	pseudobulk	DESeq2
AC_2	AC150683.1	-1.11491	0.000172536	0.00126572	pseudobulk	DESeq2
AC_2	AI849053	-1.01168	3.27423e-10	1.01701e-08	pseudobulk	DESeq2
AC_2	Abca12	-1.21581	0.000102635	0.000808744	pseudobulk	DESeq2
AC_2	Ace2	1.3827	0.0447212	0.124278	pseudobulk	DESeq2
AC_2	Acot5	1.18868	0.00536091	0.0226104	pseudobulk	DESeq2
AC_2	Acss2os	-1.21487	5.60144e-06	6.29664e-05	pseudobulk	DESeq2
AC_2	Adam12	-1.14389	4.27866e-05	0.000375404	pseudobulk	DESeq2
AC_2	Adam28	-1.19153	2.47774e-11	9.71431e-10	pseudobulk	DESeq2
AC_2	Adam32	-1.35466	7.05664e-07	1.0016e-05	pseudobulk	DESeq2
AC_2	Adamts12	-1.10638	0.000167402	0.00123623	pseudobulk	DESeq2
AC_2	Adamts14	-1.66048	0.000482076	0.0030334	pseudobulk	DESeq2
AC_2	Adgrb3	-1.17195	7.90347e-45	1.6113e-41	pseudobulk	DESeq2
AC_2	Adora3	-1.55398	5.38482e-05	0.000457078	pseudobulk	DESeq2
AC_2	Agt	-1.32534	6.37483e-05	0.000530865	pseudobulk	DESeq2
AC_2	Alpk1	-1.06762	1.88794e-19	3.11315e-17	pseudobulk	DESeq2
AC_2	Alpk2	-1.21962	0.00366455	0.0165454	pseudobulk	DESeq2
AC_2	Angptl4	-1.62795	2.14034e-23	5.85358e-21	pseudobulk	DESeq2
AC_2	Anxa8	1.0265	0.0346905	0.101457	pseudobulk	DESeq2
AC_2	Aox1	-1.20576	3.60532e-20	6.36638e-18	pseudobulk	DESeq2
AC_2	Aqp9	-1.14915	1.2501e-14	9.19169e-13	pseudobulk	DESeq2
AC_2	Arc	1.00072	0.024193	0.0764481	pseudobulk	DESeq2
AC_2	Arhgap28	-1.11388	0.000580115	0.00352279	pseudobulk	DESeq2
AC_2	Ascl1	1.28139	5.37788e-19	8.14894e-17	pseudobulk	DESeq2
AC_2	Atp13a4	-1.80302	4.02046e-46	9.01629e-43	pseudobulk	DESeq2
AC_2	Atp13a5	-1.87651	3.29885e-18	4.40358e-16	pseudobulk	DESeq2
AC_2	Atp8b4	-1.59381	0.000231063	0.00162033	pseudobulk	DESeq2
AC_2	B230323A14Rik	-2.30591	5.9981e-09	1.42042e-07	pseudobulk	DESeq2
AC_2	B930059L03Rik	-1.01163	0.00487249	0.020889	pseudobulk	DESeq2
AC_2	BC016579	-1.38248	0.000866953	0.00495598	pseudobulk	DESeq2
AC_2	BC048559	-1.07182	7.35348e-06	8.04435e-05	pseudobulk	DESeq2
AC_2	Bdkrb2	-1.54925	0.000321277	0.00215653	pseudobulk	DESeq2
AC_2	Bhlha9	1.41104	0.00564506	0.0235615	pseudobulk	DESeq2
AC_2	Brinp3	-1.36907	2.11985e-50	5.94248e-47	pseudobulk	DESeq2
AC_2	C030005K06Rik	-1.8201	4.39248e-19	6.79349e-17	pseudobulk	DESeq2
AC_2	C030018K13Rik	-1.00658	6.24303e-06	6.95164e-05	pseudobulk	DESeq2
AC_2	C230072F16Rik	1.54552	3.87839e-08	7.45941e-07	pseudobulk	DESeq2
AC_2	C3	-1.59209	1.43693e-06	1.88669e-05	pseudobulk	DESeq2
AC_2	C630028M04Rik	-1.10973	0.0320455	0.0951102	pseudobulk	DESeq2
AC_2	Cacng8	-1.10704	1.53888e-19	2.57545e-17	pseudobulk	DESeq2
AC_2	Carmil1	-1.00919	1.01677e-19	1.74062e-17	pseudobulk	DESeq2
AC_2	Catspere1	-1.27373	0.0131557	0.0466805	pseudobulk	DESeq2
AC_2	Ccdc141	-1.44372	1.42133e-29	7.06355e-27	pseudobulk	DESeq2
AC_2	Ccdc170	1.33504	2.30161e-08	4.73106e-07	pseudobulk	DESeq2
AC_2	Ccdc18	-1.42749	3.38672e-19	5.31123e-17	pseudobulk	DESeq2
AC_2	Ccdc192	-1.20816	0.000419116	0.002704	pseudobulk	DESeq2
AC_2	Ccdc24	-1.26245	1.43597e-08	3.09586e-07	pseudobulk	DESeq2
AC_2	Ccdc87	1.31325	0.0116854	0.0423424	pseudobulk	DESeq2
AC_2	Ccl2	-1.84153	1.91812e-07	3.10583e-06	pseudobulk	DESeq2
AC_2	Ccl7	-1.80279	0.000175418	0.00128392	pseudobulk	DESeq2
AC_2	Ccn5	-1.57793	0.0468708	0.129337	pseudobulk	DESeq2
AC_2	Ccr2	1.06909	0.0020076	0.0100721	pseudobulk	DESeq2
AC_2	Cd164l2	-1.23087	8.8615e-08	1.55256e-06	pseudobulk	DESeq2
AC_2	Cdh10	-1.12762	3.64381e-61	4.08581e-57	pseudobulk	DESeq2
AC_2	Cdh19	-1.2916	2.01819e-24	6.37462e-22	pseudobulk	DESeq2
AC_2	Cdh20	-1.1201	1.4209e-36	1.51739e-33	pseudobulk	DESeq2
AC_2	Cdsn	-1.02061	0.000554134	0.00339814	pseudobulk	DESeq2
AC_2	Cep85l	-1.12249	3.23846e-35	3.15764e-32	pseudobulk	DESeq2
AC_2	Cfb	-1.48817	2.40734e-09	6.2485e-08	pseudobulk	DESeq2
AC_2	Chrna7	-1.06834	3.22062e-06	3.83771e-05	pseudobulk	DESeq2
AC_2	Ckap2	-1.09408	0.000106309	0.000832143	pseudobulk	DESeq2
AC_2	Cnbd1	-1.09436	3.0365e-06	3.64348e-05	pseudobulk	DESeq2
AC_2	Col23a1	1.08278	1.47441e-07	2.47308e-06	pseudobulk	DESeq2
AC_2	Col5a3	-1.66072	1.55502e-12	7.59755e-11	pseudobulk	DESeq2
AC_2	Col7a1	-1.01964	0.000338524	0.00225208	pseudobulk	DESeq2
AC_2	Cp	-1.39925	5.5971e-10	1.64942e-08	pseudobulk	DESeq2
AC_2	Cped1	-1.16589	1.35385e-13	7.88611e-12	pseudobulk	DESeq2
AC_2	Cplx3	1.0103	0.000156751	0.00116942	pseudobulk	DESeq2
AC_2	Cpsf4l	-1.30302	0.000286612	0.00195188	pseudobulk	DESeq2
AC_2	Cpvl	-1.47429	0.00856722	0.0330291	pseudobulk	DESeq2
AC_2	Crnde	-1.23958	0.0455136	0.126136	pseudobulk	DESeq2
AC_2	Ctf2	-1.2546	0.00795677	0.0310977	pseudobulk	DESeq2
AC_2	Cxcl1	-1.38948	0.0116698	0.0422991	pseudobulk	DESeq2
AC_2	Cxcl10	-1.83037	3.02773e-10	9.45682e-09	pseudobulk	DESeq2
AC_2	Cyp27a1	-1.16211	6.37054e-05	0.000530705	pseudobulk	DESeq2
AC_2	Cyp2j8	-1.10554	4.93727e-05	0.00042439	pseudobulk	DESeq2
AC_2	D030055H07Rik	-1.37398	1.83432e-09	4.89138e-08	pseudobulk	DESeq2
AC_2	D130040H23Rik	-1.36033	6.1662e-19	9.21888e-17	pseudobulk	DESeq2
AC_2	D330050G23Rik	-1.04001	8.05972e-08	1.42321e-06	pseudobulk	DESeq2
AC_2	D5Ertd615e	-1.14611	2.16264e-06	2.70041e-05	pseudobulk	DESeq2
AC_2	D6Ertd474e	-1.09445	0.00948767	0.0358602	pseudobulk	DESeq2
AC_2	D830025C05Rik	-1.11812	4.97531e-06	5.65803e-05	pseudobulk	DESeq2
AC_2	D830032E09Rik	-1.59178	0.00376429	0.0169106	pseudobulk	DESeq2
AC_2	D930020B18Rik	-1.38902	8.23648e-15	6.24376e-13	pseudobulk	DESeq2
AC_2	Dab2	-1.3938	5.19641e-15	4.10333e-13	pseudobulk	DESeq2
AC_2	Ddhd1	-1.10116	1.14456e-22	2.91681e-20	pseudobulk	DESeq2
AC_2	Dhrs11	-1.0941	4.35049e-14	2.86953e-12	pseudobulk	DESeq2
AC_2	Dlx4	1.97125	0.0193401	0.0636608	pseudobulk	DESeq2
AC_2	Dnah8	-1.01585	0.000450768	0.00287267	pseudobulk	DESeq2
AC_2	Dnajb13	1.09738	0.00017422	0.00127723	pseudobulk	DESeq2
AC_2	Dock4	-1.12207	1.79745e-30	1.03358e-27	pseudobulk	DESeq2
AC_2	Dpf3	-1.01085	6.51682e-27	2.47706e-24	pseudobulk	DESeq2
AC_2	Dph1	-1.08904	0.00289242	0.0136015	pseudobulk	DESeq2
AC_2	Draxin	1.0965	0.000103937	0.000817282	pseudobulk	DESeq2
AC_2	Dthd1	-2.13604	8.52837e-05	0.000683549	pseudobulk	DESeq2
AC_2	Egf	-1.49936	1.43715e-12	7.0524e-11	pseudobulk	DESeq2
AC_2	Egfros	-2.24114	0.0409831	0.116043	pseudobulk	DESeq2
AC_2	Eldr	-1.84245	0.0109683	0.0402774	pseudobulk	DESeq2
AC_2	Emx1	1.11186	0.000304271	0.00205318	pseudobulk	DESeq2
AC_2	Enkur	1.16167	1.59146e-08	3.40555e-07	pseudobulk	DESeq2
AC_2	Epx	-1.09303	0.00185965	0.00945253	pseudobulk	DESeq2
AC_2	Erbb4	-1.14418	2.4764e-14	1.70871e-12	pseudobulk	DESeq2
AC_2	Esco2	-2.69546	0.0143236	0.0500344	pseudobulk	DESeq2
AC_2	Etv4	-1.4157	3.93434e-33	3.26784e-30	pseudobulk	DESeq2
AC_2	F630040K05Rik	-1.39281	1.02394e-10	3.55463e-09	pseudobulk	DESeq2
AC_2	F830016B08Rik	-1.10869	0.000488821	0.00306488	pseudobulk	DESeq2
AC_2	Fam186a	-1.26258	0.0073237	0.0291002	pseudobulk	DESeq2
AC_2	Fam217a	-1.24687	0.0211289	0.068407	pseudobulk	DESeq2
AC_2	Fam228a	-1.00082	1.06411e-07	1.83004e-06	pseudobulk	DESeq2
AC_2	Fam228b	-1.10442	4.49512e-10	1.35676e-08	pseudobulk	DESeq2
AC_2	Fam83f	-1.38409	0.000890734	0.00507124	pseudobulk	DESeq2
AC_2	Fat3	-1.03454	2.78147e-21	5.82964e-19	pseudobulk	DESeq2
AC_2	Fbxw10	-1.0834	3.21578e-05	0.000293397	pseudobulk	DESeq2
AC_2	Fcrl5	-1.52604	0.0141288	0.0495316	pseudobulk	DESeq2
AC_2	Folh1	-1.25345	1.97089e-17	2.27831e-15	pseudobulk	DESeq2
AC_2	Foxb1	-1.51236	0.0352996	0.102862	pseudobulk	DESeq2
AC_2	Frem1	-1.33641	2.24061e-11	8.89345e-10	pseudobulk	DESeq2
AC_2	Frmpd1	-1.02144	4.97053e-21	9.86452e-19	pseudobulk	DESeq2
AC_2	Frmpd1os	-1.6284	0.00895722	0.0342031	pseudobulk	DESeq2
AC_2	Fry	-1.03997	7.42731e-37	8.76657e-34	pseudobulk	DESeq2
AC_2	Fxyd6	1.25939	1.782e-52	5.709e-49	pseudobulk	DESeq2
AC_2	Fzd10	-1.24308	4.43827e-07	6.61347e-06	pseudobulk	DESeq2
AC_2	Fzd5	1.12254	1.26449e-09	3.47945e-08	pseudobulk	DESeq2
AC_2	G630055G22Rik	-1.00681	0.0412944	0.116663	pseudobulk	DESeq2
AC_2	Gabrr2	-1.25087	0.0134074	0.0474232	pseudobulk	DESeq2
AC_2	Gata4	-1.08488	1.46426e-06	1.91696e-05	pseudobulk	DESeq2
AC_2	Gdf15	-1.0302	0.0119032	0.0430203	pseudobulk	DESeq2
AC_2	Ggt5	-1.78801	0.000249323	0.00172776	pseudobulk	DESeq2
AC_2	Ghr	-1.19245	7.98673e-31	5.11744e-28	pseudobulk	DESeq2
AC_2	Gli1	-1.40893	2.61056e-13	1.42791e-11	pseudobulk	DESeq2
AC_2	Glis1	-1.0609	0.0153906	0.0530837	pseudobulk	DESeq2
AC_2	Gm10715	-1.07983	0.000397013	0.00257846	pseudobulk	DESeq2
AC_2	Gm10862	-1.3151	0.00800566	0.0312452	pseudobulk	DESeq2
AC_2	Gm11084	-1.10306	3.52914e-06	4.16549e-05	pseudobulk	DESeq2
AC_2	Gm11228	-1.08138	0.0406513	0.115252	pseudobulk	DESeq2
AC_2	Gm11548	-1.15327	0.010827	0.0398631	pseudobulk	DESeq2
AC_2	Gm11592	-1.2246	1.01055e-06	1.37785e-05	pseudobulk	DESeq2
AC_2	Gm11630	-1.20594	0.0492078	0.134168	pseudobulk	DESeq2
AC_2	Gm11713	-1.14292	0.0308933	0.0922889	pseudobulk	DESeq2
AC_2	Gm12089	-1.20365	1.16557e-05	0.000121126	pseudobulk	DESeq2
AC_2	Gm12132	-1.17437	0.0002203	0.00155409	pseudobulk	DESeq2
AC_2	Gm12239	-1.5667	1.09335e-11	4.54906e-10	pseudobulk	DESeq2
AC_2	Gm12648	-1.19469	0.000203368	0.001452	pseudobulk	DESeq2
AC_2	Gm12681	-1.16453	0.0354385	0.103187	pseudobulk	DESeq2
AC_2	Gm12784	1.51918	0.0166885	0.0565257	pseudobulk	DESeq2
AC_2	Gm12811	-1.73788	5.74331e-07	8.32038e-06	pseudobulk	DESeq2
AC_2	Gm13075	-1.02254	0.00304824	0.014215	pseudobulk	DESeq2
AC_2	Gm13187	-1.90309	0.00349312	0.0159318	pseudobulk	DESeq2
AC_2	Gm13266	-1.56617	1.12408e-08	2.49839e-07	pseudobulk	DESeq2
AC_2	Gm13267	-1.0131	0.000328596	0.00219764	pseudobulk	DESeq2
AC_2	Gm13483	-1.04535	5.10144e-08	9.55763e-07	pseudobulk	DESeq2
AC_2	Gm13684	-1.48716	8.70565e-14	5.36354e-12	pseudobulk	DESeq2
AC_2	Gm13912	-1.27334	0.00676148	0.0272676	pseudobulk	DESeq2
AC_2	Gm13936	-1.28158	0.00636759	0.0259966	pseudobulk	DESeq2
AC_2	Gm14286	-1.34207	0.00799865	0.0312233	pseudobulk	DESeq2
AC_2	Gm14391	-1.09484	1.18895e-05	0.00012327	pseudobulk	DESeq2
AC_2	Gm14471	-1.10801	0.0174008	0.0584529	pseudobulk	DESeq2
AC_2	Gm14634	-1.26597	3.28216e-06	3.90068e-05	pseudobulk	DESeq2
AC_2	Gm15218	-1.11455	0.00919783	0.0349611	pseudobulk	DESeq2
AC_2	Gm15577	-1.34543	0.0110356	0.0404982	pseudobulk	DESeq2
AC_2	Gm15584	-1.20341	6.59347e-05	0.000547243	pseudobulk	DESeq2
AC_2	Gm15713	-1.49338	0.00479062	0.0206011	pseudobulk	DESeq2
AC_2	Gm15802	-1.08472	1.3961e-10	4.66615e-09	pseudobulk	DESeq2
AC_2	Gm15892	-1.12207	0.000392014	0.0025519	pseudobulk	DESeq2
AC_2	Gm15987	-2.28891	0.000125873	0.000963097	pseudobulk	DESeq2
AC_2	Gm16172	-1.11161	0.000205214	0.00146192	pseudobulk	DESeq2
AC_2	Gm16185	-1.18013	0.00243005	0.0118085	pseudobulk	DESeq2
AC_2	Gm16196	-1.29593	1.08806e-10	3.76556e-09	pseudobulk	DESeq2
AC_2	Gm16499	-1.07992	9.74081e-13	4.87606e-11	pseudobulk	DESeq2
AC_2	Gm16541	-1.30092	0.00120931	0.00659694	pseudobulk	DESeq2
AC_2	Gm1698	-1.05806	0.00148843	0.0078651	pseudobulk	DESeq2
AC_2	Gm17090	-1.33225	4.12321e-07	6.19338e-06	pseudobulk	DESeq2
AC_2	Gm17114	-1.78012	9.71565e-09	2.1964e-07	pseudobulk	DESeq2
AC_2	Gm17216	-1.08566	0.000131462	0.00100039	pseudobulk	DESeq2
AC_2	Gm17660	-1.6708	4.19698e-11	1.58721e-09	pseudobulk	DESeq2
AC_2	Gm19395	-1.38875	0.00100958	0.00563624	pseudobulk	DESeq2
AC_2	Gm20125	-1.32663	0.000118335	0.000913704	pseudobulk	DESeq2
AC_2	Gm20559	-1.04296	0.00297219	0.0139153	pseudobulk	DESeq2
AC_2	Gm20631	-1.01056	0.0190679	0.0629035	pseudobulk	DESeq2
AC_2	Gm20713	-1.61484	2.16158e-20	4.07358e-18	pseudobulk	DESeq2
AC_2	Gm20732	-1.04652	1.44816e-13	8.3487e-12	pseudobulk	DESeq2
AC_2	Gm20751	-1.02215	1.52681e-05	0.000152927	pseudobulk	DESeq2
AC_2	Gm2087	-1.04387	0.0323311	0.0958563	pseudobulk	DESeq2
AC_2	Gm21269	-1.10618	0.00255086	0.0122785	pseudobulk	DESeq2
AC_2	Gm21954	-1.00692	3.3073e-11	1.27658e-09	pseudobulk	DESeq2
AC_2	Gm26621	-1.07579	3.72848e-06	4.38004e-05	pseudobulk	DESeq2
AC_2	Gm26743	-1.97495	0.000494308	0.00309647	pseudobulk	DESeq2
AC_2	Gm26843	-1.6112	1.21207e-11	5.02439e-10	pseudobulk	DESeq2
AC_2	Gm26862	-1.04929	0.000170227	0.00125329	pseudobulk	DESeq2
AC_2	Gm26917	-1.46377	1.19995e-29	6.11591e-27	pseudobulk	DESeq2
AC_2	Gm26944	-1.02083	9.37741e-09	2.13068e-07	pseudobulk	DESeq2
AC_2	Gm27151	-1.28323	5.89313e-14	3.76522e-12	pseudobulk	DESeq2
AC_2	Gm27197	1.72253	0.0257034	0.07999	pseudobulk	DESeq2
AC_2	Gm281	-1.2746	0.0198663	0.0650207	pseudobulk	DESeq2
AC_2	Gm28411	-1.14835	0.000301614	0.00203735	pseudobulk	DESeq2
AC_2	Gm28501	-1.61612	0.00234399	0.0114648	pseudobulk	DESeq2
AC_2	Gm28638	-1.61004	0.0105028	0.0390088	pseudobulk	DESeq2
AC_2	Gm28710	-1.69169	0.0188724	0.0623869	pseudobulk	DESeq2
AC_2	Gm28729	-1.19153	0.0209324	0.0678758	pseudobulk	DESeq2
AC_2	Gm28750	-1.37339	2.57352e-05	0.000241379	pseudobulk	DESeq2
AC_2	Gm28791	-1.34176	8.42839e-09	1.93663e-07	pseudobulk	DESeq2
AC_2	Gm28941	-1.79768	0.0212624	0.0687666	pseudobulk	DESeq2
AC_2	Gm28967	-1.57844	1.13999e-07	1.94859e-06	pseudobulk	DESeq2
AC_2	Gm29083	1.30356	0.005653	0.0235771	pseudobulk	DESeq2
AC_2	Gm29093	-1.02349	0.0442639	0.123228	pseudobulk	DESeq2
AC_2	Gm29107	-1.13172	3.21662e-08	6.33327e-07	pseudobulk	DESeq2
AC_2	Gm29242	-1.53423	0.00162602	0.00844103	pseudobulk	DESeq2
AC_2	Gm29443	-1.08286	0.000285005	0.0019433	pseudobulk	DESeq2
AC_2	Gm29514	-1.24668	2.48443e-23	6.71276e-21	pseudobulk	DESeq2
AC_2	Gm29521	-1.30063	1.17862e-05	0.000122312	pseudobulk	DESeq2
AC_2	Gm29530	-2.36862	0.0368331	0.106569	pseudobulk	DESeq2
AC_2	Gm29571	-1.05491	8.97324e-08	1.57091e-06	pseudobulk	DESeq2
AC_2	Gm29675	1.22066	0.0240241	0.0760323	pseudobulk	DESeq2
AC_2	Gm29683	-1.46397	1.23553e-07	2.10068e-06	pseudobulk	DESeq2
AC_2	Gm29687	-1.06655	0.0155871	0.053621	pseudobulk	DESeq2
AC_2	Gm29737	1.62913	0.0434759	0.121464	pseudobulk	DESeq2
AC_2	Gm30015	-1.02237	0.000676085	0.00401108	pseudobulk	DESeq2
AC_2	Gm30052	-1.11613	1.3778e-05	0.000139749	pseudobulk	DESeq2
AC_2	Gm30122	-1.12083	1.6623e-05	0.00016517	pseudobulk	DESeq2
AC_2	Gm30340	-2.40582	0.008913	0.0340748	pseudobulk	DESeq2
AC_2	Gm30373	-1.40622	0.000111124	0.0008641	pseudobulk	DESeq2
AC_2	Gm30606	-1.42943	0.015792	0.0542095	pseudobulk	DESeq2
AC_2	Gm30655	-1.91477	7.86261e-09	1.81406e-07	pseudobulk	DESeq2
AC_2	Gm30954	-1.28012	0.0233242	0.0742573	pseudobulk	DESeq2
AC_2	Gm31036	-1.08878	0.0306451	0.0916942	pseudobulk	DESeq2
AC_2	Gm31152	-1.57069	2.44878e-05	0.000231324	pseudobulk	DESeq2
AC_2	Gm31224	-2.39086	0.018864	0.0623682	pseudobulk	DESeq2
AC_2	Gm31614	-1.27125	1.78084e-05	0.000174727	pseudobulk	DESeq2
AC_2	Gm31793	-1.20302	0.000227582	0.00159942	pseudobulk	DESeq2
AC_2	Gm32442	-1.08015	0.000347991	0.00231026	pseudobulk	DESeq2
AC_2	Gm32592	-1.14174	0.00313533	0.0145515	pseudobulk	DESeq2
AC_2	Gm32926	-1.05398	0.0283761	0.0861462	pseudobulk	DESeq2
AC_2	Gm33195	-1.22409	2.42563e-08	4.96324e-07	pseudobulk	DESeq2
AC_2	Gm33680	-1.32484	5.71326e-10	1.67924e-08	pseudobulk	DESeq2
AC_2	Gm33906	-1.00489	0.0040089	0.0177815	pseudobulk	DESeq2
AC_2	Gm34455	-1.62586	0.000363165	0.00239258	pseudobulk	DESeq2
AC_2	Gm34574	1.3699	0.0102121	0.0381314	pseudobulk	DESeq2
AC_2	Gm34907	-1.00241	4.70288e-05	0.000407051	pseudobulk	DESeq2
AC_2	Gm35110	-1.50567	0.0241157	0.0762575	pseudobulk	DESeq2
AC_2	Gm35256	-1.28704	0.000210697	0.00149433	pseudobulk	DESeq2
AC_2	Gm35330	-1.3418	0.000669439	0.00397691	pseudobulk	DESeq2
AC_2	Gm35394	1.30536	0.0345275	0.101059	pseudobulk	DESeq2
AC_2	Gm35438	-1.38846	0.00155708	0.00814516	pseudobulk	DESeq2
AC_2	Gm35722	-1.86045	0.000555219	0.00340387	pseudobulk	DESeq2
AC_2	Gm36500	-1.04883	0.00081259	0.00469185	pseudobulk	DESeq2
AC_2	Gm36723	-1.12556	4.62398e-05	0.000401461	pseudobulk	DESeq2
AC_2	Gm36814	-1.00685	0.0459246	0.127055	pseudobulk	DESeq2
AC_2	Gm37107	-1.20983	0.000255536	0.00176676	pseudobulk	DESeq2
AC_2	Gm3764	-1.66085	1.52577e-42	2.85141e-39	pseudobulk	DESeq2
AC_2	Gm37679	-1.55549	2.84291e-13	1.53627e-11	pseudobulk	DESeq2
AC_2	Gm37876	-1.48489	0.0197717	0.064796	pseudobulk	DESeq2
AC_2	Gm37915	-1.0685	0.00650094	0.0264208	pseudobulk	DESeq2
AC_2	Gm38575	1.07157	0.0207297	0.0673356	pseudobulk	DESeq2
AC_2	Gm39090	-1.02615	0.0341521	0.100222	pseudobulk	DESeq2
AC_2	Gm39526	-1.45775	0.0105837	0.0391995	pseudobulk	DESeq2
AC_2	Gm40660	-1.46919	0.00159293	0.00829805	pseudobulk	DESeq2
AC_2	Gm40662	-1.47321	9.03652e-05	0.000720672	pseudobulk	DESeq2
AC_2	Gm4107	-1.61171	0.000234547	0.00164015	pseudobulk	DESeq2
AC_2	Gm41492	-1.54881	9.94631e-06	0.000105215	pseudobulk	DESeq2
AC_2	Gm41639	-1.25399	0.000864004	0.00494201	pseudobulk	DESeq2
AC_2	Gm41836	-1.71457	3.22089e-12	1.47411e-10	pseudobulk	DESeq2
AC_2	Gm42696	-1.17358	2.81723e-05	0.000260855	pseudobulk	DESeq2
AC_2	Gm42702	-1.11291	0.0118778	0.0429563	pseudobulk	DESeq2
AC_2	Gm42722	1.74442	2.19341e-07	3.51353e-06	pseudobulk	DESeq2
AC_2	Gm42775	-1.11649	0.00613834	0.0252445	pseudobulk	DESeq2
AC_2	Gm42836	-1.10098	0.00533652	0.0225252	pseudobulk	DESeq2
AC_2	Gm42869	-1.07522	0.000491664	0.00308162	pseudobulk	DESeq2
AC_2	Gm43138	-1.18886	6.34259e-05	0.000528769	pseudobulk	DESeq2
AC_2	Gm43259	-1.68916	0.0466465	0.12875	pseudobulk	DESeq2
AC_2	Gm43581	-1.76756	0.000218194	0.00154117	pseudobulk	DESeq2
AC_2	Gm43774	-1.44344	0.00184122	0.00937373	pseudobulk	DESeq2
AC_2	Gm43813	-1.02263	0.00065767	0.00391737	pseudobulk	DESeq2
AC_2	Gm43951	-1.15994	0.0185257	0.0614673	pseudobulk	DESeq2
AC_2	Gm44151	-1.57233	1.08013e-07	1.85333e-06	pseudobulk	DESeq2
AC_2	Gm44167	-1.10221	2.96291e-06	3.5628e-05	pseudobulk	DESeq2
AC_2	Gm44190	-1.23669	0.000156931	0.00117038	pseudobulk	DESeq2
AC_2	Gm44257	-1.89455	4.05889e-24	1.21366e-21	pseudobulk	DESeq2
AC_2	Gm44386	-1.11309	0.00272351	0.0129648	pseudobulk	DESeq2
AC_2	Gm4491	-1.01698	5.43994e-09	1.30757e-07	pseudobulk	DESeq2
AC_2	Gm44982	-1.30084	0.00213324	0.0105841	pseudobulk	DESeq2
AC_2	Gm45148	-1.26587	0.00235914	0.0115264	pseudobulk	DESeq2
AC_2	Gm45609	-1.21782	0.000729663	0.00427441	pseudobulk	DESeq2
AC_2	Gm45623	1.74198	0.0497297	0.135197	pseudobulk	DESeq2
AC_2	Gm45708	-1.6021	3.17296e-08	6.2638e-07	pseudobulk	DESeq2
AC_2	Gm45740	-1.16482	0.00736144	0.0292191	pseudobulk	DESeq2
AC_2	Gm46218	-1.05085	2.86156e-09	7.30072e-08	pseudobulk	DESeq2
AC_2	Gm46367	-1.52245	1.13332e-07	1.93882e-06	pseudobulk	DESeq2
AC_2	Gm47076	1.34495	0.0128624	0.0458738	pseudobulk	DESeq2
AC_2	Gm47121	-1.91354	2.57296e-07	4.04898e-06	pseudobulk	DESeq2
AC_2	Gm47167	-1.0665	3.87942e-06	4.52183e-05	pseudobulk	DESeq2
AC_2	Gm47200	-1.48985	4.78449e-09	1.16881e-07	pseudobulk	DESeq2
AC_2	Gm47271	-1.19992	3.82565e-07	5.78127e-06	pseudobulk	DESeq2
AC_2	Gm47352	-1.22731	0.024563	0.0772579	pseudobulk	DESeq2
AC_2	Gm47465	-1.51554	0.000131173	0.000998533	pseudobulk	DESeq2
AC_2	Gm47469	-1.08574	2.79669e-06	3.37924e-05	pseudobulk	DESeq2
AC_2	Gm47644	-1.49909	3.30569e-16	3.20924e-14	pseudobulk	DESeq2
AC_2	Gm47710	-1.99476	2.23925e-32	1.73163e-29	pseudobulk	DESeq2
AC_2	Gm47782	-1.17721	3.1206e-05	0.000285644	pseudobulk	DESeq2
AC_2	Gm47794	-2.33449	0.00915656	0.0348397	pseudobulk	DESeq2
AC_2	Gm48086	-1.53957	0.0117126	0.0424271	pseudobulk	DESeq2
AC_2	Gm48286	-1.06468	0.0162159	0.055284	pseudobulk	DESeq2
AC_2	Gm48321	-1.14287	0.000108551	0.000846733	pseudobulk	DESeq2
AC_2	Gm48479	-1.47992	0.0461208	0.127503	pseudobulk	DESeq2
AC_2	Gm48486	-1.84999	0.00299912	0.014018	pseudobulk	DESeq2
AC_2	Gm48488	-1.37975	0.0017213	0.00885771	pseudobulk	DESeq2
AC_2	Gm48703	-1.02114	0.000172432	0.00126537	pseudobulk	DESeq2
AC_2	Gm48742	-1.14361	1.43975e-05	0.00014531	pseudobulk	DESeq2
AC_2	Gm48765	-1.14708	7.83695e-05	0.00063632	pseudobulk	DESeq2
AC_2	Gm48770	-1.87833	1.62378e-07	2.67364e-06	pseudobulk	DESeq2
AC_2	Gm48900	-1.15311	0.0246092	0.0773925	pseudobulk	DESeq2
AC_2	Gm49007	-1.43544	0.0418998	0.117868	pseudobulk	DESeq2
AC_2	Gm49216	-1.61052	0.0045233	0.019617	pseudobulk	DESeq2
AC_2	Gm49313	-1.23639	0.0421974	0.118586	pseudobulk	DESeq2
AC_2	Gm49492	1.29325	2.06482e-14	1.43807e-12	pseudobulk	DESeq2
AC_2	Gm49518	-1.04762	0.0419643	0.118005	pseudobulk	DESeq2
AC_2	Gm49575	-1.15197	0.0178183	0.0595914	pseudobulk	DESeq2
AC_2	Gm49708	-1.11989	3.11012e-06	3.72185e-05	pseudobulk	DESeq2
AC_2	Gm49857	-2.00301	0.0179801	0.0600211	pseudobulk	DESeq2
AC_2	Gm50012	-1.53221	1.9745e-06	2.49747e-05	pseudobulk	DESeq2
AC_2	Gm50051	-1.21361	0.00457008	0.0197931	pseudobulk	DESeq2
AC_2	Gm50084	-1.18513	0.000187954	0.00136057	pseudobulk	DESeq2
AC_2	Gm50232	-1.01895	0.00115039	0.00631394	pseudobulk	DESeq2
AC_2	Gm50383	-1.07895	3.61281e-10	1.10684e-08	pseudobulk	DESeq2
AC_2	Gm50399	-1.06569	0.0220036	0.0707154	pseudobulk	DESeq2
AC_2	Gm50401	-1.02805	0.00584072	0.0242473	pseudobulk	DESeq2
AC_2	Gm5444	-1.30164	0.00287811	0.0135484	pseudobulk	DESeq2
AC_2	Gm5602	1.127	0.00523101	0.0221571	pseudobulk	DESeq2
AC_2	Gm6034	-1.36266	0.0070322	0.0281715	pseudobulk	DESeq2
AC_2	Gm6145	-1.13674	7.44632e-16	6.70648e-14	pseudobulk	DESeq2
AC_2	Gm6213	-1.45995	0.0443276	0.123367	pseudobulk	DESeq2
AC_2	Gm6602	-1.02771	0.00043309	0.00278056	pseudobulk	DESeq2
AC_2	Gm7967	-1.33114	6.20197e-10	1.8063e-08	pseudobulk	DESeq2
AC_2	Gm9725	-1.02445	0.000280709	0.00191868	pseudobulk	DESeq2
AC_2	Gm9801	-1.10834	2.04027e-10	6.62159e-09	pseudobulk	DESeq2
AC_2	Gm9961	-1.11318	0.00442034	0.0192524	pseudobulk	DESeq2
AC_2	Gm9968	-1.1732	0.00011093	0.000863041	pseudobulk	DESeq2
AC_2	Gp5	1.22476	0.0216957	0.0699064	pseudobulk	DESeq2
AC_2	Gpc2	-1.23499	6.81697e-09	1.59274e-07	pseudobulk	DESeq2
AC_2	Gpc5	-1.48057	5.94083e-54	2.66458e-50	pseudobulk	DESeq2
AC_2	Gpc6	-1.02995	1.36481e-13	7.92936e-12	pseudobulk	DESeq2
AC_2	Gpr179	-1.61585	5.83203e-09	1.38989e-07	pseudobulk	DESeq2
AC_2	Gpr50	2.05175	7.83181e-12	3.39066e-10	pseudobulk	DESeq2
AC_2	Gpr63	-1.2137	3.55931e-06	4.19669e-05	pseudobulk	DESeq2
AC_2	Grid2	-1.06373	3.83923e-25	1.26615e-22	pseudobulk	DESeq2
AC_2	Grm3	-1.00988	3.28497e-20	5.84673e-18	pseudobulk	DESeq2
AC_2	Hdhd5	-1.14241	4.70093e-15	3.73841e-13	pseudobulk	DESeq2
AC_2	Hells	-1.00899	6.36229e-05	0.000530215	pseudobulk	DESeq2
AC_2	Heyl	-1.31283	7.17756e-09	1.66285e-07	pseudobulk	DESeq2
AC_2	Hif3a	-1.17671	3.73475e-10	1.14108e-08	pseudobulk	DESeq2
AC_2	Hist1h2br	-1.88588	0.00395024	0.01757	pseudobulk	DESeq2
AC_2	Hist1h4j	-1.39155	0.000546568	0.00336002	pseudobulk	DESeq2
AC_2	Hmga2	-1.60206	1.41676e-06	1.86238e-05	pseudobulk	DESeq2
AC_2	Hormad2	-1.14986	0.00115019	0.00631394	pseudobulk	DESeq2
AC_2	Hotairm1	-1.0932	0.048837	0.133496	pseudobulk	DESeq2
AC_2	Hpx	-1.22397	3.09016e-06	3.69994e-05	pseudobulk	DESeq2
AC_2	Hrh1	-1.13104	1.53463e-30	9.05677e-28	pseudobulk	DESeq2
AC_2	Icam4	1.08305	0.0091927	0.0349562	pseudobulk	DESeq2
AC_2	Igfbp2	-1.46487	1.23063e-26	4.5243e-24	pseudobulk	DESeq2
AC_2	Igfbp3	-1.50729	1.64749e-11	6.65706e-10	pseudobulk	DESeq2
AC_2	Igfbp5	1.04105	5.23855e-22	1.21113e-19	pseudobulk	DESeq2
AC_2	Igsf1	-1.57462	7.17471e-06	7.87953e-05	pseudobulk	DESeq2
AC_2	Igsf9	1.04382	0.0455534	0.12623	pseudobulk	DESeq2
AC_2	Il15ra	-1.21519	2.70948e-19	4.30942e-17	pseudobulk	DESeq2
AC_2	Il17rb	1.30469	3.16331e-07	4.86894e-06	pseudobulk	DESeq2
AC_2	Il27	-1.04682	0.0170467	0.0574527	pseudobulk	DESeq2
AC_2	Itih3	-1.7681	1.73523e-29	8.27965e-27	pseudobulk	DESeq2
AC_2	Kirrel2	-1.02638	4.77374e-14	3.0941e-12	pseudobulk	DESeq2
AC_2	Kirrel3	-1.10565	1.5619e-28	6.73599e-26	pseudobulk	DESeq2
AC_2	Kntc1	-1.10125	9.4308e-06	0.000100425	pseudobulk	DESeq2
AC_2	Ky	-1.25549	6.94932e-07	9.86988e-06	pseudobulk	DESeq2
AC_2	Lama3	-1.27498	9.95132e-14	6.02382e-12	pseudobulk	DESeq2
AC_2	Lcn2	-1.6764	4.31284e-09	1.0582e-07	pseudobulk	DESeq2
AC_2	Lfng	-1.09613	3.95536e-22	9.53795e-20	pseudobulk	DESeq2
AC_2	Lncppara	-1.21284	1.1835e-10	4.05209e-09	pseudobulk	DESeq2
AC_2	Lpo	-1.46964	0.000308915	0.0020804	pseudobulk	DESeq2
AC_2	Lrrc8dos	1.17353	0.00834271	0.0323326	pseudobulk	DESeq2
AC_2	Lrrc8e	-1.05227	1.80099e-05	0.000176449	pseudobulk	DESeq2
AC_2	Lsamp	-1.13019	6.61771e-40	9.89392e-37	pseudobulk	DESeq2
AC_2	Malat1	-1.08134	6.39784e-28	2.60869e-25	pseudobulk	DESeq2
AC_2	Mapk15	1.56188	0.000427647	0.00274797	pseudobulk	DESeq2
AC_2	Mcoln2	-1.1347	4.05222e-05	0.000358058	pseudobulk	DESeq2
AC_2	Mdga2	-1.25062	5.80674e-69	1.30222e-64	pseudobulk	DESeq2
AC_2	Mertk	-1.01881	3.57999e-29	1.63847e-26	pseudobulk	DESeq2
AC_2	Mfsd2a	-1.08072	9.44089e-37	1.05861e-33	pseudobulk	DESeq2
AC_2	Mgat4c	-1.35934	4.75962e-31	3.23453e-28	pseudobulk	DESeq2
AC_2	Mill2	-1.09258	0.000930877	0.00525575	pseudobulk	DESeq2
AC_2	Mmp28	-1.01539	2.4287e-10	7.792e-09	pseudobulk	DESeq2
AC_2	Msx2	1.44367	6.86295e-07	9.75958e-06	pseudobulk	DESeq2
AC_2	Mtag2	1.15669	0.00321557	0.0148685	pseudobulk	DESeq2
AC_2	Mycn	1.05787	2.06155e-08	4.26104e-07	pseudobulk	DESeq2
AC_2	Myh6	-1.14396	1.11334e-05	0.000116292	pseudobulk	DESeq2
AC_2	Myoc	2.91259	2.39181e-38	3.35242e-35	pseudobulk	DESeq2
AC_2	Myocos	2.80894	5.13178e-35	4.79522e-32	pseudobulk	DESeq2
AC_2	Myzap	-1.57674	0.0189363	0.0625521	pseudobulk	DESeq2
AC_2	Nat8f2	-1.24817	0.00939994	0.0355857	pseudobulk	DESeq2
AC_2	Nat8f3	-1.73554	7.12795e-33	5.70898e-30	pseudobulk	DESeq2
AC_2	Nat8f7	-1.86019	1.04606e-13	6.23908e-12	pseudobulk	DESeq2
AC_2	Nek5	1.04519	5.0117e-06	5.69363e-05	pseudobulk	DESeq2
AC_2	Nfatc4	1.1294	0.000130697	0.000995247	pseudobulk	DESeq2
AC_2	Nhsl1	-1.14517	5.62668e-37	7.01022e-34	pseudobulk	DESeq2
AC_2	Nkx2-2os	-1.18874	1.06465e-11	4.44617e-10	pseudobulk	DESeq2
AC_2	Nlrp12	-1.35596	0.0499168	0.135607	pseudobulk	DESeq2
AC_2	Nmur2	-1.08439	0.00522806	0.0221509	pseudobulk	DESeq2
AC_2	Notch3	-1.19289	3.66933e-11	1.40343e-09	pseudobulk	DESeq2
AC_2	Notum	1.7198	1.70395e-13	9.69869e-12	pseudobulk	DESeq2
AC_2	Nox1	-1.02913	5.68849e-05	0.000479587	pseudobulk	DESeq2
AC_2	Npas3	-1.18707	2.62745e-48	6.54701e-45	pseudobulk	DESeq2
AC_2	Nphs1	-1.00742	7.20598e-11	2.59392e-09	pseudobulk	DESeq2
AC_2	Npm2	-1.47811	0.0259571	0.0805694	pseudobulk	DESeq2
AC_2	Nrros	-1.47295	2.94558e-29	1.3762e-26	pseudobulk	DESeq2
AC_2	Nsl1	-1.71663	0.00010812	0.000843666	pseudobulk	DESeq2
AC_2	Nsun7	-1.02486	1.48312e-09	4.01213e-08	pseudobulk	DESeq2
AC_2	Ntng2	-1.09224	2.92714e-07	4.5397e-06	pseudobulk	DESeq2
AC_2	Oasl1	-1.34792	0.0160552	0.0549113	pseudobulk	DESeq2
AC_2	Ofcc1	-1.09922	0.000355866	0.00235695	pseudobulk	DESeq2
AC_2	Olfr288	-1.06978	0.00990671	0.0371749	pseudobulk	DESeq2
AC_2	Olfr46	-1.1099	0.0107896	0.0397767	pseudobulk	DESeq2
AC_2	Ovol1	-1.14656	4.6075e-05	0.00040027	pseudobulk	DESeq2
AC_2	P2rx3	-1.40991	0.00269198	0.0128427	pseudobulk	DESeq2
AC_2	Pard3bos1	-1.12781	3.6827e-07	5.58406e-06	pseudobulk	DESeq2
AC_2	Pcdhga7	-1.27932	0.00401634	0.0178111	pseudobulk	DESeq2
AC_2	Pcsk9	1.68834	0.0263167	0.0813701	pseudobulk	DESeq2
AC_2	Pde7b	-1.1307	4.01062e-18	5.2292e-16	pseudobulk	DESeq2
AC_2	Pfkfb1	-1.07261	0.0478898	0.131566	pseudobulk	DESeq2
AC_2	Phka1	-1.01933	9.42664e-16	8.29026e-14	pseudobulk	DESeq2
AC_2	Pidd1	-1.16053	0.0385128	0.110404	pseudobulk	DESeq2
AC_2	Pkhd1l1	-1.3585	0.0134787	0.0476096	pseudobulk	DESeq2
AC_2	Pla2r1	-1.37023	0.00128713	0.00696216	pseudobulk	DESeq2
AC_2	Plet1os	-1.00822	0.000485735	0.00305129	pseudobulk	DESeq2
AC_2	Pln	-1.64666	1.09149e-13	6.49278e-12	pseudobulk	DESeq2
AC_2	Plscr2	-1.38418	2.72395e-13	1.47554e-11	pseudobulk	DESeq2
AC_2	Pou5f2	-1.07761	0.00247667	0.0119909	pseudobulk	DESeq2
AC_2	Ppm1j	1.44916	0.0339605	0.0997249	pseudobulk	DESeq2
AC_2	Ppp1r3b	-1.2098	0.0127512	0.0455638	pseudobulk	DESeq2
AC_2	Prss56	1.19606	0.018059	0.0601683	pseudobulk	DESeq2
AC_2	Ptch1	-1.03667	1.00196e-22	2.58275e-20	pseudobulk	DESeq2
AC_2	Ptch2	-1.67682	0.000549488	0.00337611	pseudobulk	DESeq2
AC_2	Ptchd4	-1.31663	2.54693e-25	8.52498e-23	pseudobulk	DESeq2
AC_2	Ptprq	-1.04183	0.000147775	0.00111134	pseudobulk	DESeq2
AC_2	Ptx3	-2.05611	2.09447e-08	4.32113e-07	pseudobulk	DESeq2
AC_2	Ranbp3l	-1.14557	4.65512e-16	4.42354e-14	pseudobulk	DESeq2
AC_2	Rd3	1.07994	0.00375827	0.0168938	pseudobulk	DESeq2
AC_2	Rflna	-1.09798	0.0231778	0.073938	pseudobulk	DESeq2
AC_2	Rhbdl2	-1.2244	3.40525e-09	8.58047e-08	pseudobulk	DESeq2
AC_2	Rhoj	-1.02463	6.84621e-16	6.2626e-14	pseudobulk	DESeq2
AC_2	Rpe65	-1.50435	1.70615e-15	1.42238e-13	pseudobulk	DESeq2
AC_2	Rph3al	-1.1479	0.0179587	0.0599677	pseudobulk	DESeq2
AC_2	Rskr	-1.03351	1.13354e-05	0.000118181	pseudobulk	DESeq2
AC_2	Scel	-1.05285	3.26278e-05	0.00029677	pseudobulk	DESeq2
AC_2	Scx	1.1634	0.00157142	0.00820121	pseudobulk	DESeq2
AC_2	Sds	-1.06379	0.000294158	0.001996	pseudobulk	DESeq2
AC_2	Sema3b	1.20822	5.97732e-10	1.74541e-08	pseudobulk	DESeq2
AC_2	Sema4b	-1.10539	2.90498e-30	1.62868e-27	pseudobulk	DESeq2
AC_2	Serpinb5	-1.92319	0.0205571	0.0668426	pseudobulk	DESeq2
AC_2	Serpine1	-1.73528	0.000263609	0.0018145	pseudobulk	DESeq2
AC_2	Sfrp1	1.35161	6.03695e-19	9.08622e-17	pseudobulk	DESeq2
AC_2	Sfrp5	-1.5289	1.07536e-05	0.000112903	pseudobulk	DESeq2
AC_2	Skint4	-1.61505	0.0218837	0.0703951	pseudobulk	DESeq2
AC_2	Slamf8	2.1618	0.0399985	0.113718	pseudobulk	DESeq2
AC_2	Slc26a5	-1.5012	0.00279755	0.0132638	pseudobulk	DESeq2
AC_2	Slc36a2	1.23414	9.44839e-09	2.14246e-07	pseudobulk	DESeq2
AC_2	Slc39a2	-1.05302	0.000901173	0.00511121	pseudobulk	DESeq2
AC_2	Slc5a11	-1.06187	0.00340241	0.0156006	pseudobulk	DESeq2
AC_2	Slc5a4b	-1.24584	0.000145144	0.00109486	pseudobulk	DESeq2
AC_2	Slc6a11	-1.17658	4.32628e-22	1.03214e-19	pseudobulk	DESeq2
AC_2	Slc6a9	-1.00054	5.38538e-09	1.29724e-07	pseudobulk	DESeq2
AC_2	Slc7a10	-1.43163	2.34291e-55	1.31355e-51	pseudobulk	DESeq2
AC_2	Slco1a6	-1.62031	1.87428e-06	2.38687e-05	pseudobulk	DESeq2
AC_2	Slco1b2	-1.41528	2.40059e-09	6.23821e-08	pseudobulk	DESeq2
AC_2	Slco1c1	-1.04025	1.63601e-20	3.10925e-18	pseudobulk	DESeq2
AC_2	Slco4a1	-1.46608	7.40022e-08	1.32117e-06	pseudobulk	DESeq2
AC_2	Snai2	1.55535	1.11774e-05	0.000116697	pseudobulk	DESeq2
AC_2	Sox7	-1.20921	1.68526e-05	0.000166826	pseudobulk	DESeq2
AC_2	Sp5	1.70656	2.54211e-05	0.000238854	pseudobulk	DESeq2
AC_2	Spc24	-1.06877	3.77735e-09	9.40188e-08	pseudobulk	DESeq2
AC_2	Sptlc3	-1.10711	0.000850834	0.00488125	pseudobulk	DESeq2
AC_2	Srarp	-1.12976	0.000359282	0.00237257	pseudobulk	DESeq2
AC_2	Srgap1	-1.06385	4.92014e-21	9.8517e-19	pseudobulk	DESeq2
AC_2	Stab2	-1.20132	1.03171e-05	0.000108779	pseudobulk	DESeq2
AC_2	Steap4	-1.3798	7.51665e-06	8.20284e-05	pseudobulk	DESeq2
AC_2	Sucnr1	-1.79219	0.008116	0.0316208	pseudobulk	DESeq2
AC_2	Svep1	-1.66841	3.9562e-07	5.96248e-06	pseudobulk	DESeq2
AC_2	Sycp2	-1.46259	2.807e-17	3.19543e-15	pseudobulk	DESeq2
AC_2	Tcam1	-1.42017	0.00796681	0.0311261	pseudobulk	DESeq2
AC_2	Tesmin	-1.38983	0.000147949	0.00111227	pseudobulk	DESeq2
AC_2	Tet2	-1.05463	1.20696e-17	1.43975e-15	pseudobulk	DESeq2
AC_2	Tex12	-1.18664	7.62355e-07	1.07323e-05	pseudobulk	DESeq2
AC_2	Tgm1	-1.53293	3.84669e-06	4.48834e-05	pseudobulk	DESeq2
AC_2	Thbd	-1.06025	0.00351748	0.0160125	pseudobulk	DESeq2
AC_2	Thbs4	2.5092	2.21448e-28	9.37017e-26	pseudobulk	DESeq2
AC_2	Timp1	-1.33362	1.50608e-06	1.96711e-05	pseudobulk	DESeq2
AC_2	Tle2	-1.23991	5.69624e-16	5.32266e-14	pseudobulk	DESeq2
AC_2	Tmc7	-1.24099	2.75816e-35	2.81157e-32	pseudobulk	DESeq2
AC_2	Tmem82	-2.29513	1.58438e-11	6.42519e-10	pseudobulk	DESeq2
AC_2	Tmlhe	-1.20995	2.01298e-19	3.29e-17	pseudobulk	DESeq2
AC_2	Tmprss15	-1.26426	0.000969718	0.00544353	pseudobulk	DESeq2
AC_2	Tmprss5	-1.46333	0.00278277	0.0132049	pseudobulk	DESeq2
AC_2	Tnfrsf10b	-1.66471	0.00204813	0.0102274	pseudobulk	DESeq2
AC_2	Tnip3	-1.49397	0.0352599	0.10276	pseudobulk	DESeq2
AC_2	Tnn	-1.53405	0.00731525	0.0290769	pseudobulk	DESeq2
AC_2	Tnni2	1.0653	0.0377668	0.108738	pseudobulk	DESeq2
AC_2	Trim16	-1.18567	0.000614127	0.00369829	pseudobulk	DESeq2
AC_2	Trp53cor1	-1.01798	1.92249e-06	2.43719e-05	pseudobulk	DESeq2
AC_2	Trp63	-1.06306	8.71127e-10	2.47208e-08	pseudobulk	DESeq2
AC_2	Trpm3	-1.52411	2.96584e-56	2.21707e-52	pseudobulk	DESeq2
AC_2	Tspan18	1.03972	3.68651e-20	6.45888e-18	pseudobulk	DESeq2
AC_2	Tspan32	1.39157	0.0496597	0.13505	pseudobulk	DESeq2
AC_2	Ttc21a	1.02926	0.00146403	0.00776543	pseudobulk	DESeq2
AC_2	Ttc23l	-1.25037	7.3977e-05	0.000604154	pseudobulk	DESeq2
AC_2	Ttll8	-1.3301	3.0663e-13	1.63922e-11	pseudobulk	DESeq2
AC_2	Ucp3	-1.53536	2.83468e-34	2.54282e-31	pseudobulk	DESeq2
AC_2	Usp53	-1.00611	2.1352e-17	2.45559e-15	pseudobulk	DESeq2
AC_2	Vash1	-1.1902	3.3177e-08	6.50943e-07	pseudobulk	DESeq2
AC_2	Vav3	-1.4543	2.87342e-42	4.95686e-39	pseudobulk	DESeq2
AC_2	Vegfa	-1.04692	9.71418e-22	2.15693e-19	pseudobulk	DESeq2
AC_2	Vegfd	-1.03618	2.49924e-07	3.9526e-06	pseudobulk	DESeq2
AC_2	Vmn2r7	-1.15864	7.03118e-05	0.000578435	pseudobulk	DESeq2
AC_2	Vnn1	1.57848	1.24879e-08	2.73757e-07	pseudobulk	DESeq2
AC_2	Wdr64	-1.3271	0.0426072	0.119513	pseudobulk	DESeq2
AC_2	Wdr72	-1.116	0.00215548	0.0106826	pseudobulk	DESeq2
AC_2	Wdr86	1.0625	0.0241205	0.0762619	pseudobulk	DESeq2
AC_2	Wfikkn2	1.27739	0.00023571	0.00164725	pseudobulk	DESeq2
AC_2	Wif1	1.10513	0.0355457	0.103445	pseudobulk	DESeq2
AC_2	Zcwpw2	-1.15819	4.30056e-06	4.96624e-05	pseudobulk	DESeq2
AC_2	Zfp217	-1.07097	2.69315e-07	4.20882e-06	pseudobulk	DESeq2
AC_2	Zfp280c	-1.04388	2.34997e-11	9.27824e-10	pseudobulk	DESeq2
AC_2	Zfp335os	-1.05517	1.10004e-10	3.79532e-09	pseudobulk	DESeq2
AC_3	2310022B05Rik	1.02028	1.86445e-07	5.0743e-06	pseudobulk	DESeq2
AC_3	2700046A07Rik	1.62609	0.0085103	0.0312462	pseudobulk	DESeq2
AC_3	2810407A14Rik	-1.36335	8.66339e-14	9.25167e-12	pseudobulk	DESeq2
AC_3	3110045C21Rik	1.12934	0.00304976	0.0141867	pseudobulk	DESeq2
AC_3	4930486I03Rik	1.7853	0.000591216	0.00398171	pseudobulk	DESeq2
AC_3	4930488L21Rik	-1.52943	1.04027e-25	4.32018e-23	pseudobulk	DESeq2
AC_3	4931415C17Rik	-1.54793	3.9401e-08	1.28687e-06	pseudobulk	DESeq2
AC_3	4932412D23Rik	-1.26973	0.00228153	0.0113399	pseudobulk	DESeq2
AC_3	4933427I22Rik	-2.14051	0.000193634	0.00164673	pseudobulk	DESeq2
AC_3	4933432K03Rik	-1.11713	4.20282e-09	1.71994e-07	pseudobulk	DESeq2
AC_3	5031439G07Rik	1.20764	5.49988e-11	3.44526e-09	pseudobulk	DESeq2
AC_3	6430503K07Rik	1.49566	9.90618e-14	1.03811e-11	pseudobulk	DESeq2
AC_3	8030451A03Rik	-1.08663	0.000419761	0.00306698	pseudobulk	DESeq2
AC_3	9630001P10Rik	-2.45566	3.61098e-14	3.9696e-12	pseudobulk	DESeq2
AC_3	9630013D21Rik	-1.2728	0.0188013	0.0572187	pseudobulk	DESeq2
AC_3	A330076C08Rik	1.87262	1.89421e-05	0.000252694	pseudobulk	DESeq2
AC_3	A730020M07Rik	1.57639	1.39183e-06	2.85632e-05	pseudobulk	DESeq2
AC_3	A730036I17Rik	-1.69313	9.74023e-07	2.11866e-05	pseudobulk	DESeq2
AC_3	A930028N01Rik	1.01696	0.000194617	0.00165259	pseudobulk	DESeq2
AC_3	Abcc8	-1.05236	0.00313277	0.0144678	pseudobulk	DESeq2
AC_3	Ackr3	1.2558	1.37843e-09	6.40013e-08	pseudobulk	DESeq2
AC_3	Acss3	1.09138	1.19752e-06	2.52403e-05	pseudobulk	DESeq2
AC_3	Adam23	-1.46356	3.72251e-25	1.46458e-22	pseudobulk	DESeq2
AC_3	Adamts1	-1.43963	3.4051e-23	1.10671e-20	pseudobulk	DESeq2
AC_3	Adamts5	-1.45559	1.94076e-12	1.58267e-10	pseudobulk	DESeq2
AC_3	Adcy8	1.41854	6.49863e-21	1.61931e-18	pseudobulk	DESeq2
AC_3	Aebp1	-1.38838	4.3324e-12	3.2935e-10	pseudobulk	DESeq2
AC_3	Ager	-1.65547	2.16568e-08	7.47193e-07	pseudobulk	DESeq2
AC_3	Agt	2.45234	5.39347e-12	4.0318e-10	pseudobulk	DESeq2
AC_3	Ahnak	-1.01357	6.83624e-16	1.00862e-13	pseudobulk	DESeq2
AC_3	Ahnak2	-1.19661	0.00177849	0.00939562	pseudobulk	DESeq2
AC_3	Ajuba	-1.16636	0.00774988	0.0290003	pseudobulk	DESeq2
AC_3	Akap14	-2.30749	0.0317499	0.0858893	pseudobulk	DESeq2
AC_3	Aldh1a7	-1.91735	0.00342046	0.015462	pseudobulk	DESeq2
AC_3	Ankrd29	-1.08616	1.52681e-35	2.44573e-32	pseudobulk	DESeq2
AC_3	Anxa2	-1.16838	4.31151e-10	2.22788e-08	pseudobulk	DESeq2
AC_3	Armc3	-1.1218	0.000396372	0.00292499	pseudobulk	DESeq2
AC_3	Ascl1	-1.05617	1.63083e-09	7.43355e-08	pseudobulk	DESeq2
AC_3	Aspm	-1.34232	0.000403193	0.00296556	pseudobulk	DESeq2
AC_3	Atoh8	-1.08543	3.91425e-06	6.67028e-05	pseudobulk	DESeq2
AC_3	Atp7b	1.1269	8.92721e-06	0.00013384	pseudobulk	DESeq2
AC_3	Avil	-1.06009	0.001929	0.00997226	pseudobulk	DESeq2
AC_3	B230319C09Rik	1.04609	0.000248785	0.00201054	pseudobulk	DESeq2
AC_3	B230323A14Rik	2.89161	3.88658e-16	5.95549e-14	pseudobulk	DESeq2
AC_3	B3gnt5	-1.15853	0.00230034	0.0114056	pseudobulk	DESeq2
AC_3	BC106179	-1.45349	0.00110857	0.00652708	pseudobulk	DESeq2
AC_3	Bbox1	1.42707	4.61936e-09	1.8767e-07	pseudobulk	DESeq2
AC_3	Bcas1os2	-1.07357	9.12204e-05	0.000888666	pseudobulk	DESeq2
AC_3	Bcl3	-1.72163	2.67958e-09	1.1468e-07	pseudobulk	DESeq2
AC_3	Bgn	-1.784	1.81923e-09	8.09483e-08	pseudobulk	DESeq2
AC_3	Bmp6	-1.70094	1.12757e-19	2.50366e-17	pseudobulk	DESeq2
AC_3	Bmper	-1.05402	2.93672e-11	1.97775e-09	pseudobulk	DESeq2
AC_3	Brip1	-1.27042	0.0169074	0.0528232	pseudobulk	DESeq2
AC_3	Bvht	1.33083	8.25238e-05	0.000817799	pseudobulk	DESeq2
AC_3	C030018K13Rik	-1.89911	1.67985e-07	4.5998e-06	pseudobulk	DESeq2
AC_3	C1ql1	-1.05955	8.35919e-10	4.08416e-08	pseudobulk	DESeq2
AC_3	C1qtnf1	-1.87071	0.000458659	0.00328413	pseudobulk	DESeq2
AC_3	C1ra	-1.69242	4.40445e-08	1.41703e-06	pseudobulk	DESeq2
AC_3	C1s1	-1.3193	0.000155618	0.00137614	pseudobulk	DESeq2
AC_3	C3	-2.49692	2.97789e-11	1.9935e-09	pseudobulk	DESeq2
AC_3	C330002G04Rik	1.04222	2.14781e-05	0.000279259	pseudobulk	DESeq2
AC_3	Calhm5	-1.15903	0.000688201	0.00450616	pseudobulk	DESeq2
AC_3	Car14	1.17427	1.75908e-06	3.48182e-05	pseudobulk	DESeq2
AC_3	Casp12	-1.55924	0.000170406	0.00148697	pseudobulk	DESeq2
AC_3	Casp4	-1.49246	2.06033e-05	0.000269731	pseudobulk	DESeq2
AC_3	Cav1	-1.39017	1.34315e-12	1.11976e-10	pseudobulk	DESeq2
AC_3	Cav2	-1.14451	3.17963e-27	1.78266e-24	pseudobulk	DESeq2
AC_3	Ccdc170	-1.34918	2.66206e-05	0.000331847	pseudobulk	DESeq2
AC_3	Ccdc24	1.75289	1.61233e-14	1.92331e-12	pseudobulk	DESeq2
AC_3	Ccdc40	-1.01275	0.000194389	0.00165127	pseudobulk	DESeq2
AC_3	Ccl2	-2.46496	5.07686e-07	1.21701e-05	pseudobulk	DESeq2
AC_3	Ccl7	-2.24564	0.00144039	0.00795423	pseudobulk	DESeq2
AC_3	Ccn2	-1.08603	2.20477e-05	0.000284981	pseudobulk	DESeq2
AC_3	Ccnb1	-1.91336	0.000750146	0.0048383	pseudobulk	DESeq2
AC_3	Ccnd2	-1.0101	1.70343e-21	4.89757e-19	pseudobulk	DESeq2
AC_3	Cd109	-1.31968	1.55368e-12	1.28098e-10	pseudobulk	DESeq2
AC_3	Cd163	1.22616	0.000318894	0.0024542	pseudobulk	DESeq2
AC_3	Cd38	1.23398	5.18475e-05	0.000559005	pseudobulk	DESeq2
AC_3	Cd44	-1.76564	8.21322e-26	3.47527e-23	pseudobulk	DESeq2
AC_3	Cdca7	-1.3813	1.20785e-07	3.46385e-06	pseudobulk	DESeq2
AC_3	Cdca8	-1.30739	0.000973698	0.00588734	pseudobulk	DESeq2
AC_3	Cdkn2b	-1.44631	0.0319769	0.0863264	pseudobulk	DESeq2
AC_3	Cdkn2c	-1.35456	2.7118e-05	0.000336366	pseudobulk	DESeq2
AC_3	Cdon	-1.22762	2.15538e-07	5.7612e-06	pseudobulk	DESeq2
AC_3	Cdsn	-2.20415	0.00324851	0.0148645	pseudobulk	DESeq2
AC_3	Celsr1	-1.79151	7.53414e-34	8.89267e-31	pseudobulk	DESeq2
AC_3	Cenpa	-1.04735	0.000139991	0.00126489	pseudobulk	DESeq2
AC_3	Cenpf	-1.12646	4.7416e-05	0.000519977	pseudobulk	DESeq2
AC_3	Cenpk	-1.3589	0.00148741	0.00816063	pseudobulk	DESeq2
AC_3	Ces5a	-1.90763	1.56856e-05	0.000215926	pseudobulk	DESeq2
AC_3	Cfap206	-1.03163	0.00495607	0.0204875	pseudobulk	DESeq2
AC_3	Cfb	1.45377	2.84278e-07	7.32783e-06	pseudobulk	DESeq2
AC_3	Chek1	-1.14954	0.00318622	0.0146543	pseudobulk	DESeq2
AC_3	Chrdl1	-3.12223	8.10764e-38	2.02024e-34	pseudobulk	DESeq2
AC_3	Chst2	-1.31668	7.11894e-93	1.59649e-88	pseudobulk	DESeq2
AC_3	Chst7	-1.12361	5.24215e-09	2.09182e-07	pseudobulk	DESeq2
AC_3	Ckap2	-1.51915	4.8853e-07	1.17931e-05	pseudobulk	DESeq2
AC_3	Clcf1	-3.46813	0.000257502	0.00207138	pseudobulk	DESeq2
AC_3	Clic5	1.04291	0.0269007	0.0755473	pseudobulk	DESeq2
AC_3	Clic6	1.80647	4.74083e-11	3.01184e-09	pseudobulk	DESeq2
AC_3	Cntf	-1.06427	9.89589e-05	0.000952469	pseudobulk	DESeq2
AC_3	Col4a6	-1.6042	3.50753e-11	2.29341e-09	pseudobulk	DESeq2
AC_3	Col9a2	1.32964	4.60131e-08	1.46993e-06	pseudobulk	DESeq2
AC_3	Colgalt2	-1.02753	3.46755e-14	3.86882e-12	pseudobulk	DESeq2
AC_3	Cox4i2	-1.23417	0.00116781	0.00681124	pseudobulk	DESeq2
AC_3	Cp	-1.76422	2.09685e-17	3.85442e-15	pseudobulk	DESeq2
AC_3	Crispld2	-1.3033	3.24867e-16	5.07286e-14	pseudobulk	DESeq2
AC_3	Crnde	1.49204	0.0424727	0.1077	pseudobulk	DESeq2
AC_3	Crym	-1.55838	8.33604e-15	1.06218e-12	pseudobulk	DESeq2
AC_3	Cxcl1	-3.05958	0.00927201	0.0333602	pseudobulk	DESeq2
AC_3	Cxcl10	-1.66906	8.60714e-10	4.178e-08	pseudobulk	DESeq2
AC_3	Cxcl5	-2.67878	4.17173e-26	1.90929e-23	pseudobulk	DESeq2
AC_3	Cyp1b1	-1.44245	1.83051e-06	3.59581e-05	pseudobulk	DESeq2
AC_3	Cyp27a1	1.31393	2.63806e-05	0.000329772	pseudobulk	DESeq2
AC_3	D030055H07Rik	-2.15676	1.66599e-12	1.36356e-10	pseudobulk	DESeq2
AC_3	D030068K23Rik	1.09533	8.0023e-09	3.07294e-07	pseudobulk	DESeq2
AC_3	D630033O11Rik	-1.98015	4.3979e-13	4.0421e-11	pseudobulk	DESeq2
AC_3	D830024N08Rik	1.0046	0.0168809	0.0527625	pseudobulk	DESeq2
AC_3	D930007J09Rik	-1.12579	7.08072e-05	0.000724086	pseudobulk	DESeq2
AC_3	Dab2	1.57669	4.47613e-17	7.72166e-15	pseudobulk	DESeq2
AC_3	Dach1	-1.11808	6.8184e-19	1.45628e-16	pseudobulk	DESeq2
AC_3	Dapp1	-1.6025	3.01423e-36	5.63309e-33	pseudobulk	DESeq2
AC_3	Daw1	-1.02882	0.00816467	0.0302596	pseudobulk	DESeq2
AC_3	Dgkk	1.06503	0.019757	0.0593291	pseudobulk	DESeq2
AC_3	Dio2	-1.48952	3.15463e-50	2.35819e-46	pseudobulk	DESeq2
AC_3	Dkk3	-1.36959	4.87316e-46	2.18571e-42	pseudobulk	DESeq2
AC_3	Dkkl1	-1.12569	0.0333342	0.0892282	pseudobulk	DESeq2
AC_3	Dlk2	-1.00799	1.80224e-06	3.55159e-05	pseudobulk	DESeq2
AC_3	Dmrta2	-1.00807	6.78569e-08	2.062e-06	pseudobulk	DESeq2
AC_3	Dock5	1.10172	4.81819e-07	1.16562e-05	pseudobulk	DESeq2
AC_3	Draxin	-1.55785	0.00117192	0.00682684	pseudobulk	DESeq2
AC_3	Dtl	-1.17818	0.0011739	0.00683254	pseudobulk	DESeq2
AC_3	E330013P04Rik	-1.6966	0.00224755	0.0112207	pseudobulk	DESeq2
AC_3	Ecm1	-1.16388	0.000198558	0.00167716	pseudobulk	DESeq2
AC_3	Ecrg4	-1.00646	7.96256e-09	3.06292e-07	pseudobulk	DESeq2
AC_3	Ect2	-1.23094	0.0429003	0.108514	pseudobulk	DESeq2
AC_3	Edn1	1.43821	7.60582e-05	0.000766598	pseudobulk	DESeq2
AC_3	Efemp1	-1.21729	2.3968e-35	3.58338e-32	pseudobulk	DESeq2
AC_3	Emid1	-1.49698	9.56114e-20	2.14418e-17	pseudobulk	DESeq2
AC_3	Emilin1	-1.29181	0.000473786	0.00336025	pseudobulk	DESeq2
AC_3	Emp1	-1.75604	9.50272e-08	2.78937e-06	pseudobulk	DESeq2
AC_3	Emx2	-1.50353	1.20045e-16	1.95082e-14	pseudobulk	DESeq2
AC_3	Emx2os	-1.70875	1.09725e-14	1.3595e-12	pseudobulk	DESeq2
AC_3	Enkur	-1.16504	4.05053e-11	2.63296e-09	pseudobulk	DESeq2
AC_3	Eogt	-1.22711	1.04684e-30	8.38446e-28	pseudobulk	DESeq2
AC_3	Ephb1	-1.24574	1.2096e-30	9.04218e-28	pseudobulk	DESeq2
AC_3	Erbb4	1.49807	3.11209e-15	4.2556e-13	pseudobulk	DESeq2
AC_3	Espl1	-1.31756	1.76987e-09	7.91677e-08	pseudobulk	DESeq2
AC_3	Etnppl	1.13762	3.28042e-06	5.7295e-05	pseudobulk	DESeq2
AC_3	Ezr	-1.03535	2.58812e-39	7.25516e-36	pseudobulk	DESeq2
AC_3	F830016B08Rik	-1.29424	0.0039679	0.0173256	pseudobulk	DESeq2
AC_3	Fam129c	1.21743	0.0196496	0.0591018	pseudobulk	DESeq2
AC_3	Fam13c	-1.20525	1.34839e-27	7.95765e-25	pseudobulk	DESeq2
AC_3	Fam184b	-1.68652	8.76277e-25	3.33074e-22	pseudobulk	DESeq2
AC_3	Fam227b	1.02683	1.33908e-06	2.77544e-05	pseudobulk	DESeq2
AC_3	Fam83b	1.30102	0.00757949	0.0285485	pseudobulk	DESeq2
AC_3	Fam92b	1.57975	4.63327e-05	0.000510279	pseudobulk	DESeq2
AC_3	Fbln2	-1.10346	4.00739e-05	0.000460162	pseudobulk	DESeq2
AC_3	Fbln5	1.93729	9.53342e-10	4.59777e-08	pseudobulk	DESeq2
AC_3	Fbxw10	1.2064	1.68695e-05	0.000229421	pseudobulk	DESeq2
AC_3	Fezf2	-1.42127	1.61671e-09	7.3842e-08	pseudobulk	DESeq2
AC_3	Fgf10	-1.33021	1.48079e-06	3.008e-05	pseudobulk	DESeq2
AC_3	Fgf18	-1.2418	0.00077365	0.00495569	pseudobulk	DESeq2
AC_3	Flnc	-1.57381	8.1363e-13	7.18365e-11	pseudobulk	DESeq2
AC_3	Folh1	1.01106	9.7848e-06	0.000144175	pseudobulk	DESeq2
AC_3	Foxb1	2.80122	8.34481e-05	0.000825499	pseudobulk	DESeq2
AC_3	Foxd1	1.64462	0.00983734	0.0349789	pseudobulk	DESeq2
AC_3	Fry	1.00999	2.13299e-09	9.28825e-08	pseudobulk	DESeq2
AC_3	Fzd5	-1.32992	2.87221e-11	1.94599e-09	pseudobulk	DESeq2
AC_3	Galnt10	1.50628	2.11218e-09	9.21551e-08	pseudobulk	DESeq2
AC_3	Galnt15	-1.97967	6.13328e-09	2.40884e-07	pseudobulk	DESeq2
AC_3	Gbp2	-1.05544	3.57203e-10	1.88486e-08	pseudobulk	DESeq2
AC_3	Gbp4	-2.71636	0.0320343	0.0864397	pseudobulk	DESeq2
AC_3	Gbp5	-1.63638	3.82466e-09	1.58251e-07	pseudobulk	DESeq2
AC_3	Gbx1	1.09894	0.0449939	0.112604	pseudobulk	DESeq2
AC_3	Gcnt1	-1.29111	0.00242019	0.0118608	pseudobulk	DESeq2
AC_3	Gem	-1.64738	6.6872e-15	8.8216e-13	pseudobulk	DESeq2
AC_3	Gfra1	-1.48537	1.26004e-41	4.70961e-38	pseudobulk	DESeq2
AC_3	Ggta1	-1.25149	7.80784e-16	1.137e-13	pseudobulk	DESeq2
AC_3	Glb1l2	-1.00449	0.00466208	0.0195489	pseudobulk	DESeq2
AC_3	Gldc	-1.21645	1.81046e-21	5.13941e-19	pseudobulk	DESeq2
AC_3	Gldn	-2.26646	3.9341e-10	2.04701e-08	pseudobulk	DESeq2
AC_3	Gli1	1.63797	2.79659e-12	2.19288e-10	pseudobulk	DESeq2
AC_3	Glycam1	-3.12185	6.96277e-09	2.71089e-07	pseudobulk	DESeq2
AC_3	Gm10876	1.84528	0.00229191	0.0113764	pseudobulk	DESeq2
AC_3	Gm11549	-1.19892	0.0101384	0.0357996	pseudobulk	DESeq2
AC_3	Gm11802	-1.15646	0.001219	0.00703121	pseudobulk	DESeq2
AC_3	Gm12326	-1.65194	0.00164069	0.00882565	pseudobulk	DESeq2
AC_3	Gm14569	-1.25502	5.17237e-07	1.23663e-05	pseudobulk	DESeq2
AC_3	Gm15346	1.05062	0.002803	0.013305	pseudobulk	DESeq2
AC_3	Gm17114	1.64327	1.74894e-14	2.06431e-12	pseudobulk	DESeq2
AC_3	Gm17225	2.32958	0.012429	0.0415524	pseudobulk	DESeq2
AC_3	Gm17749	1.35581	0.0214633	0.0633338	pseudobulk	DESeq2
AC_3	Gm20743	-1.35764	3.34349e-24	1.2292e-21	pseudobulk	DESeq2
AC_3	Gm21954	-1.01887	6.19005e-11	3.82419e-09	pseudobulk	DESeq2
AC_3	Gm26671	-1.12618	2.67722e-07	6.9489e-06	pseudobulk	DESeq2
AC_3	Gm26843	-2.61587	4.13699e-20	9.56456e-18	pseudobulk	DESeq2
AC_3	Gm27042	-1.31915	0.000478795	0.00338614	pseudobulk	DESeq2
AC_3	Gm28175	-1.15923	1.6613e-09	7.52651e-08	pseudobulk	DESeq2
AC_3	Gm29260	-1.40924	1.4911e-07	4.1488e-06	pseudobulk	DESeq2
AC_3	Gm29683	1.77153	2.22534e-09	9.65289e-08	pseudobulk	DESeq2
AC_3	Gm30108	1.21818	0.000341249	0.00258949	pseudobulk	DESeq2
AC_3	Gm30655	1.32284	7.35773e-05	0.000746289	pseudobulk	DESeq2
AC_3	Gm31592	-1.09684	0.00025311	0.00204255	pseudobulk	DESeq2
AC_3	Gm31614	-3.23499	3.59849e-17	6.3543e-15	pseudobulk	DESeq2
AC_3	Gm32569	-1.00151	1.36102e-08	4.92295e-07	pseudobulk	DESeq2
AC_3	Gm33680	1.13192	4.89713e-08	1.54899e-06	pseudobulk	DESeq2
AC_3	Gm34923	1.79055	0.00973719	0.0346613	pseudobulk	DESeq2
AC_3	Gm35552	-1.30874	8.72751e-15	1.09342e-12	pseudobulk	DESeq2
AC_3	Gm35722	1.85668	0.000458367	0.00328413	pseudobulk	DESeq2
AC_3	Gm36742	-1.23378	0.000884401	0.00548343	pseudobulk	DESeq2
AC_3	Gm38560	-1.01168	1.51851e-05	0.000210081	pseudobulk	DESeq2
AC_3	Gm41333	-1.06563	0.0222435	0.065258	pseudobulk	DESeq2
AC_3	Gm41639	1.45182	0.00159896	0.00864056	pseudobulk	DESeq2
AC_3	Gm42696	-1.25343	0.00496882	0.0205327	pseudobulk	DESeq2
AC_3	Gm43568	2.59651	8.9571e-05	0.000874497	pseudobulk	DESeq2
AC_3	Gm45169	1.14119	1.21151e-05	0.000172504	pseudobulk	DESeq2
AC_3	Gm45650	-1.53937	7.19769e-11	4.3373e-09	pseudobulk	DESeq2
AC_3	Gm45708	-2.603	1.31876e-17	2.48525e-15	pseudobulk	DESeq2
AC_3	Gm47781	-1.39886	0.00297513	0.0139087	pseudobulk	DESeq2
AC_3	Gm48860	-1.20298	0.00869843	0.0317809	pseudobulk	DESeq2
AC_3	Gm49067	-1.28411	4.80946e-06	7.90161e-05	pseudobulk	DESeq2
AC_3	Gm5083	-1.53592	5.56372e-06	8.96995e-05	pseudobulk	DESeq2
AC_3	Gm5089	-1.17819	1.6099e-26	8.02303e-24	pseudobulk	DESeq2
AC_3	Gpld1	1.07941	1.75807e-05	0.000236511	pseudobulk	DESeq2
AC_3	Gpr150	-1.04932	0.000393839	0.00291013	pseudobulk	DESeq2
AC_3	Gpr179	1.98108	1.15261e-18	2.39338e-16	pseudobulk	DESeq2
AC_3	Gpr50	-1.58518	9.79195e-07	2.12785e-05	pseudobulk	DESeq2
AC_3	Greb1	-1.27989	1.18346e-10	6.84025e-09	pseudobulk	DESeq2
AC_3	Gria1	1.21999	6.93957e-22	2.04772e-19	pseudobulk	DESeq2
AC_3	Gsn	-1.23822	3.8624e-25	1.49342e-22	pseudobulk	DESeq2
AC_3	Gucy2g	-1.46825	0.0404855	0.103751	pseudobulk	DESeq2
AC_3	Hapln1	-1.32715	2.80131e-26	1.33664e-23	pseudobulk	DESeq2
AC_3	Has2	-1.47814	0.0028461	0.013471	pseudobulk	DESeq2
AC_3	Has2os	-1.0921	0.000986502	0.00594712	pseudobulk	DESeq2
AC_3	Heyl	2.21811	2.34452e-21	6.42029e-19	pseudobulk	DESeq2
AC_3	Hgf	-2.50967	3.03826e-29	2.004e-26	pseudobulk	DESeq2
AC_3	Hhip	1.06243	1.74128e-09	7.82565e-08	pseudobulk	DESeq2
AC_3	Hist1h2br	1.18884	0.0275747	0.0770483	pseudobulk	DESeq2
AC_3	Hmcn2	-1.74069	0.00813838	0.0301921	pseudobulk	DESeq2
AC_3	Hmmr	-1.89844	0.000183843	0.00158146	pseudobulk	DESeq2
AC_3	Hopx	-1.25843	1.91504e-37	4.29466e-34	pseudobulk	DESeq2
AC_3	Hopxos	-1.28434	0.00224407	0.0112108	pseudobulk	DESeq2
AC_3	Hotairm1	2.1281	2.87424e-06	5.14837e-05	pseudobulk	DESeq2
AC_3	Hr	1.26579	1.35958e-08	4.92295e-07	pseudobulk	DESeq2
AC_3	Htr6	-1.68473	8.71379e-07	1.92338e-05	pseudobulk	DESeq2
AC_3	Icam1	-1.37304	2.96971e-08	9.9998e-07	pseudobulk	DESeq2
AC_3	Ifi47	-1.25125	0.000851235	0.00533532	pseudobulk	DESeq2
AC_3	Ifitm3	-1.37971	2.00143e-19	4.31578e-17	pseudobulk	DESeq2
AC_3	Ifitm7	-1.11561	3.5647e-08	1.18257e-06	pseudobulk	DESeq2
AC_3	Igfbp2	-1.32525	3.11217e-25	1.24631e-22	pseudobulk	DESeq2
AC_3	Igfbp3	-1.72081	8.99163e-11	5.30648e-09	pseudobulk	DESeq2
AC_3	Igfbp5	-1.09701	1.34726e-27	7.95765e-25	pseudobulk	DESeq2
AC_3	Igfbp6	-1.23476	0.00215688	0.0108648	pseudobulk	DESeq2
AC_3	Igfbp7	-1.32252	7.40423e-09	2.85305e-07	pseudobulk	DESeq2
AC_3	Igfbpl1	-1.35216	0.000266397	0.00213289	pseudobulk	DESeq2
AC_3	Igfn1	-1.02076	0.0155536	0.0494968	pseudobulk	DESeq2
AC_3	Igsf1	2.42457	4.58448e-11	2.93747e-09	pseudobulk	DESeq2
AC_3	Il17rb	-1.82518	1.13525e-05	0.000163409	pseudobulk	DESeq2
AC_3	Il1r1	-1.80348	4.6068e-18	8.98366e-16	pseudobulk	DESeq2
AC_3	Inhba	-1.2513	5.17849e-23	1.65904e-20	pseudobulk	DESeq2
AC_3	Irf4	2.36556	0.0341671	0.0909473	pseudobulk	DESeq2
AC_3	Irs4	1.26317	0.0102031	0.0359941	pseudobulk	DESeq2
AC_3	Itih3	2.27237	1.36327e-36	2.77933e-33	pseudobulk	DESeq2
AC_3	Kcnd2	1.16099	1.41698e-14	1.72703e-12	pseudobulk	DESeq2
AC_3	Kcnk10	-1.12816	6.5816e-15	8.73367e-13	pseudobulk	DESeq2
AC_3	Kcns3	1.25953	1.39703e-13	1.41764e-11	pseudobulk	DESeq2
AC_3	Kcnt1	1.08718	3.49695e-14	3.8823e-12	pseudobulk	DESeq2
AC_3	Kif20b	-1.06568	0.00101802	0.00609776	pseudobulk	DESeq2
AC_3	Kif23	-1.36481	0.00259076	0.0125108	pseudobulk	DESeq2
AC_3	Kirrel2	-1.07621	4.21887e-14	4.61523e-12	pseudobulk	DESeq2
AC_3	Klc3	-1.39521	0.00566666	0.0227702	pseudobulk	DESeq2
AC_3	Lama3	-2.04263	3.34378e-21	8.71948e-19	pseudobulk	DESeq2
AC_3	Layn	-1.1391	2.15125e-07	5.75704e-06	pseudobulk	DESeq2
AC_3	Lcn2	-2.14927	8.67787e-12	6.3598e-10	pseudobulk	DESeq2
AC_3	Lhx2	-1.74847	7.17785e-27	3.7435e-24	pseudobulk	DESeq2
AC_3	Lingo4	-1.08319	2.21115e-06	4.19165e-05	pseudobulk	DESeq2
AC_3	Lmcd1	-1.51635	2.54661e-32	2.48305e-29	pseudobulk	DESeq2
AC_3	Lockd	-1.07495	0.0394308	0.101761	pseudobulk	DESeq2
AC_3	Lpo	1.2975	0.00713641	0.0272554	pseudobulk	DESeq2
AC_3	Lrig1	1.09274	0.000181848	0.0015679	pseudobulk	DESeq2
AC_3	Lrrc8c	-1.39494	1.00863e-33	1.13098e-30	pseudobulk	DESeq2
AC_3	Lypd6	-1.7188	3.66867e-36	6.32874e-33	pseudobulk	DESeq2
AC_3	Mamdc2	-1.20391	2.03023e-11	1.42281e-09	pseudobulk	DESeq2
AC_3	Matn4	-1.03871	3.30889e-08	1.10424e-06	pseudobulk	DESeq2
AC_3	Mbnl3	1.04181	0.000702972	0.00458547	pseudobulk	DESeq2
AC_3	Mcm2	-1.34103	0.00125003	0.00717879	pseudobulk	DESeq2
AC_3	Me3	-1.02681	1.9332e-09	8.53425e-08	pseudobulk	DESeq2
AC_3	Met	-1.05663	2.58054e-11	1.76436e-09	pseudobulk	DESeq2
AC_3	Mettl11b	-2.62423	1.48029e-14	1.77524e-12	pseudobulk	DESeq2
AC_3	Mfsd7a	1.18506	7.99945e-07	1.78503e-05	pseudobulk	DESeq2
AC_3	Mki67	-1.45475	0.00196688	0.0101264	pseudobulk	DESeq2
AC_3	Mmp2	-1.29578	3.47405e-06	6.01151e-05	pseudobulk	DESeq2
AC_3	Msx2	-2.00804	0.0131904	0.0435139	pseudobulk	DESeq2
AC_3	Myoc	-2.59477	7.16553e-27	3.7435e-24	pseudobulk	DESeq2
AC_3	Myocos	-2.44663	1.03184e-07	3.0013e-06	pseudobulk	DESeq2
AC_3	Myom3	-1.08207	2.77648e-13	2.68385e-11	pseudobulk	DESeq2
AC_3	Naaa	-1.13401	1.20425e-31	1.12527e-28	pseudobulk	DESeq2
AC_3	Nab2	-1.02723	3.74916e-10	1.96906e-08	pseudobulk	DESeq2
AC_3	Nes	-2.23318	5.04091e-13	4.57682e-11	pseudobulk	DESeq2
AC_3	Nkain4	1.02723	0.00247496	0.0120686	pseudobulk	DESeq2
AC_3	Nkx2-1	1.08543	0.0224924	0.0657561	pseudobulk	DESeq2
AC_3	Nkx2-2	1.09573	3.25734e-16	5.07286e-14	pseudobulk	DESeq2
AC_3	Nkx6-2	1.90691	6.67372e-26	2.9933e-23	pseudobulk	DESeq2
AC_3	Nnat	1.18868	0.000139921	0.00126476	pseudobulk	DESeq2
AC_3	Notum	-2.56323	4.48657e-06	7.4365e-05	pseudobulk	DESeq2
AC_3	Nr2f2	1.02461	0.000146354	0.0013118	pseudobulk	DESeq2
AC_3	Nuak2	-1.19804	0.00235602	0.0116226	pseudobulk	DESeq2
AC_3	Oaf	-1.07233	2.31759e-30	1.67659e-27	pseudobulk	DESeq2
AC_3	Olfr1033	1.03279	0.0125943	0.0419114	pseudobulk	DESeq2
AC_3	Olfr658	2.19911	2.88075e-06	5.15181e-05	pseudobulk	DESeq2
AC_3	Olfr770	1.26892	0.00563653	0.0226916	pseudobulk	DESeq2
AC_3	Osmr	-1.92227	1.96466e-19	4.27761e-17	pseudobulk	DESeq2
AC_3	Pamr1	-1.1393	6.33588e-27	3.46557e-24	pseudobulk	DESeq2
AC_3	Paqr6	1.57056	5.04667e-14	5.46747e-12	pseudobulk	DESeq2
AC_3	Parvaos	1.04712	0.0109056	0.0377596	pseudobulk	DESeq2
AC_3	Parvb	1.06393	1.33514e-11	9.50538e-10	pseudobulk	DESeq2
AC_3	Pawr	-1.386	4.32262e-11	2.77763e-09	pseudobulk	DESeq2
AC_3	Pax9	1.07442	0.0402654	0.10323	pseudobulk	DESeq2
AC_3	Pcdh20	-1.16454	9.70375e-11	5.69676e-09	pseudobulk	DESeq2
AC_3	Pcolce2	1.51524	2.23767e-05	0.000288236	pseudobulk	DESeq2
AC_3	Pdgfd	1.05125	3.57189e-08	1.18321e-06	pseudobulk	DESeq2
AC_3	Pdzrn3	-1.32777	9.38723e-13	8.19008e-11	pseudobulk	DESeq2
AC_3	Phyhd1	1.00637	0.000750527	0.00483936	pseudobulk	DESeq2
AC_3	Pipox	1.20888	5.75675e-11	3.5762e-09	pseudobulk	DESeq2
AC_3	Plaur	-1.16109	0.0311589	0.0846069	pseudobulk	DESeq2
AC_3	Ppp1r3b	1.6306	4.29765e-07	1.05679e-05	pseudobulk	DESeq2
AC_3	Ppp1r3g	-1.14566	1.17877e-17	2.24027e-15	pseudobulk	DESeq2
AC_3	Prom1	-1.87769	1.73879e-28	1.11412e-25	pseudobulk	DESeq2
AC_3	Prss23	-2.13704	1.48482e-17	2.77488e-15	pseudobulk	DESeq2
AC_3	Prss35	1.17932	0.000214014	0.00177956	pseudobulk	DESeq2
AC_3	Prss56	-4.06976	0.000585211	0.0039518	pseudobulk	DESeq2
AC_3	Prtg	1.185	4.20972e-07	1.0363e-05	pseudobulk	DESeq2
AC_3	Psrc1	-1.26038	0.000785804	0.0050135	pseudobulk	DESeq2
AC_3	Ptch1	1.33305	9.15524e-13	8.05159e-11	pseudobulk	DESeq2
AC_3	Ptch2	1.84699	1.30591e-09	6.0918e-08	pseudobulk	DESeq2
AC_3	Ptx3	-3.54696	3.54395e-17	6.3543e-15	pseudobulk	DESeq2
AC_3	Rab7b	-1.31676	6.48157e-08	1.98845e-06	pseudobulk	DESeq2
AC_3	Ranbp3l	-1.26704	3.38188e-14	3.7921e-12	pseudobulk	DESeq2
AC_3	Rbm38	1.01733	1.93592e-06	3.76538e-05	pseudobulk	DESeq2
AC_3	Rhcg	1.0739	1.77026e-05	0.000237724	pseudobulk	DESeq2
AC_3	Rnase1	1.52928	2.64479e-05	0.000330061	pseudobulk	DESeq2
AC_3	Rnf125	-1.05522	0.000756264	0.00486378	pseudobulk	DESeq2
AC_3	Rpe65	-1.72368	1.22132e-13	1.2564e-11	pseudobulk	DESeq2
AC_3	S100a4	-1.24377	3.81239e-06	6.53145e-05	pseudobulk	DESeq2
AC_3	S100a6	-1.02042	4.19597e-17	7.29448e-15	pseudobulk	DESeq2
AC_3	S100a7a	-1.08074	4.7195e-05	0.000518313	pseudobulk	DESeq2
AC_3	S1pr3	-2.09409	1.71227e-16	2.74282e-14	pseudobulk	DESeq2
AC_3	Sds	2.20375	2.76705e-21	7.38736e-19	pseudobulk	DESeq2
AC_3	Sema3b	-1.51054	4.30057e-11	2.77442e-09	pseudobulk	DESeq2
AC_3	Serinc2	-1.33605	0.000970461	0.0058741	pseudobulk	DESeq2
AC_3	Serpina3n	-1.16578	1.45377e-13	1.46857e-11	pseudobulk	DESeq2
AC_3	Serpinb5	2.28507	7.30016e-05	0.00074133	pseudobulk	DESeq2
AC_3	Serpinb8	-1.10231	0.0156537	0.0497591	pseudobulk	DESeq2
AC_3	Serpine1	-2.74649	1.43807e-05	0.000200521	pseudobulk	DESeq2
AC_3	Serpinf1	-1.80107	7.91978e-15	1.02074e-12	pseudobulk	DESeq2
AC_3	Serpinf2	-1.48696	1.75422e-08	6.20108e-07	pseudobulk	DESeq2
AC_3	Serping1	-1.9374	3.63691e-21	9.37487e-19	pseudobulk	DESeq2
AC_3	Sfrp1	-2.74954	1.57498e-47	8.83013e-44	pseudobulk	DESeq2
AC_3	Sfrp5	2.17035	5.34633e-09	2.1296e-07	pseudobulk	DESeq2
AC_3	Sfta3-ps	1.50452	1.44204e-05	0.00020074	pseudobulk	DESeq2
AC_3	Slc16a2	-1.08869	1.64751e-27	9.47359e-25	pseudobulk	DESeq2
AC_3	Slc16a6	1.04412	2.52836e-07	6.63171e-06	pseudobulk	DESeq2
AC_3	Slc19a2	1.14635	3.66853e-10	1.93123e-08	pseudobulk	DESeq2
AC_3	Slc1a5	-1.0665	1.01316e-07	2.95111e-06	pseudobulk	DESeq2
AC_3	Slc29a1	1.12356	5.83229e-08	1.81408e-06	pseudobulk	DESeq2
AC_3	Slc2a12	1.16919	1.93409e-11	1.35968e-09	pseudobulk	DESeq2
AC_3	Slc39a8	1.34499	1.52674e-07	4.23221e-06	pseudobulk	DESeq2
AC_3	Slc43a3	-1.81257	3.19939e-12	2.47412e-10	pseudobulk	DESeq2
AC_3	Slc6a11	1.54477	2.63145e-18	5.22237e-16	pseudobulk	DESeq2
AC_3	Slc6a9	1.61245	4.11432e-13	3.82853e-11	pseudobulk	DESeq2
AC_3	Slco1a4	-1.06276	0.000806544	0.00512251	pseudobulk	DESeq2
AC_3	Slco1a5	-1.46923	0.0046804	0.0196082	pseudobulk	DESeq2
AC_3	Slco1b2	-1.75837	1.85526e-20	4.42617e-18	pseudobulk	DESeq2
AC_3	Slco1c1	-1.11418	4.8505e-34	6.04318e-31	pseudobulk	DESeq2
AC_3	Slco4a1	1.1247	3.05132e-05	0.000370486	pseudobulk	DESeq2
AC_3	Smc4	-1.08272	3.29009e-22	9.97075e-20	pseudobulk	DESeq2
AC_3	Sncg	1.3838	0.00672617	0.0259713	pseudobulk	DESeq2
AC_3	Socs3	-1.09225	1.41029e-06	2.88833e-05	pseudobulk	DESeq2
AC_3	Sowahb	-1.01646	0.00946072	0.033887	pseudobulk	DESeq2
AC_3	Sp100	-1.1801	0.0221127	0.0649169	pseudobulk	DESeq2
AC_3	Sparc	1.45979	2.04427e-05	0.000267785	pseudobulk	DESeq2
AC_3	Spon1	1.23116	3.17508e-08	1.06275e-06	pseudobulk	DESeq2
AC_3	Sptbn5	-1.37363	0.000731029	0.00473316	pseudobulk	DESeq2
AC_3	Ssc5d	-1.48027	0.000168881	0.00147539	pseudobulk	DESeq2
AC_3	Stab2	1.37157	6.72567e-07	1.54223e-05	pseudobulk	DESeq2
AC_3	Steap4	-3.10374	3.47933e-13	3.25114e-11	pseudobulk	DESeq2
AC_3	Svep1	1.69565	8.93272e-10	4.32668e-08	pseudobulk	DESeq2
AC_3	Swap70	-1.1007	2.60611e-14	3.02822e-12	pseudobulk	DESeq2
AC_3	Syt10	1.70743	7.84197e-15	1.01655e-12	pseudobulk	DESeq2
AC_3	Syt15	-1.93655	0.00317614	0.0146199	pseudobulk	DESeq2
AC_3	Tcf19	-1.01877	0.00774918	0.0290003	pseudobulk	DESeq2
AC_3	Tead2	-1.02564	0.00336099	0.0152609	pseudobulk	DESeq2
AC_3	Tekt4	1.33959	1.46226e-10	8.30194e-09	pseudobulk	DESeq2
AC_3	Tfcp2l1	-2.08384	4.06512e-21	1.03596e-18	pseudobulk	DESeq2
AC_3	Tgfb1	-1.13366	0.0145533	0.0470155	pseudobulk	DESeq2
AC_3	Tgm1	-1.96955	2.40763e-08	8.25226e-07	pseudobulk	DESeq2
AC_3	Tgm2	-1.44314	3.62983e-07	9.07498e-06	pseudobulk	DESeq2
AC_3	Thbd	-1.81456	2.478e-05	0.000312375	pseudobulk	DESeq2
AC_3	Thbs4	-3.81567	2.59117e-40	8.30138e-37	pseudobulk	DESeq2
AC_3	Timp1	-1.87901	6.26681e-11	3.86097e-09	pseudobulk	DESeq2
AC_3	Tm4sf1	-1.69126	2.41856e-14	2.82492e-12	pseudobulk	DESeq2
AC_3	Tmem159	-1.17794	6.97805e-14	7.48755e-12	pseudobulk	DESeq2
AC_3	Tnc	-1.35562	3.0139e-13	2.86397e-11	pseudobulk	DESeq2
AC_3	Tnfaip2	-1.12268	1.45336e-07	4.07414e-06	pseudobulk	DESeq2
AC_3	Tnfrsf11b	-1.07124	6.01565e-05	0.000632178	pseudobulk	DESeq2
AC_3	Tnni3	-1.1257	0.0463648	0.115134	pseudobulk	DESeq2
AC_3	Tnxb	-1.20057	0.0441252	0.110862	pseudobulk	DESeq2
AC_3	Top2a	-1.67982	3.13106e-05	0.000377512	pseudobulk	DESeq2
AC_3	Tpbg	-1.29779	2.68979e-08	9.15345e-07	pseudobulk	DESeq2
AC_3	Tpbgl	-1.40055	2.49024e-10	1.35549e-08	pseudobulk	DESeq2
AC_3	Tph2	-1.04951	0.00147838	0.00812206	pseudobulk	DESeq2
AC_3	Trac	1.35881	0.045608	0.113822	pseudobulk	DESeq2
AC_3	Trp63	1.05707	5.67989e-07	1.33615e-05	pseudobulk	DESeq2
AC_3	Tshr	-1.4735	1.10747e-11	7.96031e-10	pseudobulk	DESeq2
AC_3	Tspan18	-1.31735	4.37332e-16	6.62676e-14	pseudobulk	DESeq2
AC_3	Ttll3	1.45115	2.94495e-13	2.81036e-11	pseudobulk	DESeq2
AC_3	Tuba1c	-1.03005	0.000585129	0.0039518	pseudobulk	DESeq2
AC_3	Tuba8	-1.18186	7.86699e-06	0.00011961	pseudobulk	DESeq2
AC_3	Ucp2	1.15164	1.50126e-06	3.03857e-05	pseudobulk	DESeq2
AC_3	Uhrf1	-1.70883	0.00240463	0.0118059	pseudobulk	DESeq2
AC_3	Vax1	1.43317	0.0456393	0.113875	pseudobulk	DESeq2
AC_3	Vcan	-1.1791	2.52434e-13	2.46134e-11	pseudobulk	DESeq2
AC_3	Veph1	-1.18411	6.83421e-11	4.1535e-09	pseudobulk	DESeq2
AC_3	Vim	-2.04692	1.02553e-23	3.53825e-21	pseudobulk	DESeq2
AC_3	Vipr1	-1.24546	0.000110439	0.00104063	pseudobulk	DESeq2
AC_3	Vit	1.19789	1.77959e-06	3.51312e-05	pseudobulk	DESeq2
AC_3	Vnn1	-1.94885	0.00758095	0.0285492	pseudobulk	DESeq2
AC_3	Wdr62	-1.35129	0.0208504	0.0619737	pseudobulk	DESeq2
AC_3	Wnt6	1.33315	0.0109949	0.0379614	pseudobulk	DESeq2
AC_3	Zbbx	-1.21149	0.0042071	0.0180883	pseudobulk	DESeq2
AC_3	Zdhhc23	-1.0255	3.76572e-09	1.56389e-07	pseudobulk	DESeq2
AC_4	1110002J07Rik	-1.24933	0.0317246	0.0732478	pseudobulk	DESeq2
AC_4	2310001H17Rik	1.27058	0.00199171	0.00716377	pseudobulk	DESeq2
AC_4	2310014F06Rik	1.00013	3.28942e-05	0.000231904	pseudobulk	DESeq2
AC_4	3930402G23Rik	1.01868	0.000958403	0.00387334	pseudobulk	DESeq2
AC_4	4833427G06Rik	1.01326	0.0201179	0.0499295	pseudobulk	DESeq2
AC_4	4930480K15Rik	-1.03786	0.000238486	0.00121111	pseudobulk	DESeq2
AC_4	4930509G22Rik	1.51645	0.00147528	0.00555203	pseudobulk	DESeq2
AC_4	4930512H18Rik	1.03158	0.00260724	0.00897467	pseudobulk	DESeq2
AC_4	4930523C07Rik	1.0123	1.63354e-05	0.000127799	pseudobulk	DESeq2
AC_4	4930578M01Rik	1.2449	7.98033e-08	1.28529e-06	pseudobulk	DESeq2
AC_4	4931415C17Rik	1.42813	0.00155595	0.00581271	pseudobulk	DESeq2
AC_4	4931429L15Rik	-1.36451	0.0449451	0.0981058	pseudobulk	DESeq2
AC_4	4933406I18Rik	1.04328	0.00460247	0.0145414	pseudobulk	DESeq2
AC_4	4933415A04Rik	-1.22236	0.0035905	0.0117754	pseudobulk	DESeq2
AC_4	4933432K03Rik	-1.44063	2.9133e-13	1.68386e-11	pseudobulk	DESeq2
AC_4	5033426O07Rik	1.05969	0.00754524	0.0219553	pseudobulk	DESeq2
AC_4	6330576A10Rik	-1.19672	0.0118334	0.0319488	pseudobulk	DESeq2
AC_4	6430503K07Rik	-1.03171	4.86444e-05	0.00032218	pseudobulk	DESeq2
AC_4	8030451A03Rik	1.18794	8.82117e-05	0.000527329	pseudobulk	DESeq2
AC_4	9130017K11Rik	1.34763	0.00192051	0.00694764	pseudobulk	DESeq2
AC_4	9130230N09Rik	-1.38369	0.0368199	0.0829289	pseudobulk	DESeq2
AC_4	9930111J21Rik2	1.31113	3.58678e-06	3.47461e-05	pseudobulk	DESeq2
AC_4	A2m	2.59123	4.06481e-30	3.3762e-27	pseudobulk	DESeq2
AC_4	A430035B10Rik	-1.01752	1.23537e-07	1.88722e-06	pseudobulk	DESeq2
AC_4	AA467197	2.21869	1.40158e-10	4.4208e-09	pseudobulk	DESeq2
AC_4	AI506816	1.25769	4.14166e-10	1.1747e-08	pseudobulk	DESeq2
AC_4	AI838599	1.40772	0.000498788	0.00225112	pseudobulk	DESeq2
AC_4	AW112010	1.27419	7.45939e-05	0.000459951	pseudobulk	DESeq2
AC_4	Abcc12	1.3857	0.0226506	0.0551833	pseudobulk	DESeq2
AC_4	Abi3	1.03955	0.0407834	0.0903673	pseudobulk	DESeq2
AC_4	Acer2	-1.00879	0.00224607	0.0079311	pseudobulk	DESeq2
AC_4	Adad1	-1.06113	0.0149682	0.0389202	pseudobulk	DESeq2
AC_4	Adam12	1.84079	5.03293e-09	1.11862e-07	pseudobulk	DESeq2
AC_4	Adamts1	1.5069	2.11058e-12	1.0028e-10	pseudobulk	DESeq2
AC_4	Adamts14	2.41676	1.05665e-07	1.65016e-06	pseudobulk	DESeq2
AC_4	Adamts5	1.29346	6.20065e-09	1.33965e-07	pseudobulk	DESeq2
AC_4	Adamtsl1	1.2434	0.00106846	0.00423255	pseudobulk	DESeq2
AC_4	Adamtsl3	1.31831	1.05441e-07	1.64805e-06	pseudobulk	DESeq2
AC_4	Adamtsl4	1.78529	1.96848e-17	2.18541e-15	pseudobulk	DESeq2
AC_4	Adgrg6	1.82984	8.68065e-15	6.32053e-13	pseudobulk	DESeq2
AC_4	Adgrv1	1.11346	0.00387054	0.0125562	pseudobulk	DESeq2
AC_4	Adm	2.16688	9.58131e-15	6.90902e-13	pseudobulk	DESeq2
AC_4	Aebp1	2.10802	5.67342e-29	4.24107e-26	pseudobulk	DESeq2
AC_4	Ager	1.66217	2.84258e-06	2.85736e-05	pseudobulk	DESeq2
AC_4	Ahnak	1.3726	4.16356e-15	3.24185e-13	pseudobulk	DESeq2
AC_4	Ahnak2	2.41307	4.19009e-09	9.53011e-08	pseudobulk	DESeq2
AC_4	Ahr	1.381	1.72237e-08	3.3327e-07	pseudobulk	DESeq2
AC_4	Airn	1.47938	0.00049646	0.00224197	pseudobulk	DESeq2
AC_4	Ajuba	1.14429	0.000371827	0.00176254	pseudobulk	DESeq2
AC_4	Akap12	1.31819	2.91848e-11	1.08993e-09	pseudobulk	DESeq2
AC_4	Akr1b8	1.78586	1.76511e-18	2.4394e-16	pseudobulk	DESeq2
AC_4	Akr1c13	1.29092	0.00772707	0.0224006	pseudobulk	DESeq2
AC_4	Aldh1a3	1.15689	0.0012963	0.00497957	pseudobulk	DESeq2
AC_4	Aldh1l2	1.09152	3.95242e-05	0.000269659	pseudobulk	DESeq2
AC_4	Angptl2	1.37214	0.000685654	0.00293109	pseudobulk	DESeq2
AC_4	Angptl4	1.11458	1.86078e-06	1.98212e-05	pseudobulk	DESeq2
AC_4	Ankle1	3.7237	0.000312558	0.0015228	pseudobulk	DESeq2
AC_4	Anxa2	1.98344	7.70555e-17	7.74908e-15	pseudobulk	DESeq2
AC_4	Anxa3	1.77829	9.45466e-13	4.87426e-11	pseudobulk	DESeq2
AC_4	Apbb1ip	1.32269	0.00021371	0.00110506	pseudobulk	DESeq2
AC_4	Apobec1	1.1078	0.00563652	0.0172112	pseudobulk	DESeq2
AC_4	Aqp1	1.46604	0.021143	0.0520325	pseudobulk	DESeq2
AC_4	Aqp4	1.11614	1.43737e-07	2.15471e-06	pseudobulk	DESeq2
AC_4	Arhgap11a	1.08955	0.00308036	0.010329	pseudobulk	DESeq2
AC_4	Arhgap22	1.11071	0.00476248	0.0149577	pseudobulk	DESeq2
AC_4	Arhgef39	1.54374	0.000329583	0.00159294	pseudobulk	DESeq2
AC_4	Armc3	1.01591	0.016472	0.0420921	pseudobulk	DESeq2
AC_4	Arpc1b	1.4177	2.48046e-11	9.43735e-10	pseudobulk	DESeq2
AC_4	Arsi	2.2944	6.69991e-08	1.09914e-06	pseudobulk	DESeq2
AC_4	Art3	1.53948	2.6164e-15	2.12592e-13	pseudobulk	DESeq2
AC_4	Asap3	1.84406	6.97369e-23	1.96076e-20	pseudobulk	DESeq2
AC_4	Aspg	1.52469	3.04416e-17	3.29799e-15	pseudobulk	DESeq2
AC_4	Aspm	2.10403	1.75298e-07	2.5644e-06	pseudobulk	DESeq2
AC_4	Atf3	1.87806	3.45072e-07	4.62596e-06	pseudobulk	DESeq2
AC_4	Atf7ip2	1.66128	2.1903e-06	2.2857e-05	pseudobulk	DESeq2
AC_4	Atoh7	-1.70229	0.00743465	0.0216813	pseudobulk	DESeq2
AC_4	Aurka	1.14637	0.00730027	0.0213661	pseudobulk	DESeq2
AC_4	Avil	1.18424	0.000176327	0.000940382	pseudobulk	DESeq2
AC_4	B230323A14Rik	-1.35053	1.93936e-05	0.000147782	pseudobulk	DESeq2
AC_4	B3gnt5	2.31677	1.54958e-12	7.67126e-11	pseudobulk	DESeq2
AC_4	B3gnt8	1.23722	7.35343e-05	0.000454668	pseudobulk	DESeq2
AC_4	BC030867	1.20658	0.00315525	0.0105437	pseudobulk	DESeq2
AC_4	BC037704	-1.28835	0.0472808	0.102308	pseudobulk	DESeq2
AC_4	Bace2	1.93678	9.24181e-17	9.17065e-15	pseudobulk	DESeq2
AC_4	Bard1	1.3538	6.19528e-05	0.000392916	pseudobulk	DESeq2
AC_4	Bcl2a1b	1.12481	0.0390544	0.087113	pseudobulk	DESeq2
AC_4	Bcl2l11	1.08525	2.96964e-05	0.000212634	pseudobulk	DESeq2
AC_4	Bcl3	2.22684	7.07566e-23	1.96076e-20	pseudobulk	DESeq2
AC_4	Bdkrb2	2.3843	1.58837e-14	1.10281e-12	pseudobulk	DESeq2
AC_4	Bgn	1.89023	0.0258362	0.0616774	pseudobulk	DESeq2
AC_4	Birc5	1.63987	0.00501872	0.0156211	pseudobulk	DESeq2
AC_4	Bmp7	-1.11332	5.12477e-18	6.34961e-16	pseudobulk	DESeq2
AC_4	Brca1	1.07899	0.0259027	0.0617906	pseudobulk	DESeq2
AC_4	Brip1	1.35797	0.00012982	0.000727493	pseudobulk	DESeq2
AC_4	Bst2	1.5092	5.07433e-11	1.77254e-09	pseudobulk	DESeq2
AC_4	Btc	1.02621	0.0272264	0.0643732	pseudobulk	DESeq2
AC_4	Bub1	1.95473	0.000227721	0.00116595	pseudobulk	DESeq2
AC_4	Bub1b	1.38001	4.15653e-05	0.000281444	pseudobulk	DESeq2
AC_4	C030005K06Rik	-1.45877	1.01934e-18	1.4844e-16	pseudobulk	DESeq2
AC_4	C030018K13Rik	-1.3122	6.11196e-06	5.52252e-05	pseudobulk	DESeq2
AC_4	C1ql1	1.4119	0.000500846	0.00225768	pseudobulk	DESeq2
AC_4	C1qtnf1	2.40929	1.0085e-10	3.28962e-09	pseudobulk	DESeq2
AC_4	C1ra	2.55481	1.99695e-18	2.68165e-16	pseudobulk	DESeq2
AC_4	C1rl	1.75955	1.20046e-05	9.89401e-05	pseudobulk	DESeq2
AC_4	C1s1	2.24167	3.56298e-15	2.84353e-13	pseudobulk	DESeq2
AC_4	C3	3.91161	2.61936e-19	4.10782e-17	pseudobulk	DESeq2
AC_4	C530044C16Rik	1.71573	9.05021e-06	7.74361e-05	pseudobulk	DESeq2
AC_4	Cables1	-1.00388	3.73775e-17	3.99156e-15	pseudobulk	DESeq2
AC_4	Calhm5	1.26352	6.61265e-07	8.06391e-06	pseudobulk	DESeq2
AC_4	Calhm6	1.70809	6.8296e-05	0.000427584	pseudobulk	DESeq2
AC_4	Capg	1.57075	0.000355661	0.0016992	pseudobulk	DESeq2
AC_4	Car9	2.05376	0.0396345	0.0882051	pseudobulk	DESeq2
AC_4	Casp12	2.61969	1.64531e-18	2.3061e-16	pseudobulk	DESeq2
AC_4	Casp4	2.75286	4.70458e-21	1.00481e-18	pseudobulk	DESeq2
AC_4	Casp8	1.24802	0.000308132	0.0015045	pseudobulk	DESeq2
AC_4	Cav1	1.81641	2.2664e-16	2.12662e-14	pseudobulk	DESeq2
AC_4	Ccdc102a	1.06453	0.00155218	0.00580249	pseudobulk	DESeq2
AC_4	Ccdc142os	-1.08382	0.00124705	0.00482426	pseudobulk	DESeq2
AC_4	Cchcr1	1.5583	4.60474e-15	3.5365e-13	pseudobulk	DESeq2
AC_4	Ccl2	3.74272	2.22484e-18	2.95232e-16	pseudobulk	DESeq2
AC_4	Ccl7	3.89081	9.34782e-17	9.19448e-15	pseudobulk	DESeq2
AC_4	Ccn1	1.08965	3.00374e-05	0.000214939	pseudobulk	DESeq2
AC_4	Ccn2	1.65952	2.59966e-05	0.000189594	pseudobulk	DESeq2
AC_4	Ccn5	4.08436	1.09707e-10	3.54e-09	pseudobulk	DESeq2
AC_4	Ccnb1	1.91001	9.71874e-05	0.000571263	pseudobulk	DESeq2
AC_4	Ccnb2	1.15394	0.00276026	0.00942617	pseudobulk	DESeq2
AC_4	Ccnf	1.11822	0.000242903	0.00122882	pseudobulk	DESeq2
AC_4	Cd109	2.29184	5.91888e-27	3.01675e-24	pseudobulk	DESeq2
AC_4	Cd14	1.54558	7.71906e-07	9.21766e-06	pseudobulk	DESeq2
AC_4	Cd274	1.43613	2.55867e-12	1.19295e-10	pseudobulk	DESeq2
AC_4	Cd44	2.66995	8.91733e-44	4.9995e-40	pseudobulk	DESeq2
AC_4	Cd59a	1.05682	0.000438728	0.00201865	pseudobulk	DESeq2
AC_4	Cd59b	1.11381	0.0119021	0.0320814	pseudobulk	DESeq2
AC_4	Cd70	1.37574	0.0359783	0.0812958	pseudobulk	DESeq2
AC_4	Cd9	1.24245	1.35596e-06	1.50519e-05	pseudobulk	DESeq2
AC_4	Cdc20	1.60639	0.000232308	0.00118511	pseudobulk	DESeq2
AC_4	Cdc25c	2.18671	0.000431144	0.0019907	pseudobulk	DESeq2
AC_4	Cdc6	1.56863	6.36244e-05	0.000402154	pseudobulk	DESeq2
AC_4	Cdca2	1.72167	0.000176669	0.000941666	pseudobulk	DESeq2
AC_4	Cdca3	1.18384	0.0191224	0.0477922	pseudobulk	DESeq2
AC_4	Cdca8	1.36015	0.000101823	0.000595585	pseudobulk	DESeq2
AC_4	Cdk1	2.19203	3.90002e-06	3.72654e-05	pseudobulk	DESeq2
AC_4	Cdk15	1.17125	0.042318	0.0931968	pseudobulk	DESeq2
AC_4	Cdk6	1.13633	0.0255856	0.0611774	pseudobulk	DESeq2
AC_4	Cdkn2b	1.66359	1.3968e-07	2.10657e-06	pseudobulk	DESeq2
AC_4	Cdsn	2.4405	8.44705e-10	2.2498e-08	pseudobulk	DESeq2
AC_4	Cdt1	1.25431	8.62235e-06	7.41998e-05	pseudobulk	DESeq2
AC_4	Ceacam1	-1.01104	2.56432e-07	3.59237e-06	pseudobulk	DESeq2
AC_4	Cebpd	1.81781	2.6482e-26	1.26359e-23	pseudobulk	DESeq2
AC_4	Cela1	1.86299	8.16649e-14	5.18815e-12	pseudobulk	DESeq2
AC_4	Cenpa	1.0576	0.000558928	0.00247571	pseudobulk	DESeq2
AC_4	Cenpe	1.60435	9.07777e-06	7.7639e-05	pseudobulk	DESeq2
AC_4	Cenpf	1.97464	2.36962e-08	4.38713e-07	pseudobulk	DESeq2
AC_4	Cenph	1.2361	0.0256707	0.0613221	pseudobulk	DESeq2
AC_4	Cenpi	1.01613	0.00718959	0.0210984	pseudobulk	DESeq2
AC_4	Cenpk	1.02608	0.00122344	0.00475096	pseudobulk	DESeq2
AC_4	Cep55	1.92252	5.68935e-05	0.000366321	pseudobulk	DESeq2
AC_4	Ces5a	-1.34301	5.27639e-05	0.000344278	pseudobulk	DESeq2
AC_4	Chil1	2.40448	2.15573e-29	1.66705e-26	pseudobulk	DESeq2
AC_4	Chl1	1.04275	8.10838e-18	9.72398e-16	pseudobulk	DESeq2
AC_4	Ciita	1.17015	0.015787	0.0406753	pseudobulk	DESeq2
AC_4	Cip2a	1.20071	0.00412583	0.0132556	pseudobulk	DESeq2
AC_4	Ckap2	2.74915	7.62928e-11	2.58841e-09	pseudobulk	DESeq2
AC_4	Ckap2l	1.76495	0.000567072	0.00250387	pseudobulk	DESeq2
AC_4	Ckap4	1.06649	5.45575e-06	5.00821e-05	pseudobulk	DESeq2
AC_4	Cks2	1.03189	6.14566e-05	0.000390848	pseudobulk	DESeq2
AC_4	Clcf1	3.12754	5.72712e-16	5.07654e-14	pseudobulk	DESeq2
AC_4	Clec2d	1.21547	4.39199e-08	7.56507e-07	pseudobulk	DESeq2
AC_4	Clic1	1.18747	6.80331e-08	1.11366e-06	pseudobulk	DESeq2
AC_4	Clspn	1.39447	0.000554922	0.00246137	pseudobulk	DESeq2
AC_4	Cnn2	1.29946	7.52447e-05	0.000462692	pseudobulk	DESeq2
AC_4	Cntf	2.15777	1.75018e-15	1.45909e-13	pseudobulk	DESeq2
AC_4	Col11a1	1.19214	0.00120303	0.00468224	pseudobulk	DESeq2
AC_4	Col12a1	2.3065	2.46914e-14	1.66786e-12	pseudobulk	DESeq2
AC_4	Col16a1	1.1328	1.42586e-08	2.80987e-07	pseudobulk	DESeq2
AC_4	Col22a1	1.00586	0.0284437	0.0667238	pseudobulk	DESeq2
AC_4	Col26a1	1.12333	0.0182074	0.0458734	pseudobulk	DESeq2
AC_4	Col2a1	1.74166	7.84964e-05	0.000479662	pseudobulk	DESeq2
AC_4	Col4a3	1.4044	0.00774486	0.0224401	pseudobulk	DESeq2
AC_4	Col4a5	1.27168	1.3099e-09	3.35723e-08	pseudobulk	DESeq2
AC_4	Col4a6	2.64963	9.29991e-17	9.18766e-15	pseudobulk	DESeq2
AC_4	Col5a1	1.83828	2.50118e-07	3.5145e-06	pseudobulk	DESeq2
AC_4	Col5a3	1.2437	7.78814e-06	6.81721e-05	pseudobulk	DESeq2
AC_4	Col6a1	1.5035	3.67786e-05	0.000254724	pseudobulk	DESeq2
AC_4	Col6a2	1.37781	0.00109601	0.00432087	pseudobulk	DESeq2
AC_4	Col8a1	1.32133	0.00729473	0.0213566	pseudobulk	DESeq2
AC_4	Cp	3.26519	4.40921e-39	1.64802e-35	pseudobulk	DESeq2
AC_4	Cpa4	2.058	0.0129965	0.0345905	pseudobulk	DESeq2
AC_4	Cpne8	1.35099	3.07771e-17	3.31831e-15	pseudobulk	DESeq2
AC_4	Cpxm1	1.07865	0.00593322	0.0179421	pseudobulk	DESeq2
AC_4	Cpxm2	1.90748	3.79311e-08	6.65085e-07	pseudobulk	DESeq2
AC_4	Cr2	-1.47673	0.000142578	0.000786389	pseudobulk	DESeq2
AC_4	Crb2	1.07938	1.04617e-06	1.20624e-05	pseudobulk	DESeq2
AC_4	Creb3l1	1.00149	8.87597e-05	0.000529818	pseudobulk	DESeq2
AC_4	Crhbp	-1.03196	3.32496e-05	0.000234115	pseudobulk	DESeq2
AC_4	Crlf1	1.37804	0.000150106	0.000821043	pseudobulk	DESeq2
AC_4	Csmd1	1.12133	0.0434635	0.0953731	pseudobulk	DESeq2
AC_4	Ctps	1.00561	8.87059e-13	4.61559e-11	pseudobulk	DESeq2
AC_4	Cutal	1.24228	0.0345224	0.0786228	pseudobulk	DESeq2
AC_4	Cxcl1	2.90827	5.19285e-08	8.80234e-07	pseudobulk	DESeq2
AC_4	Cxcl10	3.60987	7.49753e-28	4.42473e-25	pseudobulk	DESeq2
AC_4	Cxcl16	1.28886	0.0497936	0.106892	pseudobulk	DESeq2
AC_4	Cxcl9	2.4189	0.00316929	0.0105781	pseudobulk	DESeq2
AC_4	Cxcr4	1.66752	0.00302845	0.0101808	pseudobulk	DESeq2
AC_4	Cybrd1	1.94721	5.87954e-08	9.83252e-07	pseudobulk	DESeq2
AC_4	Cyp1b1	2.08894	1.056e-13	6.57827e-12	pseudobulk	DESeq2
AC_4	Cyp4f15	-1.26175	1.24645e-28	8.22144e-26	pseudobulk	DESeq2
AC_4	D030055H07Rik	-2.02193	4.92076e-11	1.72157e-09	pseudobulk	DESeq2
AC_4	D430020J02Rik	1.48253	0.014419	0.0378111	pseudobulk	DESeq2
AC_4	D930020B18Rik	-1.41135	7.79527e-13	4.08996e-11	pseudobulk	DESeq2
AC_4	Daw1	1.028	0.0428948	0.0943373	pseudobulk	DESeq2
AC_4	Dbf4	1.21471	0.000166306	0.000893955	pseudobulk	DESeq2
AC_4	Ddias	1.6017	0.00941063	0.02642	pseudobulk	DESeq2
AC_4	Ddr1	1.27925	1.96563e-07	2.83838e-06	pseudobulk	DESeq2
AC_4	Ddx60	1.67834	6.10852e-12	2.66517e-10	pseudobulk	DESeq2
AC_4	Depdc1a	1.46438	0.0195317	0.0486579	pseudobulk	DESeq2
AC_4	Dhrs1	1.59002	3.04241e-17	3.29799e-15	pseudobulk	DESeq2
AC_4	Dipk1c	-1.01277	1.04267e-26	5.19619e-24	pseudobulk	DESeq2
AC_4	Dlgap5	2.10373	8.32587e-07	9.83233e-06	pseudobulk	DESeq2
AC_4	Dmp1	-1.15541	6.85223e-12	2.94949e-10	pseudobulk	DESeq2
AC_4	Dnah9	1.08565	0.039404	0.0877619	pseudobulk	DESeq2
AC_4	Dysf	1.2045	2.10897e-05	0.000158392	pseudobulk	DESeq2
AC_4	E2f2	1.57735	0.0153677	0.0397714	pseudobulk	DESeq2
AC_4	E2f7	1.89565	5.21907e-05	0.000340934	pseudobulk	DESeq2
AC_4	E330013P04Rik	-1.45963	0.000184834	0.000976234	pseudobulk	DESeq2
AC_4	Ebi3	1.37613	0.0204986	0.0507004	pseudobulk	DESeq2
AC_4	Ecm1	2.49336	1.13296e-06	1.28908e-05	pseudobulk	DESeq2
AC_4	Ecrg4	1.26289	0.0430174	0.0945145	pseudobulk	DESeq2
AC_4	Ect2	1.60599	0.000605539	0.00264898	pseudobulk	DESeq2
AC_4	Eda2r	2.14394	5.76403e-08	9.66823e-07	pseudobulk	DESeq2
AC_4	Efcab11	1.11378	0.00361365	0.0118445	pseudobulk	DESeq2
AC_4	Efemp2	1.205	1.44958e-14	1.01272e-12	pseudobulk	DESeq2
AC_4	Ehd2	1.35765	1.96661e-13	1.16985e-11	pseudobulk	DESeq2
AC_4	Eldr	1.88404	0.0236936	0.0573134	pseudobulk	DESeq2
AC_4	Elmo3	1.01833	0.00288423	0.00977509	pseudobulk	DESeq2
AC_4	Elovl7	1.48099	1.36234e-18	1.94598e-16	pseudobulk	DESeq2
AC_4	Emilin1	1.77223	0.000211721	0.00109655	pseudobulk	DESeq2
AC_4	Emp1	2.46512	5.22189e-10	1.44042e-08	pseudobulk	DESeq2
AC_4	Emp3	1.79953	0.00272956	0.00932843	pseudobulk	DESeq2
AC_4	Epha2	2.37241	0.00114732	0.00449663	pseudobulk	DESeq2
AC_4	Ephb2	1.39255	3.53022e-09	8.17859e-08	pseudobulk	DESeq2
AC_4	Eps8l3	-1.06834	3.16224e-13	1.81372e-11	pseudobulk	DESeq2
AC_4	Ercc6l	2.53994	0.00159946	0.00595669	pseudobulk	DESeq2
AC_4	Esco2	3.85618	3.00662e-08	5.42449e-07	pseudobulk	DESeq2
AC_4	Esyt1	1.10707	0.000431072	0.0019907	pseudobulk	DESeq2
AC_4	Exo1	1.19085	0.00342111	0.011281	pseudobulk	DESeq2
AC_4	F10	1.38581	0.000351279	0.00168149	pseudobulk	DESeq2
AC_4	F830016B08Rik	2.50563	2.1806e-18	2.91085e-16	pseudobulk	DESeq2
AC_4	Fam111a	1.22206	0.0151253	0.039248	pseudobulk	DESeq2
AC_4	Fam129a	1.07481	2.77329e-06	2.79901e-05	pseudobulk	DESeq2
AC_4	Fam72a	1.16692	3.61056e-05	0.000250915	pseudobulk	DESeq2
AC_4	Fas	1.81035	2.59801e-23	7.66619e-21	pseudobulk	DESeq2
AC_4	Fblim1	1.36163	0.00910918	0.025683	pseudobulk	DESeq2
AC_4	Fbln2	1.45109	0.00286903	0.0097383	pseudobulk	DESeq2
AC_4	Fbn1	1.54723	1.80555e-06	1.93108e-05	pseudobulk	DESeq2
AC_4	Fbxl8	1.30428	0.00201445	0.00723395	pseudobulk	DESeq2
AC_4	Fbxo17	1.00949	0.000741481	0.00312448	pseudobulk	DESeq2
AC_4	Fcgr2b	2.45306	3.1156e-11	1.1473e-09	pseudobulk	DESeq2
AC_4	Fezf2	-1.03121	2.5276e-11	9.575e-10	pseudobulk	DESeq2
AC_4	Fgd3	1.02509	0.00081611	0.00338621	pseudobulk	DESeq2
AC_4	Fgl2	1.19903	0.0078933	0.0227995	pseudobulk	DESeq2
AC_4	Fibin	1.33592	0.00132815	0.00507499	pseudobulk	DESeq2
AC_4	Fignl1	1.32434	0.0097416	0.0271554	pseudobulk	DESeq2
AC_4	Flna	1.42945	3.96348e-20	7.1108e-18	pseudobulk	DESeq2
AC_4	Flnc	2.63078	6.02932e-36	1.22921e-32	pseudobulk	DESeq2
AC_4	Fmod	2.28873	5.99863e-13	3.22603e-11	pseudobulk	DESeq2
AC_4	Fn1	1.89543	0.00020902	0.00108456	pseudobulk	DESeq2
AC_4	Fndc9	-1.00615	0.00968607	0.0270373	pseudobulk	DESeq2
AC_4	Fosl1	1.47457	4.34673e-07	5.63467e-06	pseudobulk	DESeq2
AC_4	Foxj1	1.14075	3.64487e-07	4.83954e-06	pseudobulk	DESeq2
AC_4	Foxm1	1.7423	7.52123e-05	0.000462619	pseudobulk	DESeq2
AC_4	Foxs1	2.82831	0.000244764	0.00123656	pseudobulk	DESeq2
AC_4	Fst	1.20002	0.00562144	0.0171799	pseudobulk	DESeq2
AC_4	Fstl3	2.04641	0.000327788	0.00158529	pseudobulk	DESeq2
AC_4	Fxyd1	1.06594	0.000639523	0.00277085	pseudobulk	DESeq2
AC_4	Galnt15	1.72174	4.144e-11	1.47513e-09	pseudobulk	DESeq2
AC_4	Gbp2	2.08888	5.77304e-22	1.42271e-19	pseudobulk	DESeq2
AC_4	Gbp3	1.58342	2.04403e-15	1.68527e-13	pseudobulk	DESeq2
AC_4	Gbp4	2.98633	1.88489e-12	9.03215e-11	pseudobulk	DESeq2
AC_4	Gbp5	2.51963	1.13093e-30	1.1027e-27	pseudobulk	DESeq2
AC_4	Gbp6	1.90791	1.04811e-25	4.60879e-23	pseudobulk	DESeq2
AC_4	Gbp7	1.32295	3.19081e-21	7.08486e-19	pseudobulk	DESeq2
AC_4	Gbp8	1.91961	1.32858e-14	9.38836e-13	pseudobulk	DESeq2
AC_4	Gbp9	1.99443	1.42976e-12	7.18921e-11	pseudobulk	DESeq2
AC_4	Gch1	1.45687	1.50402e-05	0.00011889	pseudobulk	DESeq2
AC_4	Gcnt2	1.07837	8.87398e-12	3.69217e-10	pseudobulk	DESeq2
AC_4	Gdf10	-1.15245	1.37408e-16	1.31689e-14	pseudobulk	DESeq2
AC_4	Gdf15	2.25737	4.81331e-10	1.34258e-08	pseudobulk	DESeq2
AC_4	Gen1	1.04867	0.00179602	0.00656307	pseudobulk	DESeq2
AC_4	Gfap	1.60404	3.76644e-15	2.97927e-13	pseudobulk	DESeq2
AC_4	Gfpt2	1.49064	1.37104e-14	9.63854e-13	pseudobulk	DESeq2
AC_4	Ggt5	2.57447	1.27509e-06	1.43191e-05	pseudobulk	DESeq2
AC_4	Ggta1	1.54281	2.68342e-10	7.9601e-09	pseudobulk	DESeq2
AC_4	Gimap6	1.14956	0.00207547	0.00742218	pseudobulk	DESeq2
AC_4	Glb1l2	1.39835	1.41139e-05	0.000112841	pseudobulk	DESeq2
AC_4	Gldn	2.60829	6.9936e-18	8.43218e-16	pseudobulk	DESeq2
AC_4	Gli1	-1.69405	1.69643e-12	8.25254e-11	pseudobulk	DESeq2
AC_4	Glipr2	1.1199	4.29834e-13	2.39787e-11	pseudobulk	DESeq2
AC_4	Glycam1	2.41227	2.70041e-07	3.77552e-06	pseudobulk	DESeq2
AC_4	Gm10605	-1.05569	0.000188793	0.000994102	pseudobulk	DESeq2
AC_4	Gm10635	1.23824	0.0131255	0.034876	pseudobulk	DESeq2
AC_4	Gm10823	1.00236	0.00167719	0.00620059	pseudobulk	DESeq2
AC_4	Gm11351	1.58378	0.0441222	0.0966198	pseudobulk	DESeq2
AC_4	Gm11627	-1.42241	1.8488e-20	3.48414e-18	pseudobulk	DESeq2
AC_4	Gm12681	1.91151	0.00682274	0.0201909	pseudobulk	DESeq2
AC_4	Gm12981	1.23282	0.0277405	0.065368	pseudobulk	DESeq2
AC_4	Gm13110	-1.02378	7.67645e-09	1.61949e-07	pseudobulk	DESeq2
AC_4	Gm13201	1.35043	0.00801684	0.0230761	pseudobulk	DESeq2
AC_4	Gm13293	1.42514	1.86025e-06	1.98212e-05	pseudobulk	DESeq2
AC_4	Gm13322	-1.88711	0.0138213	0.0364484	pseudobulk	DESeq2
AC_4	Gm13571	2.4332	0.0205578	0.0508077	pseudobulk	DESeq2
AC_4	Gm14266	1.7298	0.0384817	0.0860798	pseudobulk	DESeq2
AC_4	Gm14341	-1.55021	1.39064e-05	0.000111579	pseudobulk	DESeq2
AC_4	Gm15389	1.54175	0.000204467	0.00106364	pseudobulk	DESeq2
AC_4	Gm15594	-1.43304	0.000391319	0.00183939	pseudobulk	DESeq2
AC_4	Gm15987	1.55826	0.0055171	0.0169025	pseudobulk	DESeq2
AC_4	Gm16028	1.45348	0.0311815	0.0721721	pseudobulk	DESeq2
AC_4	Gm16268	1.43247	0.0409302	0.0906242	pseudobulk	DESeq2
AC_4	Gm16685	1.82939	0.000281565	0.00139246	pseudobulk	DESeq2
AC_4	Gm1698	-1.23543	0.0342294	0.0780744	pseudobulk	DESeq2
AC_4	Gm17133	-1.48906	0.0491886	0.105813	pseudobulk	DESeq2
AC_4	Gm17268	2.59388	2.25131e-07	3.20354e-06	pseudobulk	DESeq2
AC_4	Gm20444	1.07531	0.00652505	0.0194342	pseudobulk	DESeq2
AC_4	Gm20559	2.14728	3.69833e-08	6.49989e-07	pseudobulk	DESeq2
AC_4	Gm20713	-1.31105	1.25826e-13	7.73088e-12	pseudobulk	DESeq2
AC_4	Gm2164	1.11688	0.0335177	0.0767165	pseudobulk	DESeq2
AC_4	Gm21814	-1.9091	0.000142671	0.000786707	pseudobulk	DESeq2
AC_4	Gm26638	1.25567	0.0319809	0.0737408	pseudobulk	DESeq2
AC_4	Gm26686	1.40554	0.011398	0.0309644	pseudobulk	DESeq2
AC_4	Gm26805	-1.03516	0.0184719	0.0464564	pseudobulk	DESeq2
AC_4	Gm26843	-1.0655	2.84167e-07	3.94597e-06	pseudobulk	DESeq2
AC_4	Gm27184	-1.02017	0.0119943	0.0322987	pseudobulk	DESeq2
AC_4	Gm27239	-1.20618	6.32619e-05	0.000400313	pseudobulk	DESeq2
AC_4	Gm28750	-1.53029	0.00262689	0.00902567	pseudobulk	DESeq2
AC_4	Gm28863	1.26006	0.00454705	0.0143886	pseudobulk	DESeq2
AC_4	Gm29260	1.36273	0.0370768	0.0834404	pseudobulk	DESeq2
AC_4	Gm29585	1.26239	4.05495e-05	0.000275648	pseudobulk	DESeq2
AC_4	Gm29686	2.81309	9.05362e-05	0.000538559	pseudobulk	DESeq2
AC_4	Gm30085	1.19139	0.00093377	0.00379086	pseudobulk	DESeq2
AC_4	Gm30108	-1.37606	0.00133164	0.00508572	pseudobulk	DESeq2
AC_4	Gm30371	-1.27303	0.00825083	0.0236373	pseudobulk	DESeq2
AC_4	Gm30655	-1.88371	3.49608e-07	4.67521e-06	pseudobulk	DESeq2
AC_4	Gm31522	2.44017	6.9563e-05	0.000434304	pseudobulk	DESeq2
AC_4	Gm31592	-1.46171	3.73012e-05	0.000257707	pseudobulk	DESeq2
AC_4	Gm31614	-1.03172	0.00417444	0.0133852	pseudobulk	DESeq2
AC_4	Gm33027	-1.17486	0.0137655	0.0363226	pseudobulk	DESeq2
AC_4	Gm33508	1.52622	0.0037979	0.0123581	pseudobulk	DESeq2
AC_4	Gm33782	1.78579	0.00206925	0.00740349	pseudobulk	DESeq2
AC_4	Gm36372	-3.90489	0.00639706	0.0191077	pseudobulk	DESeq2
AC_4	Gm36742	-1.24925	0.000147681	0.000810149	pseudobulk	DESeq2
AC_4	Gm3716	1.76489	0.0225769	0.0550515	pseudobulk	DESeq2
AC_4	Gm38102	-1.41778	6.34472e-09	1.36814e-07	pseudobulk	DESeq2
AC_4	Gm38287	-1.31731	2.51196e-08	4.6086e-07	pseudobulk	DESeq2
AC_4	Gm38560	1.67904	5.81124e-09	1.26897e-07	pseudobulk	DESeq2
AC_4	Gm39318	1.56948	0.000570941	0.00251798	pseudobulk	DESeq2
AC_4	Gm39383	1.35156	0.0387065	0.0865176	pseudobulk	DESeq2
AC_4	Gm39459	1.15231	0.00445442	0.0141414	pseudobulk	DESeq2
AC_4	Gm40123	-1.23082	0.000167233	0.000897872	pseudobulk	DESeq2
AC_4	Gm40645	1.24637	0.0189349	0.0474238	pseudobulk	DESeq2
AC_4	Gm41409	1.08261	0.00957552	0.0268024	pseudobulk	DESeq2
AC_4	Gm42047	1.45253	8.99228e-09	1.8535e-07	pseudobulk	DESeq2
AC_4	Gm42196	-1.57487	0.0287009	0.0672426	pseudobulk	DESeq2
AC_4	Gm42788	1.66352	0.00400714	0.0129394	pseudobulk	DESeq2
AC_4	Gm43581	1.59465	6.36246e-07	7.81247e-06	pseudobulk	DESeq2
AC_4	Gm44836	1.0997	0.00529587	0.0163588	pseudobulk	DESeq2
AC_4	Gm45168	-2.71454	0.00762547	0.0221428	pseudobulk	DESeq2
AC_4	Gm45187	2.36958	0.0451665	0.0985123	pseudobulk	DESeq2
AC_4	Gm45338	-1.04208	3.68397e-07	4.87497e-06	pseudobulk	DESeq2
AC_4	Gm45606	-1.40213	1.61659e-05	0.000126673	pseudobulk	DESeq2
AC_4	Gm45708	-1.27135	1.1854e-06	1.33991e-05	pseudobulk	DESeq2
AC_4	Gm47465	2.34094	2.28449e-11	8.74268e-10	pseudobulk	DESeq2
AC_4	Gm47710	-1.22673	7.37158e-15	5.43799e-13	pseudobulk	DESeq2
AC_4	Gm47849	1.33893	0.0111583	0.0304312	pseudobulk	DESeq2
AC_4	Gm48321	-1.02586	1.77276e-05	0.000137448	pseudobulk	DESeq2
AC_4	Gm4841	2.73633	2.55141e-07	3.57926e-06	pseudobulk	DESeq2
AC_4	Gm48427	1.75134	0.0157914	0.0406822	pseudobulk	DESeq2
AC_4	Gm48529	1.21882	0.000542609	0.00241727	pseudobulk	DESeq2
AC_4	Gm48770	-2.0668	6.76845e-06	6.03536e-05	pseudobulk	DESeq2
AC_4	Gm49067	1.77168	3.77291e-15	2.97927e-13	pseudobulk	DESeq2
AC_4	Gm4951	2.02505	1.69981e-16	1.60843e-14	pseudobulk	DESeq2
AC_4	Gm49991	1.03391	0.00427753	0.0136708	pseudobulk	DESeq2
AC_4	Gm50237	2.11743	2.45326e-09	5.89044e-08	pseudobulk	DESeq2
AC_4	Gm6169	1.46548	6.24938e-08	1.0366e-06	pseudobulk	DESeq2
AC_4	Gm867	1.58058	0.00442794	0.0140751	pseudobulk	DESeq2
AC_4	Gm9925	-1.27025	4.48255e-10	1.26447e-08	pseudobulk	DESeq2
AC_4	Gna14	1.48783	1.00348e-06	1.1606e-05	pseudobulk	DESeq2
AC_4	Gpr3	-1.00482	0.00103854	0.00413317	pseudobulk	DESeq2
AC_4	Gpt	-1.28399	2.28393e-18	3.0129e-16	pseudobulk	DESeq2
AC_4	Gpx3	1.20173	0.000284293	0.00140276	pseudobulk	DESeq2
AC_4	Gsn	1.03707	6.67622e-05	0.000419504	pseudobulk	DESeq2
AC_4	Gtse1	2.31648	1.47905e-07	2.20394e-06	pseudobulk	DESeq2
AC_4	Gucy2e	-1.05779	1.93039e-07	2.79296e-06	pseudobulk	DESeq2
AC_4	Gypc	1.3587	0.0126468	0.0337886	pseudobulk	DESeq2
AC_4	H19	2.92277	0.00179122	0.00654978	pseudobulk	DESeq2
AC_4	H2-Aa	1.20989	0.0385162	0.0861352	pseudobulk	DESeq2
AC_4	H2-D1	1.08492	0.000547082	0.00243285	pseudobulk	DESeq2
AC_4	H2-Q4	2.11594	7.74386e-21	1.57242e-18	pseudobulk	DESeq2
AC_4	H2-Q6	1.03081	2.63088e-05	0.000191434	pseudobulk	DESeq2
AC_4	H2-Q7	1.13063	0.000408464	0.00190758	pseudobulk	DESeq2
AC_4	H2-T23	1.16074	2.93365e-11	1.09286e-09	pseudobulk	DESeq2
AC_4	Hacd4	1.5687	5.57859e-06	5.1001e-05	pseudobulk	DESeq2
AC_4	Has2	2.66858	1.44222e-13	8.7945e-12	pseudobulk	DESeq2
AC_4	Has2os	1.5464	1.70458e-05	0.000132778	pseudobulk	DESeq2
AC_4	Haspin	3.61339	0.00859766	0.0244746	pseudobulk	DESeq2
AC_4	Hbegf	1.09504	1.30577e-07	1.98261e-06	pseudobulk	DESeq2
AC_4	Hck	1.14233	0.0324615	0.0746649	pseudobulk	DESeq2
AC_4	Helz2	1.54749	1.63215e-09	4.06245e-08	pseudobulk	DESeq2
AC_4	Hes5	-1.55898	7.43838e-25	2.9788e-22	pseudobulk	DESeq2
AC_4	Heyl	-1.88072	3.86392e-13	2.17174e-11	pseudobulk	DESeq2
AC_4	Hif3a	-1.2076	2.08541e-13	1.23723e-11	pseudobulk	DESeq2
AC_4	Hk2	1.45991	3.07545e-07	4.21577e-06	pseudobulk	DESeq2
AC_4	Hk3	1.20837	0.0161514	0.0414146	pseudobulk	DESeq2
AC_4	Hmga2	2.18634	1.34038e-06	1.49063e-05	pseudobulk	DESeq2
[truncated: 392 more rows]

## Sheet: AC_go
Supplementary Table S4b. GO enrichment of astrocyte subtypes
Cluster	group	ID	Description	GeneRatio	BgRatio	RichFactor	FoldEnrichment	zScore	pvalue	p.adjust	qvalue	geneID	Count
AC_2	AC_2	GO:0030178	negative regulation of Wnt signaling pathway	6/59	170/28905	0.0352941	17.2911	9.63457	1.31852e-06	0.00187058	0.00131978	70433/73181/77583/20377/20583/24117	6
AC_2	AC_2	GO:0003002	regionalization	8/59	448/28905	0.0178571	8.74849	7.47521	3.47308e-06	0.00187058	0.00131978	11838/17172/13796/71233/14367/17702/20377/24117	8
AC_2	AC_2	GO:0016055	Wnt signaling pathway	8/59	462/28905	0.017316	8.48338	7.3332	4.35381e-06	0.00187058	0.00131978	70433/14367/17926/73181/77583/20377/20583/24117	8
AC_2	AC_2	GO:0198738	cell-cell signaling by wnt	8/59	464/28905	0.0172414	8.44681	7.3134	4.49389e-06	0.00187058	0.00131978	70433/14367/17926/73181/77583/20377/20583/24117	8
AC_2	AC_2	GO:0007389	pattern specification process	8/59	491/28905	0.0162933	7.98233	7.05727	6.79346e-06	0.00203915	0.00143872	11838/17172/13796/71233/14367/17702/20377/24117	8
AC_2	AC_2	GO:0061138	morphogenesis of a branching epithelium	6/59	229/28905	0.0262009	12.8362	8.13267	7.3483e-06	0.00203915	0.00143872	14367/17702/18109/73181/20377/20583	6
AC_2	AC_2	GO:0042060	wound healing	7/59	373/28905	0.0187668	9.19412	7.20365	1.0793e-05	0.00218882	0.00154432	11752/12772/14729/17702/69453/20583/27027	7
AC_2	AC_2	GO:0050920	regulation of chemotaxis	6/59	246/28905	0.0243902	11.9492	7.79973	1.10453e-05	0.00218882	0.00154432	12772/69453/20347/74748/20583/21828	6
AC_2	AC_2	GO:0001763	morphogenesis of a branching structure	6/59	249/28905	0.0240964	11.8052	7.74437	1.18315e-05	0.00218882	0.00154432	14367/17702/18109/73181/20377/20583	6
AC_2	AC_2	GO:0007599	hemostasis	5/59	181/28905	0.0276243	13.5336	7.64987	3.46788e-05	0.00577402	0.00407384	11752/14729/69453/241556/27027	5
AC_2	AC_2	GO:0030111	regulation of Wnt signaling pathway	6/59	324/28905	0.0185185	9.0725	6.60852	5.1769e-05	0.00743188	0.00524355	70433/73181/77583/20377/20583/24117	6
AC_2	AC_2	GO:0010721	negative regulation of cell development	6/59	326/28905	0.0184049	9.01685	6.58341	5.35631e-05	0.00743188	0.00524355	70433/18109/73181/20347/20377/20583	6
AC_2	AC_2	GO:0001503	ossification	7/59	487/28905	0.0143737	7.0419	6.0814	5.9092e-05	0.00756832	0.00533981	16011/17702/17926/77583/20289/20377/20583	7
AC_2	AC_2	GO:0001649	osteoblast differentiation	5/59	231/28905	0.021645	10.6042	6.62806	0.000109971	0.0130787	0.00922766	16011/17702/17926/20377/20583	5
AC_2	AC_2	GO:0009952	anterior/posterior pattern specification	5/59	240/28905	0.0208333	10.2066	6.47723	0.000131499	0.0142246	0.0100361	11838/14367/17702/20377/24117	5
AC_2	AC_2	GO:0060348	bone development	5/59	242/28905	0.0206612	10.1222	6.4448	0.000136693	0.0142246	0.0100361	17702/17926/77583/20289/64406	5
AC_2	AC_2	GO:0090090	negative regulation of canonical Wnt signaling pathway	4/59	137/28905	0.0291971	14.3041	7.05916	0.000179569	0.0175872	0.0124086	70433/77583/20377/20583	4
AC_2	AC_2	GO:0002688	regulation of leukocyte chemotaxis	4/59	140/28905	0.0285714	13.9976	6.97199	0.00019512	0.0180486	0.0127341	12772/69453/74748/21828	4
AC_2	AC_2	GO:0048705	skeletal system morphogenesis	5/59	265/28905	0.0188679	9.24368	6.09705	0.000208438	0.0182657	0.0128874	17702/18109/20289/20377/64406	5
AC_2	AC_2	GO:0035524	proline transmembrane transport	2/59	11/28905	0.181818	89.0755	13.2133	0.000222624	0.0185335	0.0130762	70008/246049	2
AC_2	AC_2	GO:0045598	regulation of fat cell differentiation	4/59	149/28905	0.0268456	13.1521	6.72577	0.000247601	0.0196312	0.0138508	17702/20377/20583/24117	4
AC_2	AC_2	GO:0035567	non-canonical Wnt signaling pathway	3/59	61/28905	0.0491803	24.0942	8.16586	0.000267242	0.0202254	0.01427	14367/17926/20377	3
AC_2	AC_2	GO:0051100	negative regulation of binding	4/59	155/28905	0.0258065	12.643	6.57314	0.000287788	0.0208334	0.0146989	17702/73181/100102/278507	4
AC_2	AC_2	GO:0022612	gland morphogenesis	4/59	158/28905	0.0253165	12.4029	6.49996	0.000309546	0.0213313	0.0150502	16011/17702/20377/20583	4
AC_2	AC_2	GO:0045667	regulation of osteoblast differentiation	4/59	164/28905	0.0243902	11.9492	6.35936	0.000356564	0.0213313	0.0150502	16011/17702/20377/20583	4
AC_2	AC_2	GO:0015824	proline transport	2/59	14/28905	0.142857	69.9879	11.6766	0.000366893	0.0213313	0.0150502	70008/246049	2
AC_2	AC_2	GO:0060346	bone trabecula formation	2/59	14/28905	0.142857	69.9879	11.6766	0.000366893	0.0213313	0.0150502	17702/20377	2
AC_2	AC_2	GO:0006935	chemotaxis	6/59	465/28905	0.0129032	6.32149	5.23187	0.000367733	0.0213313	0.0150502	12772/69453/20347/74748/20583/21828	6
AC_2	AC_2	GO:0042330	taxis	6/59	467/28905	0.012848	6.29441	5.21662	0.000376196	0.0213313	0.0150502	12772/69453/20347/74748/20583/21828	6
AC_2	AC_2	GO:0050921	positive regulation of chemotaxis	4/59	168/28905	0.0238095	11.6646	6.26964	0.000390617	0.0213313	0.0150502	12772/69453/20583/21828	4
AC_2	AC_2	GO:0045600	positive regulation of fat cell differentiation	3/59	70/28905	0.0428571	20.9964	7.57534	0.000401207	0.0213313	0.0150502	20377/20583/24117	3
AC_2	AC_2	GO:0060070	canonical Wnt signaling pathway	5/59	308/28905	0.0162338	7.95317	5.5483	0.000415774	0.0213313	0.0150502	70433/14367/77583/20377/20583	5
AC_2	AC_2	GO:0003198	epithelial to mesenchymal transition involved in endocardial cushion formation	2/59	15/28905	0.133333	65.322	11.2692	0.000422782	0.0213313	0.0150502	17702/20583	2
AC_2	AC_2	GO:0060485	mesenchyme development	5/59	314/28905	0.0159236	7.8012	5.48022	0.000453927	0.021679	0.0152955	17702/20289/20347/20377/20583	5
AC_2	AC_2	GO:0050768	negative regulation of neurogenesis	4/59	175/28905	0.0228571	11.1981	6.11971	0.000455714	0.021679	0.0152955	70433/18109/73181/20347	4
AC_2	AC_2	GO:0007596	blood coagulation	4/59	177/28905	0.0225989	11.0715	6.07843	0.000475651	0.0219989	0.0155213	11752/14729/69453/27027	4
AC_2	AC_2	GO:0048732	gland development	6/59	491/28905	0.01222	5.98674	5.04027	0.000490158	0.0220571	0.0155623	17172/16011/17702/100102/20377/20583	6
AC_2	AC_2	GO:0050817	coagulation	4/59	180/28905	0.0222222	10.887	6.01774	0.000506713	0.022202	0.0156646	11752/14729/69453/27027	4
AC_2	AC_2	GO:0051961	negative regulation of nervous system development	4/59	183/28905	0.0218579	10.7085	5.95846	0.000539194	0.0230194	0.0162413	70433/18109/73181/20347	4
AC_2	AC_2	GO:0060326	cell chemotaxis	5/59	334/28905	0.0149701	7.33406	5.26569	0.000600411	0.0249195	0.0175819	12772/69453/74748/20583/21828	5
AC_2	AC_2	GO:0061430	bone trabecula morphogenesis	2/59	18/28905	0.111111	54.435	10.2559	0.000613632	0.0249195	0.0175819	17702/20377	2
AC_2	AC_2	GO:0032091	negative regulation of protein binding	3/59	85/28905	0.0352941	17.2911	6.80261	0.000708378	0.0280821	0.0198133	73181/100102/278507	3
AC_2	AC_2	GO:0050878	regulation of body fluid levels	5/59	350/28905	0.0142857	6.99879	5.10645	0.00074113	0.0286972	0.0202473	11752/14729/69453/241556/27027	5
AC_2	AC_2	GO:0021516	dorsal spinal cord development	2/59	20/28905	0.1	48.9915	9.70969	0.000760029	0.0287602	0.0202917	17172/70433	2
AC_2	AC_2	GO:0141091	transforming growth factor beta receptor superfamily signaling pathway	5/59	359/28905	0.0139276	6.82333	5.02121	0.000830402	0.0297196	0.0209686	17702/20289/20377/278507/24117	5
AC_2	AC_2	GO:0010958	regulation of amino acid import across plasma membrane	2/59	21/28905	0.0952381	46.6586	9.46598	0.000838931	0.0297196	0.0209686	70008/246049	2
AC_2	AC_2	GO:1903789	regulation of amino acid transmembrane transport	2/59	21/28905	0.0952381	46.6586	9.46598	0.000838931	0.0297196	0.0209686	70008/246049	2
AC_2	AC_2	GO:0040013	negative regulation of locomotion	5/59	364/28905	0.0137363	6.72961	4.97511	0.000883342	0.0306409	0.0216186	16011/332110/20347/20377/74748	5
AC_2	AC_2	GO:0048771	tissue remodeling	4/59	216/28905	0.0185185	9.0725	5.38567	0.00100065	0.0335685	0.0236842	12772/16011/20377/21828	4
AC_2	AC_2	GO:0043501	skeletal muscle adaptation	2/59	23/28905	0.0869565	42.6013	9.02651	0.00100806	0.0335685	0.0236842	16011/17926	2
AC_2	AC_2	GO:0014033	neural crest cell differentiation	3/59	99/28905	0.030303	14.8459	6.24108	0.00110239	0.0359569	0.0253693	20347/20377/20583	3
AC_2	AC_2	GO:0022898	regulation of transmembrane transporter activity	4/59	224/28905	0.0178571	8.74849	5.26509	0.00114457	0.0359569	0.0253693	70008/11838/59095/100102	4
AC_2	AC_2	GO:0051216	cartilage development	4/59	224/28905	0.0178571	8.74849	5.26509	0.00114457	0.0359569	0.0253693	17702/18109/20289/20583	4
AC_2	AC_2	GO:0043525	positive regulation of neuron apoptotic process	3/59	102/28905	0.0294118	14.4093	6.13548	0.00120155	0.0363909	0.0256755	17172/73181/100102	3
AC_2	AC_2	GO:0045619	regulation of lymphocyte differentiation	4/59	227/28905	0.0176211	8.63287	5.22142	0.0012021	0.0363909	0.0256755	12772/20377/74748/22361	4
AC_2	AC_2	GO:0007178	transmembrane receptor protein serine/threonine kinase signaling pathway	5/59	394/28905	0.0126904	6.2172	4.71565	0.00125562	0.0368529	0.0260015	17702/20289/20377/278507/24117	5
AC_2	AC_2	GO:2000241	regulation of reproductive process	4/59	230/28905	0.0173913	8.52027	5.17854	0.00126163	0.0368529	0.0260015	399599/332110/17702/20377	4
AC_2	AC_2	GO:0042063	gliogenesis	5/59	397/28905	0.0125945	6.17022	4.69119	0.00129837	0.0372721	0.0262972	17172/12772/13796/18109/17926	5
AC_2	AC_2	GO:0021700	developmental maturation	5/59	400/28905	0.0125	6.12394	4.66698	0.00134219	0.0378769	0.026724	17172/14367/17702/17926/73181	5
AC_2	AC_2	GO:0032409	regulation of transporter activity	4/59	236/28905	0.0169492	8.30365	5.09509	0.00138683	0.0379735	0.0267921	70008/11838/59095/100102	4
AC_2	AC_2	GO:2000810	regulation of bicellular tight junction assembly	2/59	27/28905	0.0740741	36.29	8.29683	0.00139122	0.0379735	0.0267921	14367/20583	2
AC_2	AC_2	GO:0003272	endocardial cushion formation	2/59	28/28905	0.0714286	34.9939	8.13892	0.00149627	0.0392484	0.0276916	17702/20583	2
AC_2	AC_2	GO:0030595	leukocyte chemotaxis	4/59	242/28905	0.0165289	8.09777	5.01454	0.00152048	0.0392484	0.0276916	12772/69453/74748/21828	4
AC_2	AC_2	GO:0060349	bone morphogenesis	3/59	111/28905	0.027027	13.241	5.8437	0.00153222	0.0392484	0.0276916	17702/20289/64406	3
AC_2	AC_2	GO:2000243	positive regulation of reproductive process	3/59	111/28905	0.027027	13.241	5.8437	0.00153222	0.0392484	0.0276916	399599/332110/17702	3
AC_2	AC_2	GO:1901888	regulation of cell junction assembly	4/59	247/28905	0.0161943	7.93385	4.94951	0.00163851	0.0410998	0.0289979	70008/14367/17926/20583	4
AC_2	AC_2	GO:0002690	positive regulation of leukocyte chemotaxis	3/59	114/28905	0.0263158	12.8925	5.75386	0.00165387	0.0410998	0.0289979	12772/69453/21828	3
AC_2	AC_2	GO:0010469	regulation of signaling receptor activity	3/59	115/28905	0.026087	12.7804	5.72467	0.00169572	0.0414415	0.029239	70008/11838/100102	3
AC_2	AC_2	GO:0060343	trabecula formation	2/59	30/28905	0.0666667	32.661	7.84669	0.0017174	0.0414415	0.029239	17702/20377	2
AC_2	AC_2	GO:0002685	regulation of leukocyte migration	4/59	253/28905	0.0158103	7.7457	4.87385	0.00178839	0.041939	0.02959	12772/69453/74748/21828	4
AC_2	AC_2	GO:0060828	regulation of canonical Wnt signaling pathway	4/59	253/28905	0.0158103	7.7457	4.87385	0.00178839	0.041939	0.02959	70433/77583/20377/20583	4
AC_2	AC_2	GO:0048762	mesenchymal cell differentiation	4/59	254/28905	0.015748	7.7152	4.86148	0.00181427	0.0419549	0.0296012	17702/20347/20377/20583	4
AC_2	AC_2	GO:0051446	positive regulation of meiotic cell cycle	2/59	32/28905	0.0625	30.6197	7.58179	0.0019531	0.0439448	0.0310051	332110/17702	2
AC_2	AC_2	GO:0060317	cardiac epithelial to mesenchymal transition	2/59	32/28905	0.0625	30.6197	7.58179	0.0019531	0.0439448	0.0310051	17702/20583	2
AC_2	AC_2	GO:0045926	negative regulation of growth	4/59	261/28905	0.0153257	7.50828	4.77674	0.00200271	0.043976	0.0310271	70433/16011/20347/20377	4
AC_2	AC_2	GO:0002062	chondrocyte differentiation	3/59	122/28905	0.0245902	12.0471	5.52996	0.00200731	0.043976	0.0310271	17702/20289/20583	3
AC_2	AC_2	GO:0051957	positive regulation of amino acid transport	2/59	34/28905	0.0588235	28.8185	7.34015	0.00220327	0.0476422	0.0336138	70008/246049	2
AC_2	AC_2	GO:0045444	fat cell differentiation	4/59	270/28905	0.0148148	7.258	4.67231	0.0022644	0.0483361	0.0341034	17702/20377/20583/24117	4
AC_2	AC_2	GO:0044319	wound healing, spreading of cells	2/59	35/28905	0.0571429	27.9952	7.22701	0.00233374	0.0483547	0.0341165	17702/20583	2
AC_2	AC_2	GO:0090505	epiboly involved in wound healing	2/59	35/28905	0.0571429	27.9952	7.22701	0.00233374	0.0483547	0.0341165	17702/20583	2
AC_2	AC_2	GO:0048565	digestive tract development	3/59	129/28905	0.0232558	11.3934	5.35055	0.00235239	0.0483547	0.0341165	17172/14367/20377	3
AC_2	AC_2	GO:1903706	regulation of hemopoiesis	5/59	457/28905	0.0109409	5.36012	4.24906	0.00239991	0.0487299	0.0343813	12772/20377/74748/20583/22361	5
AC_2	AC_2	GO:0090025	regulation of monocyte chemotaxis	2/59	36/28905	0.0555556	27.2175	7.11851	0.00246779	0.0489151	0.0345119	12772/74748	2
AC_2	AC_2	GO:0090504	epiboly	2/59	36/28905	0.0555556	27.2175	7.11851	0.00246779	0.0489151	0.0345119	17702/20583	2
AC_3	AC_3	GO:0045165	cell fate commitment	12/113	309/28905	0.038835	9.93384	9.89116	3.39738e-09	6.79135e-06	5.17831e-06	545261/13614/13869/231044/16364/21869/18088/14912/11819/19206/19207/22420	12
AC_3	AC_3	GO:0007389	pattern specification process	13/113	491/28905	0.0264766	6.77262	8.0822	6.8654e-08	6.86197e-05	5.23216e-05	13614/13869/64290/15229/14632/56198/15245/21869/18088/11819/19206/22061/22420	13
AC_3	AC_3	GO:0072006	nephron development	8/113	165/28905	0.0484848	12.4023	9.20177	2.92619e-07	0.000194982	0.000148671	11606/13614/13869/15229/56198/71785/19206/22420	8
AC_3	AC_3	GO:0003002	regionalization	11/113	448/28905	0.0245536	6.28072	7.05699	1.54442e-06	0.000771822	0.000588504	13614/64290/15229/14632/56198/15245/21869/18088/11819/19206/22061	11
AC_3	AC_3	GO:0009953	dorsal/ventral pattern formation	6/113	99/28905	0.0606061	15.5028	9.05546	2.60322e-06	0.00104077	0.000793571	13614/14632/15245/21869/18088/19206	6
AC_3	AC_3	GO:0014829	vascular associated smooth muscle contraction	4/113	29/28905	0.137931	35.2823	11.5713	4.87666e-06	0.00162474	0.00123884	11606/12494/68813/13614	4
AC_3	AC_3	GO:0072009	nephron epithelium development	6/113	122/28905	0.0491803	12.5802	8.02987	8.73119e-06	0.00249338	0.00190117	11606/13614/15229/56198/19206/22420	6
AC_3	AC_3	GO:0014824	artery smooth muscle contraction	3/113	12/28905	0.25	63.9491	13.6636	1.24739e-05	0.00311692	0.00237661	11606/12494/13614	3
AC_3	AC_3	GO:0014820	tonic smooth muscle contraction	3/113	14/28905	0.214286	54.8135	12.617	2.05212e-05	0.00455798	0.0034754	11606/12494/13614	3
AC_3	AC_3	GO:0072028	nephron morphogenesis	5/113	90/28905	0.0555556	14.2109	7.8637	2.81731e-05	0.00523726	0.00399334	11606/13869/15229/19206/22420	5
AC_3	AC_3	GO:0046879	hormone secretion	9/113	405/28905	0.0222222	5.68437	5.94755	3.15103e-05	0.00523726	0.00399334	11514/11606/12494/13132/13614/15229/14756/18111/22228	9
AC_3	AC_3	GO:0061138	morphogenesis of a branching epithelium	7/113	229/28905	0.0305677	7.81911	6.49035	3.38694e-05	0.00523726	0.00399334	11606/13614/15229/15245/19206/22061/22420	7
AC_3	AC_3	GO:0072073	kidney epithelium development	6/113	157/28905	0.0382166	9.77566	6.9073	3.65158e-05	0.00523726	0.00399334	11606/13614/15229/56198/19206/22420	6
AC_3	AC_3	GO:0009914	hormone transport	9/113	413/28905	0.0217918	5.57426	5.86565	3.66792e-05	0.00523726	0.00399334	11514/11606/12494/13132/13614/15229/14756/18111/22228	9
AC_3	AC_3	GO:0060644	mammary gland epithelial cell differentiation	3/113	18/28905	0.166667	42.6327	11.0688	4.54816e-05	0.0059501	0.00453687	13869/64290/19206	3
AC_3	AC_3	GO:0021510	spinal cord development	5/113	102/28905	0.0490196	12.539	7.31363	5.14424e-05	0.0059501	0.00453687	64290/231044/18088/19206/74199	5
AC_3	AC_3	GO:0001763	morphogenesis of a branching structure	7/113	249/28905	0.0281124	7.19107	6.14666	5.7524e-05	0.0059501	0.00453687	11606/13614/15229/15245/19206/22061/22420	7
AC_3	AC_3	GO:0046883	regulation of hormone secretion	8/113	339/28905	0.0235988	6.03649	5.84367	5.79469e-05	0.0059501	0.00453687	11514/11606/12494/13132/13614/14756/18111/22228	8
AC_3	AC_3	GO:0072080	nephron tubule development	5/113	105/28905	0.047619	12.1808	7.1904	5.90855e-05	0.0059501	0.00453687	11606/15229/56198/19206/22420	5
AC_3	AC_3	GO:0001822	kidney development	8/113	343/28905	0.0233236	5.9661	5.79629	6.28951e-05	0.0059501	0.00453687	11606/13614/13869/15229/56198/71785/19206/22420	8
AC_3	AC_3	GO:0060993	kidney morphogenesis	5/113	107/28905	0.046729	11.9531	7.11099	6.46483e-05	0.0059501	0.00453687	11606/13869/15229/19206/22420	5
AC_3	AC_3	GO:0007411	axon guidance	7/113	255/28905	0.027451	7.02186	6.05091	6.68015e-05	0.0059501	0.00453687	13614/15229/231044/21869/235472/19206/22326	7
AC_3	AC_3	GO:0097485	neuron projection guidance	7/113	256/28905	0.0273438	6.99443	6.03526	6.84604e-05	0.0059501	0.00453687	13614/15229/231044/21869/235472/19206/22326	7
AC_3	AC_3	GO:0061326	renal tubule development	5/113	112/28905	0.0446429	11.4195	6.9214	8.03273e-05	0.0066906	0.00510149	11606/15229/56198/19206/22420	5
AC_3	AC_3	GO:0072001	renal system development	8/113	359/28905	0.0222841	5.7002	5.61401	8.63479e-05	0.00674085	0.00513981	11606/13614/13869/15229/56198/71785/19206/22420	8
AC_3	AC_3	GO:0042310	vasoconstriction	5/113	115/28905	0.0434783	11.1216	6.81332	9.1047e-05	0.00674085	0.00513981	11606/12494/68813/13614/64817	5
AC_3	AC_3	GO:0050886	endocrine process	5/113	115/28905	0.0434783	11.1216	6.81332	9.1047e-05	0.00674085	0.00513981	11606/13132/13614/15229/21869	5
AC_3	AC_3	GO:0048754	branching morphogenesis of an epithelial tube	6/113	191/28905	0.0314136	8.03549	6.11148	0.000108196	0.00772441	0.00588976	11606/13614/15229/15245/19206/22420	6
AC_3	AC_3	GO:0046622	positive regulation of organ growth	4/113	64/28905	0.0625	15.9873	7.51952	0.000117417	0.00807501	0.00615708	11606/13614/13869/14632	4
AC_3	AC_3	GO:0046887	positive regulation of hormone secretion	6/113	195/28905	0.0307692	7.87066	6.03089	0.000121186	0.00807501	0.00615708	11514/12494/13132/13614/14756/18111	6
AC_3	AC_3	GO:0048732	gland development	9/113	491/28905	0.0183299	4.68873	5.16457	0.000137117	0.00876904	0.00668627	11979/13614/13869/64290/14632/21869/19206/20724/22061	9
AC_3	AC_3	GO:0001658	branching involved in ureteric bud morphogenesis	4/113	67/28905	0.0597015	15.2714	7.32664	0.000140375	0.00876904	0.00668627	11606/15229/19206/22420	4
AC_3	AC_3	GO:1903532	positive regulation of secretion by cell	8/113	389/28905	0.0205656	5.2606	5.30009	0.000149905	0.0090806	0.00692384	11514/11606/12494/13132/13614/14756/18111/54526	8
AC_3	AC_3	GO:0060675	ureteric bud morphogenesis	4/113	74/28905	0.0540541	13.8268	6.9213	0.000206347	0.012132	0.00925046	11606/15229/19206/22420	4
AC_3	AC_3	GO:0060485	mesenchyme development	7/113	314/28905	0.022293	5.70247	5.24878	0.000241296	0.0137814	0.0105082	11606/13132/13614/13869/15229/56198/21869	7
AC_3	AC_3	GO:0072171	mesonephric tubule morphogenesis	4/113	78/28905	0.0512821	13.1178	6.71355	0.000252755	0.0140349	0.0107015	11606/15229/19206/22420	4
AC_3	AC_3	GO:0035270	endocrine system development	5/113	144/28905	0.0347222	8.88182	5.94002	0.000260859	0.0140935	0.0107461	13614/14632/21869/18088/14912	5
AC_3	AC_3	GO:0050678	regulation of epithelial cell proliferation	8/113	426/28905	0.0187793	4.80369	4.95484	0.00027706	0.0144024	0.0109816	13132/13869/14632/11819/19206/20724/20692/22061	8
AC_3	AC_3	GO:0030072	peptide hormone secretion	7/113	322/28905	0.0217391	5.56079	5.15581	0.000280987	0.0144024	0.0109816	11514/11606/12494/13614/14756/18111/22228	7
AC_3	AC_3	GO:0002790	peptide secretion	7/113	330/28905	0.0212121	5.42599	5.06589	0.000325772	0.0162805	0.0124136	11514/11606/12494/13614/14756/18111/22228	7
AC_3	AC_3	GO:0051047	positive regulation of secretion	8/113	439/28905	0.0182232	4.66144	4.84287	0.000338628	0.0165102	0.0125888	11514/11606/12494/13132/13614/14756/18111/54526	8
AC_3	AC_3	GO:0070633	transepithelial transport	3/113	35/28905	0.0857143	21.9254	7.76009	0.00034756	0.0165422	0.0126132	13614/14756/56315	3
AC_3	AC_3	GO:0072078	nephron tubule morphogenesis	4/113	86/28905	0.0465116	11.8975	6.34044	0.000367366	0.0170782	0.0130219	11606/15229/19206/22420	4
AC_3	AC_3	GO:0072088	nephron epithelium morphogenesis	4/113	88/28905	0.0454545	11.6271	6.25482	0.000400997	0.0179896	0.0137168	11606/15229/19206/22420	4
AC_3	AC_3	GO:0015711	organic anion transport	8/113	451/28905	0.0177384	4.53741	4.74334	0.000404967	0.0179896	0.0137168	11606/13614/104681/67547/243616/14664/108115/22228	8
AC_3	AC_3	GO:0048663	neuron fate commitment	4/113	90/28905	0.0444444	11.3687	6.17191	0.000436771	0.0184642	0.0140787	231044/21869/18088/14912	4
AC_3	AC_3	GO:0015833	peptide transport	7/113	351/28905	0.019943	5.10135	4.84317	0.000471067	0.0184642	0.0140787	11514/11606/12494/13614/14756/18111/22228	7
AC_3	AC_3	GO:0019229	regulation of vasoconstriction	4/113	92/28905	0.0434783	11.1216	6.09159	0.000474766	0.0184642	0.0140787	12494/68813/13614/64817	4
AC_3	AC_3	GO:0061333	renal tubule morphogenesis	4/113	92/28905	0.0434783	11.1216	6.09159	0.000474766	0.0184642	0.0140787	11606/15229/19206/22420	4
AC_3	AC_3	GO:0021522	spinal cord motor neuron differentiation	3/113	39/28905	0.0769231	19.6767	7.31173	0.000479823	0.0184642	0.0140787	231044/18088/19206	3
AC_3	AC_3	GO:0060292	long-term synaptic depression	3/113	39/28905	0.0769231	19.6767	7.31173	0.000479823	0.0184642	0.0140787	11514/12494/14799	3
AC_3	AC_3	GO:0001837	epithelial to mesenchymal transition	5/113	165/28905	0.030303	7.75141	5.44848	0.000487256	0.0184642	0.0140787	11606/13132/13614/56198/21869	5
AC_3	AC_3	GO:0048762	mesenchymal cell differentiation	6/113	254/28905	0.023622	6.04244	5.05673	0.000500529	0.0184642	0.0140787	11606/13132/13614/13869/56198/21869	6
AC_3	AC_3	GO:0007224	smoothened signaling pathway	5/113	167/28905	0.0299401	7.65858	5.40622	0.000514708	0.0184642	0.0140787	14632/15245/18088/19206/19207	5
AC_3	AC_3	GO:0033144	negative regulation of intracellular steroid hormone receptor signaling pathway	3/113	40/28905	0.075	19.1847	7.20997	0.000517256	0.0184642	0.0140787	13132/56198/22061	3
AC_3	AC_3	GO:0045879	negative regulation of smoothened signaling pathway	3/113	40/28905	0.075	19.1847	7.20997	0.000517256	0.0184642	0.0140787	15245/19206/19207	3
AC_3	AC_3	GO:0001709	cell fate determination	3/113	41/28905	0.0731707	18.7168	7.11183	0.000556508	0.0195168	0.0148813	18088/19206/19207	3
AC_3	AC_3	GO:0008589	regulation of smoothened signaling pathway	4/113	101/28905	0.039604	10.1306	5.75856	0.000675305	0.0228399	0.0174151	14632/15245/19206/19207	4
AC_3	AC_3	GO:0001504	neurotransmitter uptake	3/113	44/28905	0.0681818	17.4407	6.83711	0.000685541	0.0228399	0.0174151	63959/243616/14664	3
AC_3	AC_3	GO:0001736	establishment of planar polarity	3/113	44/28905	0.0681818	17.4407	6.83711	0.000685541	0.0228399	0.0174151	13869/54612/22061	3
AC_3	AC_3	GO:1903522	regulation of blood circulation	6/113	273/28905	0.021978	5.6219	4.80683	0.000729913	0.0236148	0.018006	11606/12494/68813/13614/16508/64817	6
AC_3	AC_3	GO:0007164	establishment of tissue polarity	3/113	45/28905	0.0666667	17.0531	6.75148	0.000732426	0.0236148	0.018006	13869/54612/22061	3
AC_3	AC_3	GO:0002016	regulation of blood volume by renin-angiotensin	2/113	11/28905	0.181818	46.5084	9.45729	0.000814179	0.0252996	0.0192906	11606/21869	2
AC_3	AC_3	GO:0071248	cellular response to metal ion	5/113	185/28905	0.027027	6.91342	5.05492	0.00081715	0.0252996	0.0192906	11514/11979/14756/67547/54526	5
AC_3	AC_3	GO:0042886	amide transport	7/113	386/28905	0.0181347	4.6388	4.50886	0.000824222	0.0252996	0.0192906	11514/11606/12494/13614/14756/18111/22228	7
AC_3	AC_3	GO:0001657	ureteric bud development	4/113	107/28905	0.0373832	9.56248	5.55895	0.000838371	0.0252996	0.0192906	11606/15229/19206/22420	4
AC_3	AC_3	GO:0001990	regulation of systemic arterial blood pressure by hormone	3/113	48/28905	0.0625	15.9873	6.51029	0.000885175	0.0252996	0.0192906	11606/13614/21869	3
AC_3	AC_3	GO:0055023	positive regulation of cardiac muscle tissue growth	3/113	48/28905	0.0625	15.9873	6.51029	0.000885175	0.0252996	0.0192906	13614/13869/14632	3
AC_3	AC_3	GO:0072163	mesonephric epithelium development	4/113	110/28905	0.0363636	9.30169	5.46495	0.000929513	0.0252996	0.0192906	11606/15229/19206/22420	4
AC_3	AC_3	GO:0072164	mesonephric tubule development	4/113	110/28905	0.0363636	9.30169	5.46495	0.000929513	0.0252996	0.0192906	11606/15229/19206/22420	4
AC_3	AC_3	GO:2000027	regulation of animal organ morphogenesis	4/113	110/28905	0.0363636	9.30169	5.46495	0.000929513	0.0252996	0.0192906	11606/13614/18511/54612	4
AC_3	AC_3	GO:0060562	epithelial tube morphogenesis	7/113	395/28905	0.0177215	4.5331	4.42933	0.000942378	0.0252996	0.0192906	11606/13614/15229/15245/19206/54612/22420	7
AC_3	AC_3	GO:0035296	regulation of tube diameter	5/113	191/28905	0.026178	6.69624	4.94812	0.000942605	0.0252996	0.0192906	11606/12494/68813/13614/64817	5
AC_3	AC_3	GO:0097746	blood vessel diameter maintenance	5/113	191/28905	0.026178	6.69624	4.94812	0.000942605	0.0252996	0.0192906	11606/12494/68813/13614/64817	5
AC_3	AC_3	GO:0035150	regulation of tube size	5/113	192/28905	0.0260417	6.66137	4.93077	0.000964832	0.0252996	0.0192906	11606/12494/68813/13614/64817	5
AC_3	AC_3	GO:0003310	pancreatic A cell differentiation	2/113	12/28905	0.166667	42.6327	9.03674	0.00097452	0.0252996	0.0192906	18088/14912	2
AC_3	AC_3	GO:0009068	aspartate family amino acid catabolic process	2/113	12/28905	0.166667	42.6327	9.03674	0.00097452	0.0252996	0.0192906	19193/231691	2
AC_3	AC_3	GO:0016525	negative regulation of angiogenesis	4/113	112/28905	0.0357143	9.13559	5.40427	0.000994015	0.0254748	0.0194242	11606/23876/15245/20692	4
AC_3	AC_3	GO:0001823	mesonephros development	4/113	113/28905	0.0353982	9.05474	5.37449	0.00102742	0.0259976	0.0198228	11606/15229/19206/22420	4
AC_3	AC_3	GO:0060421	positive regulation of heart growth	3/113	51/28905	0.0588235	15.0469	6.28989	0.00105675	0.0261993	0.0199766	13614/13869/14632	3
AC_3	AC_3	GO:2000181	negative regulation of blood vessel morphogenesis	4/113	114/28905	0.0350877	8.97531	5.34508	0.0010616	0.0261993	0.0199766	11606/23876/15245/20692	4
AC_3	AC_3	GO:1901343	negative regulation of vasculature development	4/113	115/28905	0.0347826	8.89727	5.31603	0.00109658	0.0266303	0.0203052	11606/23876/15245/20692	4
AC_3	AC_3	GO:0032024	positive regulation of insulin secretion	4/113	116/28905	0.0344828	8.82057	5.28733	0.00113235	0.0266303	0.0203052	11514/12494/14756/18111	4
AC_3	AC_3	GO:0046889	positive regulation of lipid biosynthetic process	4/113	116/28905	0.0344828	8.82057	5.28733	0.00113235	0.0266303	0.0203052	11606/13132/13869/14756	4
AC_3	AC_3	GO:0055017	cardiac muscle tissue growth	4/113	116/28905	0.0344828	8.82057	5.28733	0.00113235	0.0266303	0.0203052	11606/13614/13869/14632	4
AC_3	AC_3	GO:0007204	positive regulation of cytosolic calcium ion concentration	5/113	200/28905	0.025	6.39491	4.79626	0.00115695	0.0268924	0.0205051	12778/11514/11606/12494/13614	5
AC_3	AC_3	GO:0006939	smooth muscle contraction	4/113	118/28905	0.0338983	8.67107	5.23095	0.00120635	0.0274033	0.0208946	11606/12494/68813/13614	4
AC_3	AC_3	GO:0007589	body fluid secretion	4/113	118/28905	0.0338983	8.67107	5.23095	0.00120635	0.0274033	0.0208946	11979/13614/13869/64290	4
AC_3	AC_3	GO:0021517	ventral spinal cord development	3/113	55/28905	0.0545455	13.9525	6.02345	0.00131627	0.0295642	0.0225423	231044/18088/19206	3
AC_3	AC_3	GO:0060430	lung saccule development	2/113	14/28905	0.142857	36.5424	8.33319	0.00133681	0.029692	0.0226397	21869/104798	2
AC_3	AC_3	GO:0060070	canonical Wnt signaling pathway	6/113	308/28905	0.0194805	4.98305	4.40264	0.00135714	0.0298124	0.0227315	13132/13614/15229/14632/54612/22420	6
AC_3	AC_3	GO:0045604	regulation of epidermal cell differentiation	3/113	56/28905	0.0535714	13.7034	5.96115	0.00138684	0.0301336	0.0229764	19206/19207/22061	3
AC_3	AC_3	GO:0046620	regulation of organ growth	4/113	125/28905	0.032	8.18549	5.04369	0.001492	0.0317289	0.0241928	11606/13614/13869/14632	4
AC_3	AC_3	GO:0060419	heart growth	4/113	125/28905	0.032	8.18549	5.04369	0.001492	0.0317289	0.0241928	11606/13614/13869/14632	4
AC_3	AC_3	GO:0003044	regulation of systemic arterial blood pressure mediated by a chemical signal	3/113	58/28905	0.0517241	13.2309	5.84121	0.00153501	0.0320368	0.0244276	11606/13614/21869	3
AC_3	AC_3	GO:0072531	pyrimidine-containing compound transmembrane transport	2/113	15/28905	0.133333	34.1062	8.03458	0.00153853	0.0320368	0.0244276	116914/63959	2
AC_3	AC_3	GO:0015850	organic hydroxy compound transport	6/113	317/28905	0.0189274	4.84157	4.30853	0.00157046	0.0323645	0.0246775	11606/13132/19206/116914/20618/54526	6
AC_3	AC_3	GO:0021515	cell differentiation in spinal cord	3/113	59/28905	0.0508475	13.0066	5.78343	0.00161267	0.0325629	0.0248288	231044/18088/19206	3
AC_3	AC_3	GO:0140353	lipid export from cell	3/113	59/28905	0.0508475	13.0066	5.78343	0.00161267	0.0325629	0.0248288	11606/13132/13614	3
AC_3	AC_3	GO:0007595	lactation	3/113	60/28905	0.05	12.7898	5.72704	0.00169275	0.033838	0.025801	11979/13869/64290	3
AC_3	AC_3	GO:1904936	interneuron migration	2/113	16/28905	0.125	31.9746	7.76392	0.00175384	0.0343092	0.0261603	21869/11819	2
AC_3	AC_3	GO:2000095	regulation of Wnt signaling pathway, planar cell polarity pathway	2/113	16/28905	0.125	31.9746	7.76392	0.00175384	0.0343092	0.0261603	13132/54612	2
AC_3	AC_3	GO:0003073	regulation of systemic arterial blood pressure	4/113	131/28905	0.0305344	7.81058	4.89443	0.0017718	0.0343092	0.0261603	11606/13614/21869/11819	4
AC_3	AC_3	GO:0042476	odontogenesis	4/113	132/28905	0.030303	7.75141	4.87047	0.00182173	0.0343092	0.0261603	13614/18511/22061/22420	4
AC_3	AC_3	GO:0035265	organ growth	5/113	222/28905	0.0225225	5.76118	4.4613	0.00183114	0.0343092	0.0261603	11606/13614/13869/23876/14632	5
AC_3	AC_3	GO:0050796	regulation of insulin secretion	5/113	222/28905	0.0225225	5.76118	4.4613	0.00183114	0.0343092	0.0261603	11514/12494/14756/18111/22228	5
AC_3	AC_3	GO:0030198	extracellular matrix organization	6/113	327/28905	0.0183486	4.69351	4.20804	0.00183646	0.0343092	0.0261603	11606/12840/23876/20724/67547/74199	6
AC_3	AC_3	GO:0045229	external encapsulating structure organization	6/113	328/28905	0.0182927	4.6792	4.19822	0.00186483	0.0345166	0.0263185	11606/12840/23876/20724/67547/74199	6
AC_3	AC_3	GO:0043062	extracellular structure organization	6/113	329/28905	0.0182371	4.66498	4.18843	0.00189353	0.0347263	0.0264783	11606/12840/23876/20724/67547/74199	6
AC_3	AC_3	GO:0045682	regulation of epidermis development	3/113	63/28905	0.047619	12.1808	5.5656	0.00194776	0.035396	0.026989	19206/19207/22061	3
AC_3	AC_3	GO:0060766	negative regulation of androgen receptor signaling pathway	2/113	17/28905	0.117647	30.0937	7.51704	0.00198262	0.035705	0.0272246	13132/56198	2
AC_3	AC_3	GO:0030858	positive regulation of epithelial cell differentiation	3/113	64/28905	0.046875	11.9905	5.51421	0.00203777	0.0363706	0.0277321	18088/19206/19207	3
AC_3	AC_3	GO:0006836	neurotransmitter transport	5/113	229/28905	0.0218341	5.58508	4.36403	0.00209604	0.0370795	0.0282726	63959/243616/14664/20618/54526	5
AC_3	AC_3	GO:0050433	regulation of catecholamine secretion	3/113	65/28905	0.0461538	11.806	5.46394	0.00213034	0.0373557	0.0284832	11606/20618/54526	3
AC_3	AC_3	GO:0045906	negative regulation of vasoconstriction	2/113	18/28905	0.111111	28.4218	7.29061	0.00222476	0.0383387	0.0292328	68813/64817	2
AC_3	AC_3	GO:0072148	epithelial cell fate commitment	2/113	18/28905	0.111111	28.4218	7.29061	0.00222476	0.0383387	0.0292328	18088/11819	2
AC_3	AC_3	GO:0001655	urogenital system development	3/113	67/28905	0.0447761	11.4536	5.36663	0.00232322	0.0396933	0.0302656	64290/20724/22061	3
AC_3	AC_3	GO:0001738	morphogenesis of a polarized epithelium	3/113	69/28905	0.0434783	11.1216	5.27337	0.00252659	0.0424896	0.0323977	13869/54612/22061	3
AC_3	AC_3	GO:0001667	ameboidal-type cell migration	7/113	470/28905	0.0148936	3.80973	3.84742	0.0025294	0.0424896	0.0323977	11606/68813/13614/13869/14756/11819/20692	7
AC_3	AC_3	GO:0032835	glomerulus development	3/113	70/28905	0.0428571	10.9627	5.22816	0.00263227	0.0438492	0.0334344	13614/56198/71785	3
AC_3	AC_3	GO:0014911	positive regulation of smooth muscle cell migration	3/113	71/28905	0.0422535	10.8083	5.18385	0.00274064	0.0450383	0.0343411	11606/68813/71785	3
AC_3	AC_3	GO:2000846	regulation of corticosteroid hormone secretion	2/113	20/28905	0.1	25.5796	6.88869	0.00274871	0.0450383	0.0343411	11606/13132	2
AC_3	AC_3	GO:0006801	superoxide metabolic process	3/113	72/28905	0.0416667	10.6582	5.14043	0.00285173	0.0459726	0.0350535	11606/13614/23876	3
AC_3	AC_3	GO:0060986	endocrine hormone secretion	3/113	72/28905	0.0416667	10.6582	5.14043	0.00285173	0.0459726	0.0350535	11606/13132/15229	3
AC_3	AC_3	GO:0090277	positive regulation of peptide hormone secretion	4/113	150/28905	0.0266667	6.82124	4.47803	0.00289518	0.0462997	0.0353029	11514/12494/14756/18111	4
AC_3	AC_3	GO:0030324	lung development	5/113	248/28905	0.0201613	5.15719	4.119	0.00295544	0.0466715	0.0355864	14632/15245/21869/104798/20692	5
AC_3	AC_3	GO:0002065	columnar/cuboidal epithelial cell differentiation	4/113	151/28905	0.0264901	6.77607	4.45814	0.00296513	0.0466715	0.0355864	18088/14912/22061/22326	4
AC_3	AC_3	GO:0010632	regulation of epithelial cell migration	5/113	250/28905	0.02	5.11593	4.09468	0.00305874	0.0477689	0.0364231	11606/68813/14756/11819/20692	5
AC_3	AC_3	GO:0009913	epidermal cell differentiation	5/113	251/28905	0.0199203	5.09555	4.08262	0.00311135	0.0478158	0.0364589	224796/14632/19206/19207/22061	5
AC_3	AC_3	GO:0030323	respiratory tube development	5/113	251/28905	0.0199203	5.09555	4.08262	0.00311135	0.0478158	0.0364589	14632/15245/21869/104798/20692	5
AC_3	AC_3	GO:0002793	positive regulation of peptide secretion	4/113	154/28905	0.025974	6.64406	4.39955	0.00318188	0.0478158	0.0364589	11514/12494/14756/18111	4
AC_3	AC_3	GO:0050432	catecholamine secretion	3/113	75/28905	0.04	10.2319	5.0151	0.00320151	0.0478158	0.0364589	11606/20618/54526	3
AC_3	AC_3	GO:0050805	negative regulation of synaptic transmission	3/113	75/28905	0.04	10.2319	5.0151	0.00320151	0.0478158	0.0364589	11514/12494/14799	3
AC_3	AC_3	GO:0003018	vascular process in circulatory system	5/113	253/28905	0.0197628	5.05527	4.05868	0.00321853	0.0478158	0.0364589	11606/12494/68813/13614/64817	5
AC_3	AC_3	GO:0045606	positive regulation of epidermal cell differentiation	2/113	22/28905	0.0909091	23.2542	6.54161	0.00332486	0.0478158	0.0364589	19206/19207	2
AC_3	AC_3	GO:0060749	mammary gland alveolus development	2/113	22/28905	0.0909091	23.2542	6.54161	0.00332486	0.0478158	0.0364589	13869/64290	2
AC_3	AC_3	GO:0061377	mammary gland lobule development	2/113	22/28905	0.0909091	23.2542	6.54161	0.00332486	0.0478158	0.0364589	13869/64290	2
AC_3	AC_3	GO:0071397	cellular response to cholesterol	2/113	22/28905	0.0909091	23.2542	6.54161	0.00332486	0.0478158	0.0364589	14756/19206	2
AC_3	AC_3	GO:0072111	cell proliferation involved in kidney development	2/113	22/28905	0.0909091	23.2542	6.54161	0.00332486	0.0478158	0.0364589	71785/19206	2
AC_3	AC_3	GO:0042391	regulation of membrane potential	7/113	495/28905	0.0141414	3.61732	3.67965	0.00336625	0.0479798	0.0365839	11606/13614/14799/16508/63959/67547/22228	7
AC_3	AC_3	GO:0071241	cellular response to inorganic substance	5/113	256/28905	0.0195312	4.99602	4.02324	0.00338427	0.0479798	0.0365839	11514/11979/14756/67547/54526	5
AC_3	AC_3	GO:0070371	ERK1 and ERK2 cascade	6/113	371/28905	0.0161725	4.13687	3.80964	0.00343181	0.0483112	0.0368366	12778/11606/13132/13614/13869/71785	6
AC_3	AC_3	GO:0022612	gland morphogenesis	4/113	158/28905	0.0253165	6.47586	4.32381	0.00348737	0.0487501	0.0371713	14632/19206/20724/22061	4
AC_3	AC_3	GO:0032368	regulation of lipid transport	4/113	159/28905	0.0251572	6.43513	4.30529	0.00356675	0.0489688	0.037338	11606/13132/13614/19206	4
AC_3	AC_3	GO:0046942	carboxylic acid transport	6/113	374/28905	0.0160428	4.10369	3.78475	0.00356927	0.0489688	0.037338	11606/13614/104681/243616/14664/22228	6
AC_3	AC_3	GO:0021536	diencephalon development	3/113	78/28905	0.0384615	9.83833	4.89666	0.00357651	0.0489688	0.037338	64290/14632/21869	3
AC_3	AC_3	GO:0035930	corticosteroid hormone secretion	2/113	23/28905	0.0869565	22.2432	6.38487	0.00363225	0.0490599	0.0374075	11606/13132	2
AC_3	AC_3	GO:0042481	regulation of odontogenesis	2/113	23/28905	0.0869565	22.2432	6.38487	0.00363225	0.0490599	0.0374075	13614/18511	2
AC_3	AC_3	GO:0015849	organic acid transport	6/113	376/28905	0.0159574	4.08186	3.7683	0.00366316	0.0491453	0.0374727	11606/13614/104681/243616/14664/22228	6
AC_3	AC_3	GO:0061180	mammary gland epithelium development	3/113	79/28905	0.0379747	9.71379	4.8586	0.00370721	0.0494048	0.0376705	13869/64290/19206	3
AC_4	AC_4	GO:0007059	chromosome segregation	57/619	419/28905	0.136038	6.35248	16.3262	6.15476e-29	1.16776e-25	7.37155e-26	12316/20878/11799/12189/237911/12235/12236/268697/12442/107995/23834/108912/52276/12534/67177/229841/108000/26886/102920/60411/218977/13605/71988/192176/209334/14841/16551/381293/228421/71819/73804/100502766/76464/51944/208628/17345/54392/215387/67052/381318/108907/18817/233406/72415/68549/66468/219114/66442/70385/20460/21973/72119/69716/22137/68612/18140/68014	57
AC_4	AC_4	GO:0000070	mitotic sister chromatid segregation	40/619	181/28905	0.220994	10.3196	18.606	6.91447e-29	1.16776e-25	7.37155e-26	11799/12235/12236/268697/107995/52276/12534/67177/229841/102920/60411/192176/209334/14841/16551/381293/228421/71819/73804/100502766/76464/51944/208628/54392/215387/67052/381318/108907/18817/233406/66468/219114/66442/70385/72119/69716/22137/68612/18140/68014	40
AC_4	AC_4	GO:0000280	nuclear division	59/619	454/28905	0.129956	6.06846	16.1025	7.6759e-29	1.16776e-25	7.37155e-26	234396/12316/20878/12125/11799/237911/12223/12235/12236/268697/12442/107995/108912/52276/12534/67177/229841/102920/60411/66197/60530/192176/209334/14841/16551/381293/228421/71819/73804/100502766/76464/51944/208628/16878/17295/17345/17864/54392/215387/67052/381318/108907/18817/233406/19362/72415/68549/66468/219114/66442/70385/20698/21973/72119/69716/22137/68612/18140/68014	59
AC_4	AC_4	GO:0140014	mitotic nuclear division	46/619	270/28905	0.17037	7.95566	16.9868	8.02971e-28	9.1619e-25	5.7835e-25	20878/11799/12223/12235/12236/268697/107995/108912/52276/12534/67177/229841/102920/60411/192176/209334/14841/16551/381293/228421/71819/73804/100502766/76464/51944/208628/17295/17345/54392/215387/67052/381318/108907/18817/233406/66468/219114/66442/70385/20698/72119/69716/22137/68612/18140/68014	46
AC_4	AC_4	GO:0098813	nuclear chromosome segregation	49/619	317/28905	0.154574	7.21804	16.4676	1.44491e-27	1.31891e-24	8.32571e-25	12316/20878/11799/237911/12235/12236/268697/12442/107995/23834/52276/12534/67177/229841/108000/102920/60411/13605/192176/209334/14841/16551/381293/228421/71819/73804/100502766/76464/51944/208628/54392/215387/67052/381318/108907/18817/233406/72415/66468/219114/66442/70385/21973/72119/69716/22137/68612/18140/68014	49
AC_4	AC_4	GO:0000819	sister chromatid segregation	42/619	222/28905	0.189189	8.83443	17.3345	2.18349e-27	1.66091e-24	1.04846e-24	11799/12235/12236/268697/107995/23834/52276/12534/67177/229841/102920/60411/192176/209334/14841/16551/381293/228421/71819/73804/100502766/76464/51944/208628/54392/215387/67052/381318/108907/18817/233406/66468/219114/66442/70385/21973/72119/69716/22137/68612/18140/68014	42
AC_4	AC_4	GO:0030198	extracellular matrix organization	49/619	327/28905	0.149847	6.9973	16.1344	6.16802e-27	4.02155e-24	2.53863e-24	11504/237360/23794/77739/229595/11568/12306/12051/12389/16007/14219/12814/107581/69700/12824/12828/12830/94216/12831/53867/12833/12837/26427/13078/12305/58859/100952/14268/14580/15117/15451/15530/16193/16854/16949/94352/17183/30060/17390/26561/14726/19288/18816/240725/72043/18383/21937/81877/195209	49
AC_4	AC_4	GO:0045229	external encapsulating structure organization	49/619	328/28905	0.14939	6.97597	16.1018	7.10993e-27	4.05622e-24	2.56051e-24	11504/237360/23794/77739/229595/11568/12306/12051/12389/16007/14219/12814/107581/69700/12824/12828/12830/94216/12831/53867/12833/12837/26427/13078/12305/58859/100952/14268/14580/15117/15451/15530/16193/16854/16949/94352/17183/30060/17390/26561/14726/19288/18816/240725/72043/18383/21937/81877/195209	49
AC_4	AC_4	GO:0043062	extracellular structure organization	49/619	329/28905	0.148936	6.95477	16.0694	8.19131e-27	4.1539e-24	2.62218e-24	11504/237360/23794/77739/229595/11568/12306/12051/12389/16007/14219/12814/107581/69700/12824/12828/12830/94216/12831/53867/12833/12837/26427/13078/12305/58859/100952/14268/14580/15117/15451/15530/16193/16854/16949/94352/17183/30060/17390/26561/14726/19288/18816/240725/72043/18383/21937/81877/195209	49
AC_4	AC_4	GO:0034341	response to type II interferon	32/619	149/28905	0.214765	10.0287	16.3453	6.10421e-23	2.78596e-20	1.75866e-20	11829/69550/12332/20296/20306/12265/66102/14469/55932/17472/229898/100702/229900/76074/236573/14528/227753/14960/15018/66141/74482/16145/15944/54396/434341/547253/226421/74732/21822/24088/22165/22352	32
AC_4	AC_4	GO:0035456	response to interferon-beta	24/619	72/28905	0.333333	15.5654	18.3056	1.69508e-22	7.03304e-20	4.43965e-20	69550/240328/14469/55932/100702/229900/225594/15950/15951/226695/381308/15953/15957/15959/66141/74482/16145/60440/15944/54396/100040462/246730/21822/100039796	24
AC_4	AC_4	GO:0045765	regulation of angiogenesis	42/619	310/28905	0.135484	6.32659	13.9484	1.61653e-21	6.1482e-19	3.88109e-19	11489/11504/11535/11745/11826/12189/12266/20296/12509/109901/12828/26427/15945/12767/13078/242705/13601/100952/13836/15277/15364/15368/15507/243912/53415/16402/16411/16854/16878/18576/80837/12394/18787/20317/20698/240725/21813/21825/21826/27279/21937/329278	42
AC_4	AC_4	GO:1901342	regulation of vasculature development	42/619	317/28905	0.132492	6.18689	13.7367	3.84438e-21	1.34967e-18	8.5199e-19	11489/11504/11535/11745/11826/12189/12266/20296/12509/109901/12828/26427/15945/12767/13078/242705/13601/100952/13836/15277/15364/15368/15507/243912/53415/16402/16411/16854/16878/18576/80837/12394/18787/20317/20698/240725/21813/21825/21826/27279/21937/329278	42
AC_4	AC_4	GO:0035458	cellular response to interferon-beta	21/619	63/28905	0.333333	15.5654	17.1206	7.52384e-20	2.32232e-17	1.46598e-17	240328/14469/55932/100702/229900/225594/15950/15951/226695/381308/15953/15957/15959/16145/60440/15944/54396/100040462/246730/21822/100039796	21
AC_4	AC_4	GO:0031577	spindle checkpoint signaling	20/619	55/28905	0.363636	16.9805	17.5484	7.63251e-20	2.32232e-17	1.46598e-17	20878/11799/12235/12236/268697/107995/52276/229841/209334/14841/76464/208628/67052/18817/66442/70385/20460/69716/22137/68014	20
AC_4	AC_4	GO:0044772	mitotic cell cycle phase transition	47/619	442/28905	0.106335	4.96544	12.428	1.67505e-19	4.77808e-17	3.01619e-17	11504/12021/11799/12189/12235/12236/268697/12442/12449/107995/12532/23834/52276/12534/12571/12579/229841/108000/66197/269582/26427/27214/52679/14235/209334/14841/15937/404710/381293/76464/208628/16906/67052/18008/14726/57913/18817/20135/66442/70385/20460/106795/77011/69716/22137/68612/68014	47
AC_4	AC_4	GO:0007093	mitotic cell cycle checkpoint signaling	29/619	152/28905	0.190789	8.90916	14.4627	2.12836e-19	5.71402e-17	3.60701e-17	12021/11799/12189/12235/12236/268697/107995/23834/52276/12534/229841/269582/26427/52679/209334/14841/15937/76464/208628/67052/57913/18817/66442/70385/20460/77011/69716/22137/68014	29
AC_4	AC_4	GO:0042060	wound healing	43/619	373/28905	0.115282	5.38322	12.6043	2.89118e-19	7.33074e-17	4.62757e-17	66395/16475/12306/11826/56745/12389/20296/16007/235505/12505/12527/12798/12831/12767/12305/26903/13844/14058/192176/14268/15200/15368/16193/16194/226101/101613/18441/14726/73182/18783/18791/18793/19124/19128/20194/18787/18816/12258/21824/21825/21857/27279/22165	43
AC_4	AC_4	GO:0071174	mitotic spindle checkpoint signaling	19/619	51/28905	0.372549	17.3967	17.3371	3.74542e-19	8.99689e-17	5.67934e-17	11799/12235/12236/268697/107995/52276/229841/209334/14841/76464/208628/67052/18817/66442/70385/20460/69716/22137/68014	19
AC_4	AC_4	GO:0019221	cytokine-mediated signaling pathway	47/619	471/28905	0.0997877	4.65971	11.8461	2.19844e-18	5.01683e-16	3.16691e-16	12363/12389/20296/20306/21948/12803/12931/14825/15945/17329/12767/50498/13601/245527/14283/66141/74482/16145/60440/16164/16177/16178/16188/16193/16194/54123/15944/54396/100038882/17480/17948/80859/434341/101613/246730/231655/23962/18414/547253/12703/20698/18383/21937/21943/22029/22165/58203	47
AC_4	AC_4	GO:1905818	regulation of chromosome separation	21/619	73/28905	0.287671	13.4332	15.7342	2.42051e-18	5.26058e-16	3.32077e-16	11799/12235/12236/268697/107995/52276/229841/209334/14841/76464/208628/54392/215387/67052/18817/66442/70385/69716/22137/68612/68014	21
AC_4	AC_4	GO:0051304	chromosome separation	22/619	83/28905	0.26506	12.3773	15.3552	2.66807e-18	5.53503e-16	3.49402e-16	11799/12235/12236/268697/107995/52276/229841/209334/14841/76464/208628/54392/215387/67052/18817/66442/70385/21973/69716/22137/68612/68014	22
AC_4	AC_4	GO:0007094	mitotic spindle assembly checkpoint signaling	18/619	49/28905	0.367347	17.1537	16.7414	4.38202e-18	8.33314e-16	5.26035e-16	11799/12235/12236/268697/107995/52276/229841/209334/14841/76464/208628/67052/18817/66442/70385/69716/22137/68014	18
AC_4	AC_4	GO:0071173	spindle assembly checkpoint signaling	18/619	49/28905	0.367347	17.1537	16.7414	4.38202e-18	8.33314e-16	5.26035e-16	11799/12235/12236/268697/107995/52276/229841/209334/14841/76464/208628/67052/18817/66442/70385/69716/22137/68014	18
AC_4	AC_4	GO:0051983	regulation of chromosome segregation	26/619	130/28905	0.2	9.33926	14.0971	4.59577e-18	8.39003e-16	5.29626e-16	11799/12235/12236/268697/107995/23834/108912/52276/12534/229841/209334/14841/73804/76464/208628/17345/54392/215387/67052/18817/66442/70385/69716/22137/68612/68014	26
AC_4	AC_4	GO:1901990	regulation of mitotic cell cycle phase transition	40/619	347/28905	0.115274	5.38286	12.1506	5.29278e-18	9.29087e-16	5.86492e-16	11504/12021/11799/12189/12235/12236/268697/107995/12532/23834/52276/12534/12571/12579/229841/108000/269582/26427/27214/52679/209334/14841/15937/381293/76464/208628/16906/67052/14726/57913/18817/20135/66442/70385/20460/77011/69716/22137/68612/68014	40
AC_4	AC_4	GO:0007088	regulation of mitotic nuclear division	25/619	119/28905	0.210084	9.81014	14.2464	5.7916e-18	9.78995e-16	6.17997e-16	11799/12223/12235/12236/268697/107995/108912/52276/229841/209334/14841/76464/208628/17295/17345/67052/108907/18817/66442/70385/20698/69716/22137/68612/68014	25
AC_4	AC_4	GO:0033047	regulation of mitotic sister chromatid segregation	19/619	58/28905	0.327586	15.2971	16.1231	6.36892e-18	1.03813e-15	6.55329e-16	11799/12235/12236/268697/107995/52276/12534/229841/209334/14841/76464/208628/67052/18817/66442/70385/69716/22137/68014	19
AC_4	AC_4	GO:0045088	regulation of innate immune response	47/619	486/28905	0.0967078	4.5159	11.5635	7.6906e-18	1.21034e-15	7.64035e-16	232345/12363/12370/12389/12475/60533/93694/234311/14283/14469/55932/229898/229900/14964/15015/110557/15018/15040/15950/15951/226695/381308/16145/54123/15944/54396/100038882/16803/100040462/80859/434341/101613/257632/246730/231655/547253/52118/226421/67664/58185/12258/21354/24088/20128/209387/22165/58203	47
AC_4	AC_4	GO:0033046	negative regulation of sister chromatid segregation	18/619	51/28905	0.352941	16.481	16.3689	1.01689e-17	1.40639e-15	8.8779e-16	11799/12235/12236/268697/107995/52276/229841/209334/14841/76464/208628/67052/18817/66442/70385/69716/22137/68014	18
AC_4	AC_4	GO:0033048	negative regulation of mitotic sister chromatid segregation	18/619	51/28905	0.352941	16.481	16.3689	1.01689e-17	1.40639e-15	8.8779e-16	11799/12235/12236/268697/107995/52276/229841/209334/14841/76464/208628/67052/18817/66442/70385/69716/22137/68014	18
AC_4	AC_4	GO:0045841	negative regulation of mitotic metaphase/anaphase transition	18/619	51/28905	0.352941	16.481	16.3689	1.01689e-17	1.40639e-15	8.8779e-16	11799/12235/12236/268697/107995/52276/229841/209334/14841/76464/208628/67052/18817/66442/70385/69716/22137/68014	18
AC_4	AC_4	GO:2000816	negative regulation of mitotic sister chromatid separation	18/619	51/28905	0.352941	16.481	16.3689	1.01689e-17	1.40639e-15	8.8779e-16	11799/12235/12236/268697/107995/52276/229841/209334/14841/76464/208628/67052/18817/66442/70385/69716/22137/68014	18
AC_4	AC_4	GO:0010965	regulation of mitotic sister chromatid separation	19/619	60/28905	0.316667	14.7872	15.8144	1.32108e-17	1.76542e-15	1.11443e-15	11799/12235/12236/268697/107995/52276/229841/209334/14841/76464/208628/67052/18817/66442/70385/69716/22137/68612/68014	19
AC_4	AC_4	GO:0000075	cell cycle checkpoint signaling	31/619	205/28905	0.15122	7.06139	12.8839	1.35385e-17	1.76542e-15	1.11443e-15	20878/12021/11799/12189/12235/12236/268697/107995/23834/52276/12534/67177/229841/269582/26427/52679/209334/14841/15937/76464/208628/67052/57913/18817/66442/70385/20460/77011/69716/22137/68014	31
AC_4	AC_4	GO:1902100	negative regulation of metaphase/anaphase transition of cell cycle	18/619	53/28905	0.339623	15.8591	16.017	2.26323e-17	2.79173e-15	1.76229e-15	11799/12235/12236/268697/107995/52276/229841/209334/14841/76464/208628/67052/18817/66442/70385/69716/22137/68014	18
AC_4	AC_4	GO:1905819	negative regulation of chromosome separation	18/619	53/28905	0.339623	15.8591	16.017	2.26323e-17	2.79173e-15	1.76229e-15	11799/12235/12236/268697/107995/52276/229841/209334/14841/76464/208628/67052/18817/66442/70385/69716/22137/68014	18
AC_4	AC_4	GO:0051783	regulation of nuclear division	27/619	153/28905	0.176471	8.24052	13.2837	3.03459e-17	3.6447e-15	2.30074e-15	11799/12223/12235/12236/268697/107995/108912/52276/229841/209334/14841/76464/208628/16878/17295/17345/67052/108907/18817/19362/66442/70385/20698/69716/22137/68612/68014	27
AC_4	AC_4	GO:0051306	mitotic sister chromatid separation	19/619	63/28905	0.301587	14.083	15.3781	3.73142e-17	4.36672e-15	2.75652e-15	11799/12235/12236/268697/107995/52276/229841/209334/14841/76464/208628/67052/18817/66442/70385/69716/22137/68612/68014	19
AC_4	AC_4	GO:1901991	negative regulation of mitotic cell cycle phase transition	29/619	183/28905	0.15847	7.39996	12.8479	4.16023e-17	4.74682e-15	2.99646e-15	12021/11799/12189/12235/12236/268697/107995/23834/52276/12534/12579/229841/269582/26427/52679/209334/14841/15937/76464/208628/67052/57913/18817/66442/70385/77011/69716/22137/68014	29
AC_4	AC_4	GO:0051607	defense response to virus	37/619	314/28905	0.117834	5.50243	11.8669	4.6485e-17	5.17457e-15	3.26648e-15	11810/69550/15945/17329/234311/14190/17472/229898/229900/15950/15951/226695/381308/15957/15959/66141/74482/16145/16193/54123/15944/54396/100038882/16411/74568/100040462/17454/101613/246730/231655/23962/58185/276950/237886/20128/209387/58203	37
AC_4	AC_4	GO:0051985	negative regulation of chromosome segregation	18/619	55/28905	0.327273	15.2824	15.6837	4.8496e-17	5.26989e-15	3.32665e-15	11799/12235/12236/268697/107995/52276/229841/209334/14841/76464/208628/67052/18817/66442/70385/69716/22137/68014	18
AC_4	AC_4	GO:0009615	response to virus	40/619	377/28905	0.106101	4.95451	11.4332	9.7467e-17	1.03451e-14	6.53041e-15	11810/12051/69550/15945/17329/234311/14190/17472/229898/229900/15950/15951/226695/381308/15957/15959/66141/74482/16145/16193/54123/15944/54396/100038882/16411/16819/74568/100040462/17454/101613/246730/231655/23962/58185/276950/237886/21822/20128/209387/58203	40
AC_4	AC_4	GO:0045787	positive regulation of cell cycle	39/619	359/28905	0.108635	5.07286	11.4871	1.06789e-16	1.10769e-14	6.99236e-15	11504/20878/12021/12125/11799/12189/12223/12235/14219/268697/107995/12532/23834/52276/12534/229841/27214/52679/13605/14283/209334/381293/240641/71819/76464/16906/17295/54392/215387/67052/56312/108907/19362/20135/68549/20698/20460/21816/68612	39
AC_4	AC_4	GO:0071346	cellular response to type II interferon	24/619	122/28905	0.196721	9.18615	13.4039	1.32598e-16	1.34483e-14	8.48935e-15	11829/12332/20296/20306/14469/55932/17472/229898/100702/229900/76074/236573/227753/15018/16145/15944/54396/434341/547253/226421/74732/24088/22165/22352	24
AC_4	AC_4	GO:0032102	negative regulation of response to external stimulus	44/619	470/28905	0.093617	4.37157	10.9017	2.97761e-16	2.95431e-14	1.86492e-14	232345/11622/12306/56745/235505/12505/12527/93694/14130/14190/14964/15015/110557/15018/15040/15937/15950/15951/226695/381308/16145/15944/54396/100038882/100040462/434341/101613/257632/246730/547253/52033/18791/18793/19128/20348/18787/18816/12258/12702/21354/21825/21937/72565/22695	44
AC_4	AC_4	GO:0002833	positive regulation of response to biotic stimulus	42/619	431/28905	0.0974478	4.55045	10.9859	3.49163e-16	3.3906e-14	2.14033e-14	12363/12389/12475/60533/14825/234311/100952/14283/14469/55932/229898/229900/14964/15015/110557/15018/15040/15950/15951/226695/381308/16145/54123/15944/54396/16803/100040462/80859/434341/101613/257632/246730/231655/52118/226421/67664/58185/24088/20128/209387/22165/58203	42
AC_4	AC_4	GO:0045839	negative regulation of mitotic nuclear division	18/619	61/28905	0.295082	13.7792	14.7802	3.92012e-16	3.72738e-14	2.35293e-14	11799/12235/12236/268697/107995/52276/229841/209334/14841/76464/208628/67052/18817/66442/70385/69716/22137/68014	18
AC_4	AC_4	GO:0051784	negative regulation of nuclear division	19/619	71/28905	0.267606	12.4962	14.3473	4.49856e-16	4.19009e-14	2.64502e-14	11799/12235/12236/268697/107995/52276/229841/209334/14841/76464/208628/16878/67052/18817/66442/70385/69716/22137/68014	19
AC_4	AC_4	GO:0045089	positive regulation of innate immune response	40/619	404/28905	0.0990099	4.62339	10.8496	1.05086e-15	9.59228e-14	6.05518e-14	12363/12389/12475/60533/234311/14283/14469/55932/229898/229900/14964/15015/110557/15018/15040/15950/15951/226695/381308/16145/54123/15944/54396/16803/100040462/80859/434341/101613/257632/246730/231655/52118/226421/67664/58185/24088/20128/209387/22165/58203	40
AC_4	AC_4	GO:0090068	positive regulation of cell cycle process	33/619	275/28905	0.12	5.60355	11.3472	1.38127e-15	1.2361e-13	7.80295e-14	11504/20878/11799/12223/12235/14219/268697/107995/12532/23834/52276/12534/229841/27214/52679/13605/209334/381293/240641/71819/76464/16906/17295/54392/215387/67052/108907/19362/20135/68549/20698/20460/68612	33
AC_4	AC_4	GO:0031589	cell-substrate adhesion	38/619	369/28905	0.102981	4.80883	10.893	1.5481e-15	1.35876e-13	8.57725e-14	16475/12306/12125/16007/14219/12571/107581/140709/53867/12837/12305/58859/100952/14115/192176/14268/14538/15117/109700/16398/16399/16402/16411/381293/16852/17123/30060/18074/14726/19354/11854/20194/18787/21825/27279/329278/81877/195209	38
AC_4	AC_4	GO:0010948	negative regulation of cell cycle process	35/619	314/28905	0.111465	5.205	11.0829	1.86121e-15	1.60275e-13	1.01174e-13	20878/12021/11799/12189/12235/12236/268697/12449/107995/23834/52276/12534/12579/67177/229841/269582/26427/52679/209334/14841/15937/100502766/76464/208628/16878/67052/57913/18817/66442/70385/20460/77011/69716/22137/68014	35
AC_4	AC_4	GO:1901987	regulation of cell cycle phase transition	42/619	453/28905	0.0927152	4.32946	10.5659	2.02347e-15	1.71021e-13	1.07958e-13	11504/20878/12021/11799/12189/12235/12236/268697/107995/12532/23834/52276/12534/12571/12579/67177/229841/108000/269582/26427/27214/52679/209334/14841/15937/381293/76464/208628/16906/67052/14726/57913/18817/20135/66442/70385/20460/77011/69716/22137/68612/68014	42
AC_4	AC_4	GO:0030071	regulation of mitotic metaphase/anaphase transition	20/619	90/28905	0.222222	10.377	13.1799	3.83514e-15	3.18247e-13	2.00895e-13	11799/12235/12236/268697/107995/23834/52276/229841/209334/14841/76464/208628/67052/18817/66442/70385/69716/22137/68612/68014	20
AC_4	AC_4	GO:1901988	negative regulation of cell cycle phase transition	32/619	271/28905	0.118081	5.51395	11.0443	5.93787e-15	4.83937e-13	3.05488e-13	20878/12021/11799/12189/12235/12236/268697/107995/23834/52276/12534/12579/67177/229841/269582/26427/52679/209334/14841/15937/76464/208628/67052/57913/18817/66442/70385/20460/77011/69716/22137/68014	32
AC_4	AC_4	GO:1902099	regulation of metaphase/anaphase transition of cell cycle	20/619	93/28905	0.215054	10.0422	12.9202	7.53737e-15	6.03518e-13	3.80975e-13	11799/12235/12236/268697/107995/23834/52276/229841/209334/14841/76464/208628/67052/18817/66442/70385/69716/22137/68612/68014	20
AC_4	AC_4	GO:0033045	regulation of sister chromatid segregation	21/619	106/28905	0.198113	9.25115	12.5898	9.20196e-15	7.24099e-13	4.57092e-13	11799/12235/12236/268697/107995/23834/52276/12534/229841/209334/14841/76464/208628/67052/18817/66442/70385/69716/22137/68612/68014	21
AC_4	AC_4	GO:0007091	metaphase/anaphase transition of mitotic cell cycle	20/619	95/28905	0.210526	9.8308	12.7535	1.16539e-14	9.01501e-13	5.69078e-13	11799/12235/12236/268697/107995/23834/52276/229841/209334/14841/76464/208628/67052/18817/66442/70385/69716/22137/68612/68014	20
AC_4	AC_4	GO:0045930	negative regulation of mitotic cell cycle	30/619	244/28905	0.122951	5.74135	11.0025	1.42354e-14	1.08284e-12	6.83549e-13	12021/11799/12189/12235/12236/268697/107995/23834/52276/12534/12579/229841/269582/26427/52679/209334/14841/15937/76464/208628/67052/57913/18817/66442/70385/20460/77011/69716/22137/68014	30
AC_4	AC_4	GO:0044784	metaphase/anaphase transition of cell cycle	20/619	98/28905	0.204082	9.52985	12.5125	2.19475e-14	1.61562e-12	1.01987e-12	11799/12235/12236/268697/107995/23834/52276/229841/209334/14841/76464/208628/67052/18817/66442/70385/69716/22137/68612/68014	20
AC_4	AC_4	GO:0051310	metaphase chromosome alignment	20/619	98/28905	0.204082	9.52985	12.5125	2.19475e-14	1.61562e-12	1.01987e-12	11799/268697/52276/67177/229841/108000/13605/381293/228421/73804/100502766/76464/51944/67052/381318/72415/66468/219114/66442/70385	20
AC_4	AC_4	GO:0045786	negative regulation of cell cycle	38/619	401/28905	0.0947631	4.42508	10.2171	2.26976e-14	1.63598e-12	1.03272e-12	20878/12021/11799/12189/12235/12236/268697/12449/107995/23834/52276/12534/12571/12579/67177/229841/269582/26427/52679/209334/14841/15446/15937/100502766/76464/208628/16878/67052/56312/57913/18817/66442/70385/20460/77011/69716/22137/68014	38
AC_4	AC_4	GO:0045766	positive regulation of angiogenesis	26/619	182/28905	0.142857	6.6709	11.353	2.2941e-14	1.63598e-12	1.03272e-12	11489/11535/11745/11826/12189/12266/109901/12767/13078/13601/100952/15277/15364/15368/15507/243912/16402/16411/16854/12394/18787/20698/21813/21825/21937/329278	26
AC_4	AC_4	GO:2001251	negative regulation of chromosome organization	20/619	99/28905	0.20202	9.43359	12.4345	2.69613e-14	1.8931e-12	1.19503e-12	11799/12235/12236/268697/107995/52276/229841/209334/14841/76464/208628/67052/208084/18817/66442/70385/21973/69716/22137/68014	20
AC_4	AC_4	GO:1904018	positive regulation of vasculature development	26/619	185/28905	0.140541	6.56272	11.2284	3.41247e-14	2.35978e-12	1.48962e-12	11489/11535/11745/11826/12189/12266/109901/12767/13078/13601/100952/15277/15364/15368/15507/243912/16402/16411/16854/12394/18787/20698/21813/21825/21937/329278	26
AC_4	AC_4	GO:0042742	defense response to bacterium	39/619	430/28905	0.0906977	4.23524	9.9988	4.26047e-14	2.90221e-12	1.83204e-12	23794/11535/11745/11826/12051/12363/100952/13836/14469/55932/17472/229898/100702/229900/76074/236573/14964/15015/110557/15018/15040/15162/16145/60440/15944/54396/100038882/16803/16819/17948/80859/101613/257632/246730/18787/269855/24088/21937/21949	39
AC_4	AC_4	GO:0001562	response to protozoan	15/619	48/28905	0.3125	14.5926	13.9423	4.39886e-14	2.95241e-12	1.86373e-12	12051/14469/55932/17472/100702/229900/76074/236573/15937/16145/60440/16193/54396/21822/100039796	15
AC_4	AC_4	GO:0050727	regulation of inflammatory response	38/619	411/28905	0.0924574	4.31742	10.0204	4.962e-14	3.28211e-12	2.07185e-12	11596/11622/12266/12364/12363/12505/56708/14130/14964/15015/110557/15018/15040/15937/16145/16177/16193/15944/54396/16803/16852/80859/101613/257632/56312/52033/216161/18787/12702/20698/84112/24088/21923/21937/21943/72565/58203/22695	38
AC_4	AC_4	GO:0001818	negative regulation of cytokine production	33/619	312/28905	0.105769	4.93903	10.3484	5.43842e-14	3.49591e-12	2.20681e-12	11596/11829/12051/69550/60533/12509/13836/13844/14130/14268/15223/17472/15368/16145/16178/16193/15944/54396/16803/17295/101613/257632/246730/19698/67664/19073/269855/21825/24088/21937/20128/12257/22695	33
AC_4	AC_4	GO:0031348	negative regulation of defense response	33/619	312/28905	0.105769	4.93903	10.3484	5.43842e-14	3.49591e-12	2.20681e-12	232345/11622/12505/93694/14130/14190/14964/15015/110557/15018/15040/15937/15950/15951/226695/381308/16145/15944/54396/100038882/100040462/434341/101613/257632/246730/547253/52033/12258/12702/21354/21937/72565/22695	33
AC_4	AC_4	GO:0052547	regulation of peptidase activity	39/619	434/28905	0.0898618	4.19621	9.9247	5.74122e-14	3.6393e-12	2.29733e-12	232345/11596/11826/12125/11799/12370/12389/16007/235505/12505/12828/241324/13601/14102/227753/15950/15951/226695/381308/17314/100040462/17948/101613/57913/18793/16913/16912/52377/217344/20716/18787/20317/18816/12258/55948/21825/21857/22035/72565	39
AC_4	AC_4	GO:0048525	negative regulation of viral process	21/619	116/28905	0.181034	8.45364	11.8993	6.08554e-14	3.80471e-12	2.40175e-12	69550/12265/107373/227753/15364/15950/15951/226695/381308/66141/74482/100038882/100040462/246730/231655/23962/19288/58185/20128/209387/22695	21
AC_4	AC_4	GO:0052548	regulation of endopeptidase activity	34/619	336/28905	0.10119	4.72522	10.1604	8.19253e-14	5.0528e-12	3.18961e-12	11596/11826/12125/11799/12370/16007/12505/12828/241324/14102/227753/15950/15951/226695/381308/17314/100040462/17948/101613/57913/18793/16913/16912/217344/20716/18787/20317/18816/12258/55948/21825/21857/22035/72565	34
AC_4	AC_4	GO:0008608	attachment of spindle microtubules to kinetochore	15/619	50/28905	0.3	14.0089	13.6192	8.70551e-14	5.28252e-12	3.33462e-12	11799/268697/52276/67177/229841/13605/73804/76464/51944/67052/381318/72415/66468/219114/66442	15
AC_4	AC_4	GO:1902850	microtubule cytoskeleton organization involved in mitosis	24/619	161/28905	0.149068	6.96094	11.22	8.79649e-14	5.28252e-12	3.33462e-12	20878/11799/268697/107995/52276/12534/12615/229841/26886/218977/192176/16551/71819/100502766/67052/108907/235587/18817/233406/66442/70385/20460/72119/18140	24
AC_4	AC_4	GO:0002218	activation of innate immune response	32/619	303/28905	0.105611	4.93162	10.1773	1.37369e-13	8.14223e-12	5.13984e-12	12363/12389/12475/60533/234311/14283/14469/55932/229898/229900/15950/15951/226695/381308/16145/54123/15944/54396/16803/100040462/80859/101613/257632/246730/231655/226421/67664/58185/24088/20128/209387/58203	32
AC_4	AC_4	GO:0042832	defense response to protozoan	14/619	43/28905	0.325581	15.2034	13.7881	1.63272e-13	9.55348e-12	6.03069e-12	12051/14469/55932/17472/100702/229900/76074/236573/16145/60440/16193/54396/21822/100039796	14
AC_4	AC_4	GO:0051303	establishment of chromosome localization	20/619	113/28905	0.176991	8.26483	11.4464	3.77185e-13	2.17908e-11	1.37556e-11	11799/268697/52276/67177/229841/108000/13605/381293/228421/73804/100502766/76464/51944/67052/381318/72415/66468/219114/66442/70385	20
AC_4	AC_4	GO:0050777	negative regulation of immune response	28/619	241/28905	0.116183	5.42529	10.2052	4.49388e-13	2.56376e-11	1.61839e-11	232345/11622/12509/333883/93694/14130/14190/15223/14964/15015/110557/15018/15040/15950/15951/226695/381308/100038882/16854/100040462/434341/101613/257632/246730/547253/235587/12258/21354	28
AC_4	AC_4	GO:0050792	regulation of viral process	25/619	191/28905	0.13089	6.11208	10.4859	5.50618e-13	3.10249e-11	1.95847e-11	69550/12265/12767/107373/227753/15364/15950/15951/226695/381308/66141/74482/100038882/16852/16543/100040462/246730/231655/23962/19288/58185/21973/20128/209387/22695	25
AC_4	AC_4	GO:0033044	regulation of chromosome organization	28/619	247/28905	0.11336	5.29351	10.0248	8.26984e-13	4.60287e-11	2.90559e-11	75329/11799/12235/12236/268697/107995/23834/52276/12534/229841/14528/209334/14841/76464/208628/54392/215387/67052/208084/18817/68549/66442/70385/21973/69716/22137/68612/68014	28
AC_4	AC_4	GO:0050000	chromosome localization	20/619	119/28905	0.168067	7.84812	11.0737	1.03653e-12	5.69965e-11	3.59794e-11	11799/268697/52276/67177/229841/108000/13605/381293/228421/73804/100502766/76464/51944/67052/381318/72415/66468/219114/66442/70385	20
AC_4	AC_4	GO:0060759	regulation of response to cytokine stimulus	23/619	164/28905	0.140244	6.54887	10.5418	1.0812e-12	5.8745e-11	3.70831e-11	12363/12389/12767/13601/16145/16177/16178/16193/54123/15944/54396/100038882/17948/434341/101613/246730/547253/20698/24088/18383/21937/22165/58203	23
AC_4	AC_4	GO:0031638	zymogen activation	17/619	82/28905	0.207317	9.68094	11.6451	1.50331e-12	8.07191e-11	5.09544e-11	50909/232371/12370/15451/15950/15951/226695/381308/30060/100040462/101613/18791/18793/20194/18787/18816/21825	17
AC_4	AC_4	GO:0002832	negative regulation of response to biotic stimulus	23/619	167/28905	0.137725	6.43122	10.4128	1.59304e-12	8.45421e-11	5.33677e-11	232345/11622/93694/14190/14964/15015/110557/15018/15040/15950/15951/226695/381308/16145/15944/54396/100038882/100040462/434341/246730/547253/12258/21354	23
AC_4	AC_4	GO:0001959	regulation of cytokine-mediated signaling pathway	22/619	154/28905	0.142857	6.6709	10.4382	2.30012e-12	1.20664e-10	7.61698e-11	12363/12389/12767/13601/16145/16177/16178/16193/54123/15944/54396/100038882/17948/434341/101613/246730/547253/20698/18383/21937/22165/58203	22
AC_4	AC_4	GO:0062207	regulation of pattern recognition receptor signaling pathway	23/619	171/28905	0.134503	6.28079	10.2456	2.63573e-12	1.36699e-10	8.62919e-11	12363/12389/12475/234311/14469/229898/15950/15951/226695/381308/16145/54123/15944/54396/16803/100040462/101613/257632/231655/226421/67664/58185/20128	23
AC_4	AC_4	GO:0097193	intrinsic apoptotic signaling pathway	32/619	338/28905	0.0946746	4.42095	9.35861	2.70552e-12	1.38741e-10	8.75813e-11	12045/12125/12051/12062/12189/12235/12364/12389/12505/26427/13078/74041/242705/245527/13836/14130/60530/15368/15507/15937/15950/15951/226695/381308/17390/100040462/56312/18793/55948/21937/228775/72565	32
AC_4	AC_4	GO:1903046	meiotic cell cycle process	27/619	242/28905	0.11157	5.20992	9.72879	3.09983e-12	1.57196e-10	9.92308e-11	234396/12316/20878/12125/11799/237911/12442/107995/12532/229841/66197/60530/14841/228421/76464/16878/17215/17864/215387/67052/18817/19362/72415/68549/21973/69716/22137	27
AC_4	AC_4	GO:0030199	collagen fibril organization	15/619	63/28905	0.238095	11.1182	11.8932	3.65385e-12	1.83255e-10	1.15681e-10	237360/11568/12306/12814/12824/12831/12833/13078/58859/100952/16949/94352/18816/81877/195209	15
AC_4	AC_4	GO:0032611	interleukin-1 beta production	19/619	113/28905	0.168142	7.85159	10.7953	3.79537e-12	1.88283e-10	1.18855e-10	11596/11829/12363/12370/16007/229898/15507/15950/15951/226695/381308/16193/100040462/101613/257632/13610/20698/84112/24088	19
AC_4	AC_4	GO:0007052	mitotic spindle organization	20/619	128/28905	0.15625	7.29629	10.561	4.22286e-12	2.07238e-10	1.3082e-10	20878/11799/268697/107995/52276/229841/26886/218977/192176/16551/71819/100502766/67052/235587/18817/233406/66442/20460/72119/18140	20
AC_4	AC_4	GO:1903900	regulation of viral life cycle	22/619	160/28905	0.1375	6.42074	10.1713	5.03369e-12	2.44402e-10	1.5428e-10	69550/12265/107373/227753/15364/15950/15951/226695/381308/66141/74482/100038882/16852/100040462/246730/231655/23962/19288/58185/21973/20128/209387	22
AC_4	AC_4	GO:0007596	blood coagulation	23/619	177/28905	0.129944	6.06788	10.0046	5.46065e-12	2.62341e-10	1.65604e-10	12306/56745/12389/12527/13844/14058/192176/16193/16194/18441/14726/73182/18783/18791/18793/19124/19128/18787/18816/12258/21824/21825/22165	23
AC_4	AC_4	GO:0002221	pattern recognition receptor signaling pathway	28/619	267/28905	0.104869	4.89699	9.4635	5.55128e-12	2.63917e-10	1.66599e-10	12363/12389/12475/60533/234311/14283/14469/229898/15950/15951/226695/381308/16145/54123/15944/54396/16803/100040462/80859/101613/257632/246730/231655/226421/67664/58185/24088/20128	28
AC_4	AC_4	GO:0010639	negative regulation of organelle organization	34/619	390/28905	0.0871795	4.07096	9.0325	5.66032e-12	2.66327e-10	1.68121e-10	11567/11799/12235/12236/12332/268697/12449/107995/52276/229841/80986/26903/209334/227753/14841/15937/100502766/76464/208628/16878/17295/67052/56312/208084/18817/66442/70385/24088/21973/72119/69716/12257/22137/68014	34
AC_4	AC_4	GO:0050817	coagulation	23/619	180/28905	0.127778	5.96675	9.88819	7.77029e-12	3.61874e-10	2.28435e-10	12306/56745/12389/12527/13844/14058/192176/16193/16194/18441/14726/73182/18783/18791/18793/19124/19128/18787/18816/12258/21824/21825/22165	23
AC_4	AC_4	GO:0140013	meiotic nuclear division	25/619	215/28905	0.116279	5.4298	9.64443	7.95666e-12	3.6681e-10	2.31551e-10	234396/12316/20878/12125/11799/237911/12442/107995/229841/66197/60530/14841/228421/76464/16878/17864/215387/67052/18817/19362/72415/68549/21973/69716/22137	25
AC_4	AC_4	GO:0007599	hemostasis	23/619	181/28905	0.127072	5.93378	9.84998	8.72557e-12	3.98235e-10	2.51388e-10	12306/56745/12389/12527/13844/14058/192176/16193/16194/18441/14726/73182/18783/18791/18793/19124/19128/18787/18816/12258/21824/21825/22165	23
AC_4	AC_4	GO:0045071	negative regulation of viral genome replication	15/619	67/28905	0.223881	10.4544	11.4611	9.55923e-12	4.31964e-10	2.7268e-10	69550/107373/15364/15950/15951/226695/381308/66141/74482/100038882/100040462/246730/231655/23962/58185	15
AC_4	AC_4	GO:0032612	interleukin-1 production	20/619	134/28905	0.149254	6.96959	10.2461	1.00861e-11	4.51302e-10	2.84887e-10	11596/11829/12363/12370/16007/229898/15507/15950/15951/226695/381308/16178/16193/100040462/101613/257632/13610/20698/84112/24088	20
AC_4	AC_4	GO:1903555	regulation of tumor necrosis factor superfamily cytokine production	25/619	219/28905	0.114155	5.33063	9.51648	1.19719e-11	5.30481e-10	3.34869e-10	11596/83397/12051/20296/16007/12475/60533/13844/14130/14964/15015/110557/15018/15040/15507/16193/16803/257632/246730/21825/24088/21937/20128/12257/22695	25
AC_4	AC_4	GO:0002460	adaptive immune response based on somatic recombination of immune receptors built from immunoglobulin superfamily domains	38/619	494/28905	0.0769231	3.59202	8.59602	1.39471e-11	6.12062e-10	3.86368e-10	11596/11622/12051/50909/232371/50908/12266/60533/21948/56708/13844/26909/14102/14130/14190/15223/14964/15015/110557/15018/15040/15894/16068/16177/16193/16194/54123/17480/80859/257632/235587/18783/52118/19698/58185/12258/20556/74732	38
AC_4	AC_4	GO:0002758	innate immune response-activating signaling pathway	28/619	278/28905	0.100719	4.70322	9.1781	1.46547e-11	6.36989e-10	4.02103e-10	12363/12389/12475/60533/234311/14283/14469/229898/15950/15951/226695/381308/16145/54123/15944/54396/16803/100040462/80859/101613/257632/246730/231655/226421/67664/58185/24088/20128	28
AC_4	AC_4	GO:0032963	collagen metabolic process	19/619	124/28905	0.153226	7.15508	10.1608	2.07004e-11	8.91287e-10	5.6263e-10	11596/20296/14219/12831/12833/26427/100952/14268/16193/16194/16398/17390/26561/210530/52377/18787/18816/81877/22352	19
AC_4	AC_4	GO:0071706	tumor necrosis factor superfamily cytokine production	25/619	226/28905	0.110619	5.16552	9.29993	2.39313e-11	1.02077e-09	6.44369e-10	11596/83397/12051/20296/16007/12475/60533/13844/14130/14964/15015/110557/15018/15040/15507/16193/16803/257632/246730/21825/24088/21937/20128/12257/22695	25
AC_4	AC_4	GO:0032760	positive regulation of tumor necrosis factor production	20/619	142/28905	0.140845	6.57694	9.85512	2.99634e-11	1.26623e-09	7.99316e-10	11596/83397/20296/16007/12475/13844/14130/14964/15015/110557/15018/15040/15507/16193/16803/257632/246730/21825/24088/21937	20
AC_4	AC_4	GO:0022409	positive regulation of cell-cell adhesion	31/619	349/28905	0.0888252	4.14781	8.75207	3.07045e-11	1.28564e-09	8.11571e-10	11596/12389/20296/60533/12505/12509/333883/83554/14538/14960/14964/15015/110557/15018/15040/15117/15894/16008/16193/16194/15944/16852/80859/14726/234839/18793/27205/12394/12703/21813/21943	31
AC_4	AC_4	GO:0051321	meiotic cell cycle	31/619	351/28905	0.0883191	4.12417	8.71152	3.55041e-11	1.4731e-09	9.29902e-10	234396/12316/20878/12125/11799/237911/12442/107995/12532/229841/66197/26909/60530/14841/15364/228421/76464/16878/17215/17345/17864/215387/67052/18817/19362/72415/68549/140557/21973/69716/22137	31
AC_4	AC_4	GO:1903557	positive regulation of tumor necrosis factor superfamily cytokine production	20/619	144/28905	0.138889	6.4856	9.76206	3.88755e-11	1.59845e-09	1.00903e-09	11596/83397/20296/16007/12475/13844/14130/14964/15015/110557/15018/15040/15507/16193/16803/257632/246730/21825/24088/21937	20
AC_4	AC_4	GO:0007051	spindle organization	23/619	195/28905	0.117949	5.50777	9.34331	4.08408e-11	1.66426e-09	1.05057e-09	12316/20878/11799/268697/12442/107995/52276/229841/26886/218977/192176/16551/71819/100502766/51944/67052/235587/18817/233406/66442/20460/72119/18140	23
AC_4	AC_4	GO:0002753	cytoplasmic pattern recognition receptor signaling pathway	22/619	179/28905	0.122905	5.73921	9.40878	4.81161e-11	1.94338e-09	1.22677e-09	12363/12389/234311/14469/229898/15950/15951/226695/381308/16145/54123/15944/54396/100040462/101613/257632/246730/231655/226421/67664/58185/20128	22
AC_4	AC_4	GO:0002237	response to molecule of bacterial origin	34/619	422/28905	0.0805687	3.76226	8.45603	4.89555e-11	1.95994e-09	1.23722e-09	11535/11622/12363/20296/12475/60533/12833/14825/15945/66102/17329/14130/14469/55932/229898/100702/14528/16145/16193/15944/54396/16803/17970/80859/257632/18828/216161/18787/269855/24088/20128/209387/22352/22695	34
AC_4	AC_4	GO:0032680	regulation of tumor necrosis factor production	24/619	216/28905	0.111111	5.18848	9.14037	5.46923e-11	2.17057e-09	1.37019e-09	11596/83397/12051/20296/16007/12475/13844/14130/14964/15015/110557/15018/15040/15507/16193/16803/257632/246730/21825/24088/21937/20128/12257/22695	24
AC_4	AC_4	GO:0002697	regulation of immune effector process	36/619	473/28905	0.0761099	3.55405	8.28505	6.54344e-11	2.57451e-09	1.62517e-09	232345/11596/11622/69550/12266/12363/20296/12509/333883/56708/93694/14825/234311/13844/14130/14190/15223/14964/15015/110557/15018/15040/15368/16177/16193/16803/16854/80859/257632/235587/52118/19354/58185/12258/21354/24088	36
AC_4	AC_4	GO:0007160	cell-matrix adhesion	25/619	238/28905	0.105042	4.90507	8.9488	7.37758e-11	2.87789e-09	1.81668e-09	16475/12306/12125/14219/12571/107581/53867/12305/58859/100952/14268/109700/16398/16399/16402/16411/17123/18074/11854/20194/18787/21825/329278/81877/195209	25
AC_4	AC_4	GO:0039531	regulation of cytoplasmic pattern recognition receptor signaling pathway	18/619	118/28905	0.152542	7.12316	9.85955	7.54699e-11	2.91902e-09	1.84265e-09	12363/12389/234311/14469/229898/15950/15951/226695/381308/16145/15944/54396/100040462/231655/226421/67664/58185/20128	18
AC_4	AC_4	GO:2000116	regulation of cysteine-type endopeptidase activity	24/619	220/28905	0.109091	5.09414	9.01748	8.04247e-11	3.08453e-09	1.94713e-09	11826/12125/11799/12370/16007/12505/12828/14102/227753/15950/15951/226695/381308/17314/100040462/17948/101613/57913/18793/16912/55948/21825/22035/72565	24
AC_4	AC_4	GO:0032964	collagen biosynthetic process	14/619	65/28905	0.215385	10.0577	10.8147	8.23867e-11	3.13344e-09	1.978e-09	11596/20296/14219/12831/26427/100952/14268/16193/16194/16398/52377/18787/18816/22352	14
AC_4	AC_4	GO:0007162	negative regulation of cell adhesion	30/619	342/28905	0.0877193	4.09617	8.52067	8.71993e-11	3.28907e-09	2.07625e-09	11596/56745/60533/12505/12527/386463/13078/13844/14190/15223/14538/14960/14964/15015/110557/15018/15040/15507/15530/16852/16854/30060/17390/18576/27205/12394/18787/12703/21825/21923	30
AC_4	AC_4	GO:0071219	cellular response to molecule of bacterial origin	29/619	322/28905	0.0900621	4.20557	8.55692	9.61646e-11	3.5975e-09	2.27095e-09	11622/20296/12475/60533/14825/15945/66102/17329/14130/14469/55932/229898/100702/14528/16145/16193/15944/54396/16803/80859/257632/18828/216161/18787/24088/20128/209387/22352/22695	29
AC_4	AC_4	GO:0048144	fibroblast proliferation	20/619	152/28905	0.131579	6.14425	9.40677	1.05502e-10	3.91474e-09	2.4712e-09	11596/12306/11826/12223/12389/268697/23834/12534/12571/66197/14268/15364/16878/56312/671535/18787/12703/20698/21815/195209	20
AC_4	AC_4	GO:0032640	tumor necrosis factor production	24/619	223/28905	0.107623	5.02561	8.92725	1.06771e-10	3.92987e-09	2.48075e-09	11596/83397/12051/20296/16007/12475/13844/14130/14964/15015/110557/15018/15040/15507/16193/16803/257632/246730/21825/24088/21937/20128/12257/22695	24
AC_4	AC_4	GO:0032651	regulation of interleukin-1 beta production	17/619	107/28905	0.158879	7.41904	9.84054	1.31176e-10	4.7895e-09	3.0234e-09	11596/11829/12363/12370/16007/229898/15507/15950/15951/226695/381308/16193/100040462/257632/13610/20698/24088	17
AC_4	AC_4	GO:0001906	cell killing	27/619	285/28905	0.0947368	4.42386	8.59294	1.37414e-10	4.97744e-09	3.14204e-09	11596/12266/20296/12509/333883/93694/14825/15945/17329/14130/14190/14469/55932/229898/229900/14964/15015/110557/15018/15040/16145/54396/16854/101613/52118/74732/21354	27
AC_4	AC_4	GO:0002757	immune response-activating signaling pathway	36/619	486/28905	0.0740741	3.45898	8.08738	1.39067e-10	4.99764e-09	3.15479e-09	12266/12363/12389/12475/60533/234311/14283/14469/229898/14964/15015/110557/15018/15950/15951/226695/381308/16145/54123/15944/54396/16803/16854/100040462/80859/101613/257632/246730/231655/18828/226421/67664/58185/24088/20128/22165	36
AC_4	AC_4	GO:0044839	cell cycle G2/M phase transition	20/619	155/28905	0.129032	6.02533	9.28004	1.50866e-10	5.37933e-09	3.39574e-09	12021/11799/12189/268697/12442/12532/23834/12534/12571/108000/269582/26427/14235/15937/381293/16906/67052/18008/18817/77011	20
AC_4	AC_4	GO:0050878	regulation of body fluid levels	30/619	350/28905	0.0857143	4.00254	8.36027	1.53367e-10	5.38436e-09	3.39891e-09	11535/12306/11826/11829/12223/56745/12389/12527/12305/13844/14058/192176/16193/16194/101613/18441/18442/14726/73182/18783/18791/18793/19124/19128/18787/18816/12258/21824/21825/22165	30
AC_4	AC_4	GO:0071216	cellular response to biotic stimulus	30/619	350/28905	0.0857143	4.00254	8.36027	1.53367e-10	5.38436e-09	3.39891e-09	11622/12125/20296/12475/60533/14825/15945/66102/17329/14130/14469/55932/229898/100702/14528/16145/16193/15944/54396/16803/80859/257632/18828/216161/18787/24088/20128/209387/22352/22695	30
AC_4	AC_4	GO:0016032	viral process	29/619	332/28905	0.0873494	4.07889	8.34688	1.99037e-10	6.93439e-09	4.37737e-09	12125/69550/12389/12265/12767/107373/227753/15364/15451/15894/15950/15951/226695/381308/66141/74482/100038882/16852/16543/100040462/246730/231655/23962/19288/58185/21973/20128/209387/22695	29
AC_4	AC_4	GO:0032731	positive regulation of interleukin-1 beta production	14/619	70/28905	0.2	9.33926	10.3337	2.36586e-10	8.18016e-09	5.16377e-09	11596/12363/12370/16007/229898/15507/15950/15951/226695/381308/16193/100040462/257632/24088	14
AC_4	AC_4	GO:0002764	immune response-regulating signaling pathway	36/619	497/28905	0.0724346	3.38243	7.92531	2.57521e-10	8.83703e-09	5.57843e-09	12266/12363/12389/12475/60533/234311/14283/14469/229898/14964/15015/110557/15018/15950/15951/226695/381308/16145/54123/15944/54396/16803/16854/100040462/80859/101613/257632/246730/231655/18828/226421/67664/58185/24088/20128/22165	36
AC_4	AC_4	GO:0007080	mitotic metaphase chromosome alignment	13/619	59/28905	0.220339	10.289	10.5655	2.88604e-10	9.75695e-09	6.15913e-09	11799/268697/52276/67177/229841/381293/228421/73804/100502766/67052/66468/219114/70385	13
AC_4	AC_4	GO:0141084	inflammasome-mediated signaling pathway	13/619	59/28905	0.220339	10.289	10.5655	2.88604e-10	9.75695e-09	6.15913e-09	12363/14469/229898/15950/15951/226695/381308/16145/15944/54396/100040462/101613/20128	13
AC_4	AC_4	GO:0032652	regulation of interleukin-1 production	18/619	128/28905	0.140625	6.56666	9.33718	2.99341e-10	1.00455e-08	6.34129e-09	11596/11829/12363/12370/16007/229898/15507/15950/15951/226695/381308/16178/16193/100040462/257632/13610/20698/24088	18
AC_4	AC_4	GO:0050818	regulation of coagulation	14/619	72/28905	0.194444	9.07983	10.1546	3.51718e-10	1.17171e-08	7.39648e-09	12306/56745/12389/12527/13844/18791/18793/19124/19128/18787/18816/12258/21824/21825	14
AC_4	AC_4	GO:0016485	protein processing	26/619	279/28905	0.09319	4.35163	8.32177	4.3197e-10	1.42863e-08	9.01832e-09	11568/56175/50909/232371/12364/12363/12370/107373/227753/15451/15950/15951/226695/381308/16178/30060/100040462/101613/57913/18791/18793/20194/18787/18816/19073/21825	26
AC_4	AC_4	GO:0006909	phagocytosis	24/619	239/28905	0.100418	4.68917	8.47193	4.47362e-10	1.46889e-08	9.27247e-09	11596/11745/12266/20296/12798/26903/234683/14130/227753/15162/16398/16803/17295/17970/257632/73182/19128/19288/226421/20698/21817/21825/24088/319581	24
AC_4	AC_4	GO:0050830	defense response to Gram-positive bacterium	22/619	201/28905	0.109453	5.11104	8.652	4.63261e-10	1.51023e-08	9.53343e-09	11535/12363/13836/14469/55932/17472/100702/229900/76074/236573/14964/15015/110557/15018/15040/15162/16803/101613/257632/269855/24088/21949	22
AC_4	AC_4	GO:0045069	regulation of viral genome replication	16/619	101/28905	0.158416	7.39743	9.52749	4.79895e-10	1.55336e-08	9.8057e-09	69550/107373/15364/15950/15951/226695/381308/66141/74482/100038882/100040462/246730/231655/23962/58185/21973	16
AC_4	AC_4	GO:0050819	negative regulation of coagulation	12/619	50/28905	0.24	11.2071	10.686	4.83708e-10	1.55468e-08	9.814e-09	12306/56745/12527/18791/18793/19124/19128/18787/18816/12258/21824/21825	12
AC_4	AC_4	GO:0002698	negative regulation of immune effector process	20/619	167/28905	0.11976	5.59237	8.80451	5.8113e-10	1.84186e-08	1.16268e-08	232345/11622/69550/12509/333883/93694/14130/14190/15223/14964/15015/110557/15018/15040/15368/16854/257632/235587/12258/21354	20
AC_4	AC_4	GO:0050729	positive regulation of inflammatory response	20/619	167/28905	0.11976	5.59237	8.80451	5.8113e-10	1.84186e-08	1.16268e-08	12266/12364/12363/14964/15015/110557/15018/15040/16193/16803/16852/80859/101613/56312/18787/84112/24088/21937/21943/58203	20
AC_4	AC_4	GO:0050867	positive regulation of cell activation	32/619	421/28905	0.0760095	3.54936	7.7949	7.88467e-10	2.48177e-08	1.56663e-08	11596/12389/20296/14219/60533/12509/333883/56708/13844/192176/14960/14964/15015/110557/15018/15040/16008/16193/15944/16803/16852/17480/80859/257632/14726/73182/18783/12394/12703/21813/21825/21943	32
AC_4	AC_4	GO:0007159	leukocyte cell-cell adhesion	33/619	445/28905	0.0741573	3.46287	7.74538	8.01425e-10	2.50528e-08	1.58147e-08	11596/12389/20296/60533/12505/12509/333883/14190/15223/14960/14964/15015/110557/15018/15040/15117/15507/15894/16008/16193/15944/16402/16852/16854/17123/17698/80859/19354/12394/12703/21813/21825/21943	33
AC_4	AC_4	GO:0010755	regulation of plasminogen activation	8/619	17/28905	0.470588	21.9747	12.7968	8.6721e-10	2.69248e-08	1.69964e-08	15451/30060/18791/18793/20194/18787/18816/21825	8
AC_4	AC_4	GO:0071459	protein localization to chromosome, centromeric region	9/619	24/28905	0.375	17.5111	11.9706	8.77519e-10	2.70608e-08	1.70823e-08	12236/12534/12615/14841/76464/208628/70385/22137/68014	9
AC_4	AC_4	GO:0000086	G2/M transition of mitotic cell cycle	18/619	137/28905	0.131387	6.13528	8.91267	9.27377e-10	2.8217e-08	1.78121e-08	12021/11799/12189/268697/12532/23834/12534/12571/108000/269582/26427/14235/15937/381293/16906/18008/18817/77011	18
AC_4	AC_4	GO:0045824	negative regulation of innate immune response	18/619	137/28905	0.131387	6.13528	8.91267	9.27377e-10	2.8217e-08	1.78121e-08	232345/93694/14964/15015/110557/15018/15040/15950/15951/226695/381308/100038882/100040462/434341/246730/547253/12258/21354	18
AC_4	AC_4	GO:0141085	regulation of inflammasome-mediated signaling pathway	12/619	53/28905	0.226415	10.5727	10.3187	1.00254e-09	3.0302e-08	1.91283e-08	12363/14469/229898/15950/15951/226695/381308/16145/15944/54396/100040462/20128	12
AC_4	AC_4	GO:0060760	positive regulation of response to cytokine stimulus	13/619	65/28905	0.2	9.33926	9.95692	1.04104e-09	3.12587e-08	1.97322e-08	12363/12767/16145/16177/54123/15944/54396/434341/101613/547253/24088/22165/58203	13
AC_4	AC_4	GO:0033627	cell adhesion mediated by integrin	15/619	92/28905	0.163043	7.61352	9.39877	1.10604e-09	3.29933e-08	2.08272e-08	107581/13078/100952/13836/14118/15894/109700/16398/16399/16402/16411/16878/234839/27205/18787	15
AC_4	AC_4	GO:0032943	mononuclear cell proliferation	30/619	385/28905	0.0779221	3.63867	7.71045	1.49835e-09	4.44055e-08	2.80313e-08	11596/11622/60533/12505/12509/333883/21948/56708/12798/12767/50498/13844/14130/15223/14960/14964/15015/110557/15018/15040/16008/16193/15944/16854/17480/17698/80859/19354/20556/21813	30
AC_4	AC_4	GO:0019058	viral life cycle	24/619	254/28905	0.0944882	4.41225	8.08027	1.53745e-09	4.52704e-08	2.85772e-08	69550/12389/12265/107373/227753/15364/15894/15950/15951/226695/381308/66141/74482/100038882/16852/100040462/246730/231655/23962/19288/58185/21973/20128/209387	24
AC_4	AC_4	GO:0051225	spindle assembly	17/619	125/28905	0.136	6.35069	8.86867	1.58111e-09	4.60938e-08	2.9097e-08	12316/20878/11799/12442/107995/52276/229841/192176/16551/71819/100502766/67052/18817/233406/20460/72119/18140	17
AC_4	AC_4	GO:0032965	regulation of collagen biosynthetic process	12/619	55/28905	0.218182	10.1883	10.0898	1.58561e-09	4.60938e-08	2.9097e-08	11596/20296/14219/26427/100952/14268/16193/16194/16398/18787/18816/22352	12
AC_4	AC_4	GO:0002449	lymphocyte mediated immunity	34/619	482/28905	0.0705394	3.29393	7.51289	1.61334e-09	4.66031e-08	2.94185e-08	11596/11622/12051/50909/232371/50908/12266/21948/56708/93694/26909/14102/14130/14190/15223/14964/15015/110557/15018/15040/15894/16177/16193/54123/17480/80859/257632/235587/52118/58185/12258/20556/74732/21354	34
AC_4	AC_4	GO:0061982	meiosis I cell cycle process	18/619	142/28905	0.126761	5.91925	8.69289	1.67134e-09	4.79748e-08	3.02844e-08	234396/20878/12125/11799/237911/12442/107995/12532/229841/66197/14841/76464/17864/67052/18817/19362/21973/69716	18
AC_4	AC_4	GO:0048145	regulation of fibroblast proliferation	17/619	127/28905	0.133858	6.25068	8.77255	2.02825e-09	5.78559e-08	3.65219e-08	11596/12306/11826/12223/12389/268697/23834/12571/14268/15364/16878/56312/671535/18787/12703/20698/21815	17
AC_4	AC_4	GO:0032732	positive regulation of interleukin-1 production	14/619	82/28905	0.170732	7.97254	9.35334	2.12598e-09	6.0267e-08	3.80439e-08	11596/12363/12370/16007/229898/15507/15950/15951/226695/381308/16193/100040462/257632/24088	14
AC_4	AC_4	GO:0016525	negative regulation of angiogenesis	16/619	112/28905	0.142857	6.6709	8.8952	2.29778e-09	6.4735e-08	4.08643e-08	11504/20296/12509/12828/26427/15945/242705/100952/13836/16878/18576/18787/20317/240725/21825/21826	16
AC_4	AC_4	GO:0070371	ERK1 and ERK2 cascade	29/619	371/28905	0.0781671	3.65011	7.59991	2.62046e-09	7.3373e-08	4.63171e-08	11596/83397/11910/12266/12389/20296/20306/16007/14219/12505/56708/12767/100952/13836/13844/14268/14538/384009/15894/16193/404710/16878/101613/257632/50490/18441/18816/24088/21943	29
AC_4	AC_4	GO:0070661	leukocyte proliferation	31/619	420/28905	0.0738095	3.44663	7.47177	2.93406e-09	8.16528e-08	5.15438e-08	11596/11622/60533/12505/12509/333883/21948/56708/12798/12767/50498/13844/14130/15223/14960/14964/15015/110557/15018/15040/16008/16193/15944/16854/17480/17698/80859/19354/20556/21813/21943	31
AC_4	AC_4	GO:2000181	negative regulation of blood vessel morphogenesis	16/619	114/28905	0.140351	6.55386	8.78937	2.9932e-09	8.27937e-08	5.2264e-08	11504/20296/12509/12828/26427/15945/242705/100952/13836/16878/18576/18787/20317/240725/21825/21826	16
AC_4	AC_4	GO:0097191	extrinsic apoptotic signaling pathway	23/619	243/28905	0.0946502	4.41981	7.91937	3.26005e-09	8.96316e-08	5.65805e-08	11910/12045/12125/12189/12370/12389/21948/12824/14102/15368/15894/414801/16819/16854/80859/57913/18787/21825/21933/27279/21937/22035/22029	23
AC_4	AC_4	GO:0061041	regulation of wound healing	17/619	131/28905	0.129771	6.05982	8.58637	3.29022e-09	8.99197e-08	5.67623e-08	12306/56745/12389/20296/235505/12527/12767/13844/15200/18791/18793/19128/18787/18816/12258/21825/27279	17
AC_4	AC_4	GO:0007249	canonical NF-kappaB signal transduction	24/619	264/28905	0.0909091	4.24512	7.83568	3.32425e-09	9.03087e-08	5.70079e-08	16475/12051/12370/12389/245527/15507/16145/15944/54396/101613/257632/57913/19698/26563/20198/21817/24088/21937/22035/21943/22029/20128/209387/72565	24
AC_4	AC_4	GO:1901343	negative regulation of vasculature development	16/619	115/28905	0.13913	6.49687	8.7374	3.40894e-09	9.20616e-08	5.81145e-08	11504/20296/12509/12828/26427/15945/242705/100952/13836/16878/18576/18787/20317/240725/21825/21826	16
AC_4	AC_4	GO:0001961	positive regulation of cytokine-mediated signaling pathway	12/619	59/28905	0.20339	9.49755	9.6653	3.74232e-09	1.0047e-07	6.34225e-08	12363/12767/16145/16177/54123/15944/54396/434341/101613/547253/22165/58203	12
AC_4	AC_4	GO:0046651	lymphocyte proliferation	29/619	378/28905	0.0767196	3.58252	7.47653	4.00247e-09	1.06826e-07	6.74347e-08	11596/11622/60533/12505/12509/333883/21948/56708/12767/50498/13844/14130/15223/14960/14964/15015/110557/15018/15040/16008/16193/15944/16854/17480/17698/80859/19354/20556/21813	29
AC_4	AC_4	GO:0032496	response to lipopolysaccharide	30/619	402/28905	0.0746269	3.4848	7.42159	4.1009e-09	1.08188e-07	6.82943e-08	11535/12363/20296/12475/60533/12833/14825/15945/66102/17329/14469/55932/229898/100702/14528/16145/16193/15944/54396/16803/17970/80859/257632/18828/216161/18787/20128/209387/22352/22695	30
AC_4	AC_4	GO:0050900	leukocyte migration	30/619	402/28905	0.0746269	3.4848	7.42159	4.1009e-09	1.08188e-07	6.82943e-08	11596/20296/20306/12527/12798/14825/15945/66102/17329/26903/13601/100952/15223/15894/16177/109700/16398/16399/16803/16854/17123/17390/17698/257632/27205/19354/18787/21825/24088/21943	30
AC_4	AC_4	GO:0141086	negative regulation of inflammasome-mediated signaling pathway	9/619	28/28905	0.321429	15.0095	10.9715	4.29406e-09	1.12633e-07	7.11001e-08	15950/15951/226695/381308/16145/15944/54396/100040462/20128	9
AC_4	AC_4	GO:0071222	cellular response to lipopolysaccharide	26/619	312/28905	0.0833333	3.89136	7.59605	4.66038e-09	1.21543e-07	7.67246e-08	20296/12475/60533/14825/15945/66102/17329/14469/55932/229898/100702/14528/16145/16193/15944/54396/16803/80859/257632/18828/216161/18787/20128/209387/22352/22695	26
AC_4	AC_4	GO:0098581	detection of external biotic stimulus	10/619	38/28905	0.263158	12.2885	10.3007	5.19892e-09	1.34818e-07	8.51044e-08	12363/14964/15015/110557/15018/16803/17948/257632/269855/24088	10
AC_4	AC_4	GO:0009595	detection of biotic stimulus	11/619	49/28905	0.22449	10.4828	9.82781	5.5407e-09	1.42869e-07	9.01867e-08	12363/14964/15015/110557/15018/16803/17948/257632/269855/24088/12257	11
AC_4	AC_4	GO:0010810	regulation of cell-substrate adhesion	22/619	230/28905	0.0956522	4.4666	7.80827	5.88987e-09	1.51019e-07	9.53315e-08	16007/12571/107581/140709/12837/12305/58859/100952/14115/192176/14268/14538/15117/16402/16852/30060/14726/19354/11854/20194/18787/21825	22
AC_4	AC_4	GO:0031099	regeneration	19/619	173/28905	0.109827	5.12849	8.05694	6.71045e-09	1.71098e-07	1.08006e-07	11535/20878/12527/12534/12803/12833/26903/14102/192176/14580/15368/242050/16193/16878/17390/18787/72043/21923/22165	19
AC_4	AC_4	GO:0002819	regulation of adaptive immune response	23/619	253/28905	0.0909091	4.24512	7.66923	7.05544e-09	1.78894e-07	1.12928e-07	11596/11622/12266/60533/12505/56708/13844/14130/15223/14964/15015/110557/15018/15040/16177/16193/54123/80859/257632/235587/18783/52118/58185	23
AC_4	AC_4	GO:0002526	acute inflammatory response	17/619	138/28905	0.123188	5.75244	8.27842	7.35072e-09	1.85352e-07	1.17005e-07	12062/12266/14130/14268/14964/15015/110557/15018/15040/15894/16193/16803/101613/56312/20716/18816/21943	17
AC_4	AC_4	GO:0070372	regulation of ERK1 and ERK2 cascade	27/619	343/28905	0.0787172	3.6758	7.37471	7.99801e-09	2.00565e-07	1.26608e-07	11596/83397/11910/12266/12389/20296/20306/16007/14219/12505/56708/12767/100952/13836/13844/14268/14538/384009/15894/16193/16878/101613/257632/50490/18441/18816/24088	27
AC_4	AC_4	GO:0010712	regulation of collagen metabolic process	12/619	63/28905	0.190476	8.89453	9.27945	8.25112e-09	2.05782e-07	1.29901e-07	11596/20296/14219/26427/100952/14268/16193/16194/16398/18787/18816/22352	12
AC_4	AC_4	GO:1903034	regulation of response to wounding	19/619	176/28905	0.107955	5.04108	7.95484	8.92554e-09	2.21392e-07	1.39755e-07	12306/56745/12389/20296/235505/12527/12803/12767/13844/192176/15200/18791/18793/19128/18787/18816/12258/21825/27279	19
AC_4	AC_4	GO:0048732	gland development	33/619	491/28905	0.0672098	3.13845	7.06987	9.2261e-09	2.2761e-07	1.4368e-07	11622/56847/20878/12125/12389/12442/12505/109901/94109/12305/52679/13836/14235/15364/15368/15451/16193/404710/17295/17345/17390/17698/18793/19773/12394/20348/20317/240725/72043/21813/21817/21923/21943	33
AC_4	AC_4	GO:0022612	gland morphogenesis	18/619	158/28905	0.113924	5.31983	8.05448	9.36233e-09	2.2973e-07	1.45018e-07	12389/12505/94109/12305/13836/15451/16193/17295/17345/17390/17698/19773/20348/240725/72043/21813/21817/21923	18
AC_4	AC_4	GO:0010951	negative regulation of endopeptidase activity	19/619	177/28905	0.107345	5.0126	7.92133	9.80236e-09	2.39241e-07	1.51022e-07	11826/11799/12505/241324/15950/15951/226695/381308/100040462/17948/18793/20716/18787/20317/18816/12258/55948/21825/21857	19
AC_4	AC_4	GO:0042730	fibrinolysis	8/619	22/28905	0.363636	16.9805	11.0922	1.0377e-08	2.51919e-07	1.59025e-07	12306/18791/18793/19128/18787/18816/12258/21825	8
AC_4	AC_4	GO:0010389	regulation of G2/M transition of mitotic cell cycle	15/619	108/28905	0.138889	6.4856	8.44891	1.07859e-08	2.60459e-07	1.64416e-07	12021/12189/268697/12532/23834/12534/12571/108000/269582/26427/15937/381293/16906/18817/77011	15
AC_4	AC_4	GO:0048146	positive regulation of fibroblast proliferation	13/619	79/28905	0.164557	7.6842	8.80054	1.27206e-08	3.05563e-07	1.92888e-07	11596/12306/11826/12223/268697/23834/12571/14268/15364/16878/18787/20698/21815	13
AC_4	AC_4	GO:0072593	reactive oxygen species metabolic process	23/619	262/28905	0.0877863	4.09929	7.45491	1.3666e-08	3.26552e-07	2.06138e-07	11596/11622/12189/16007/14219/12833/14825/13078/14235/14528/14778/15277/15937/16819/17295/17970/50490/269823/53881/21813/21825/20128/12257	23
AC_4	AC_4	GO:0051346	negative regulation of hydrolase activity	26/619	329/28905	0.0790274	3.69028	7.25995	1.39577e-08	3.31787e-07	2.09442e-07	232345/57875/11826/11799/235505/12505/241324/13601/15451/15950/15951/226695/381308/100040462/17948/18793/19288/20716/18787/20317/18816/12258/55948/213053/21825/21857	26
AC_4	AC_4	GO:1903053	regulation of extracellular matrix organization	12/619	66/28905	0.181818	8.49023	9.01189	1.43578e-08	3.39529e-07	2.1433e-07	11568/12833/12305/58859/100952/15117/16193/30060/14726/21937/81877/195209	12
AC_4	AC_4	GO:0032944	regulation of mononuclear cell proliferation	24/619	285/28905	0.0842105	3.93232	7.35931	1.4897e-08	3.50463e-07	2.21232e-07	11596/11622/60533/12505/12509/333883/56708/12798/13844/14130/15223/14960/14964/15015/110557/15018/15040/16008/16193/15944/16854/17480/19354/21813	24
AC_4	AC_4	GO:0018108	peptidyl-tyrosine phosphorylation	25/619	309/28905	0.0809061	3.77802	7.26273	1.66353e-08	3.89351e-07	2.4578e-07	66610/12389/12505/56708/12803/12931/12305/13844/108900/15200/15162/15894/16193/16194/16402/16878/233328/18198/257632/50490/547253/12703/12702/21937/22137	25
AC_4	AC_4	GO:0030193	regulation of blood coagulation	12/619	67/28905	0.179104	8.36351	8.92644	1.7153e-08	3.96997e-07	2.50607e-07	12306/56745/12389/12527/13844/18791/18793/19128/18787/18816/12258/21825	12
AC_4	AC_4	GO:0046631	alpha-beta T cell activation	21/619	223/28905	0.0941704	4.39741	7.53414	1.7164e-08	3.96997e-07	2.50607e-07	11596/12051/60533/12505/14964/15015/110557/15018/15040/16145/16193/16194/15944/80859/19698/58185/12394/12703/21813/21949/22165	21
AC_4	AC_4	GO:0043254	regulation of protein-containing complex assembly	31/619	453/28905	0.0684327	3.19555	6.96747	1.72229e-08	3.96997e-07	2.50607e-07	11622/16475/11567/12125/12332/12363/12389/14102/74202/14469/229898/227753/15162/15894/15950/15951/226695/381308/16145/15944/54396/100038882/381293/16854/17295/100040462/17698/234839/101497/24088/20128	31
AC_4	AC_4	GO:0045862	positive regulation of proteolysis	27/619	357/28905	0.0756303	3.53165	7.12014	1.85796e-08	4.26118e-07	2.6899e-07	11596/20878/12125/12370/12389/16007/107995/12828/14102/227753/15451/15950/15951/226695/381308/30060/100040462/101613/56312/57913/18817/52377/19733/20194/22035/228775/72565	27
AC_4	AC_4	GO:0002703	regulation of leukocyte mediated immunity	25/619	311/28905	0.0803859	3.75372	7.22273	1.89066e-08	4.29303e-07	2.71e-07	11596/11622/69550/12266/20296/56708/93694/14825/14130/15223/14964/15015/110557/15018/15040/15368/16177/16193/257632/235587/52118/19354/58185/21354/24088	25
AC_4	AC_4	GO:0018212	peptidyl-tyrosine modification	25/619	311/28905	0.0803859	3.75372	7.22273	1.89066e-08	4.29303e-07	2.71e-07	66610/12389/12505/56708/12803/12931/12305/13844/108900/15200/15162/15894/16193/16194/16402/16878/233328/18198/257632/50490/547253/12703/12702/21937/22137	25
AC_4	AC_4	GO:0140971	regulation of AIM2 inflammasome complex assembly	7/619	16/28905	0.4375	20.4296	11.5	1.93175e-08	4.3646e-07	2.75518e-07	14469/229898/15950/15951/226695/381308/100040462	7
AC_4	AC_4	GO:0044403	biological process involved in symbiotic interaction	22/619	246/28905	0.0894309	4.17609	7.40063	2.0161e-08	4.53274e-07	2.86132e-07	12125/12389/12265/14825/14268/14469/55932/100702/229900/236573/227753/15364/15451/15894/66141/74482/16852/101613/257632/19288/20128/209387	22
AC_4	AC_4	GO:0051315	attachment of mitotic spindle microtubules to kinetochore	8/619	24/28905	0.333333	15.5654	10.5599	2.29812e-08	5.14148e-07	3.24559e-07	11799/52276/67177/229841/73804/67052/66468/219114	8
AC_4	AC_4	GO:0008625	extrinsic apoptotic signaling pathway via death domain receptors	13/619	83/28905	0.156627	7.31388	8.52141	2.35754e-08	5.24869e-07	3.31327e-07	11910/12189/12370/14102/15368/15894/414801/16854/57913/18787/21825/21933/21937	13
AC_4	AC_4	GO:1900046	regulation of hemostasis	12/619	69/28905	0.173913	8.12109	8.76077	2.42502e-08	5.37271e-07	3.39156e-07	12306/56745/12389/12527/13844/18791/18793/19128/18787/18816/12258/21825	12
AC_4	AC_4	GO:0010466	negative regulation of peptidase activity	22/619	251/28905	0.0876494	4.0929	7.28029	2.8984e-08	6.39049e-07	4.03404e-07	232345/11826/11799/235505/12505/241324/13601/15950/15951/226695/381308/100040462/17948/18793/20716/18787/20317/18816/12258/55948/21825/21857	22
AC_4	AC_4	GO:0002704	negative regulation of leukocyte mediated immunity	14/619	100/28905	0.14	6.53748	8.20572	3.00033e-08	6.58343e-07	4.15583e-07	11622/69550/93694/14130/15223/14964/15015/110557/15018/15040/15368/257632/235587/21354	14
AC_4	AC_4	GO:0007143	female meiotic nuclear division	10/619	45/28905	0.222222	10.377	9.31233	3.06587e-08	6.69504e-07	4.22629e-07	20878/12442/229841/215387/67052/18817/68549/21973/69716/22137	10
AC_4	AC_4	GO:0019079	viral genome replication	16/619	134/28905	0.119403	5.57568	7.8536	3.17989e-08	6.91096e-07	4.36258e-07	69550/107373/15364/15950/15951/226695/381308/66141/74482/100038882/100040462/246730/231655/23962/58185/21973	16
AC_4	AC_4	GO:0002685	regulation of leukocyte migration	22/619	253/28905	0.0869565	4.06055	7.23303	3.34234e-08	7.2296e-07	4.56373e-07	11596/20296/20306/12527/12798/15945/26903/13601/100952/15894/16177/16398/16399/16803/16854/17123/17698/257632/19354/18787/21825/24088	22
AC_4	AC_4	GO:1903039	positive regulation of leukocyte cell-cell adhesion	24/619	298/28905	0.0805369	3.76077	7.08666	3.50632e-08	7.54851e-07	4.76504e-07	11596/12389/20296/60533/12505/12509/333883/14960/14964/15015/110557/15018/15040/15117/15894/16008/16193/15944/16852/80859/12394/12703/21813/21943	24
AC_4	AC_4	GO:0019882	antigen processing and presentation	16/619	135/28905	0.118519	5.53437	7.81183	3.53696e-08	7.57872e-07	4.78411e-07	14130/14190/14960/14964/15015/110557/15018/15040/15894/257632/16913/16912/67844/19698/21354/21825	16
AC_4	AC_4	GO:0048608	reproductive structure development	26/619	345/28905	0.0753623	3.51914	6.9634	3.65846e-08	7.80243e-07	4.92533e-07	11504/11622/12316/12125/237911/12266/12505/12833/94109/192176/14313/15364/15894/228421/14725/17390/56312/18783/18793/19288/19773/12394/18787/20317/240725/21923	26
AC_4	AC_4	GO:0043525	positive regulation of neuron apoptotic process	14/619	102/28905	0.137255	6.40929	8.09581	3.8819e-08	8.20231e-07	5.17776e-07	11596/12125/12364/12363/12370/14102/14528/109700/16819/17390/18198/17970/56312/21937	14
AC_4	AC_4	GO:0045132	meiotic chromosome segregation	14/619	102/28905	0.137255	6.40929	8.09581	3.8819e-08	8.20231e-07	5.17776e-07	12316/20878/237911/12442/229841/14841/76464/215387/67052/18817/72415/21973/69716/22137	14
AC_4	AC_4	GO:0007127	meiosis I	16/619	136/28905	0.117647	5.49368	7.77048	3.93024e-08	8.26618e-07	5.21808e-07	234396/20878/12125/11799/237911/12442/229841/66197/14841/76464/17864/67052/18817/19362/21973/69716	16
AC_4	AC_4	GO:0022411	cellular component disassembly	32/619	496/28905	0.0645161	3.01266	6.68841	4.02977e-08	8.43663e-07	5.32568e-07	23794/20878/11567/23829/12266/12332/14219/12534/80986/12833/12305/26903/227753/15277/15451/16009/16145/16193/15944/54396/228421/73804/30060/18008/257632/14726/11520/18817/19354/21973/72119/12257	32
AC_4	AC_4	GO:0002520	immune system development	22/619	256/28905	0.0859375	4.01296	7.16304	4.12737e-08	8.60151e-07	5.42975e-07	11622/12125/12051/12442/60533/12579/56708/26909/14102/15223/14964/15015/110557/15018/15040/80859/235587/14726/12394/209086/21813/21943	22
AC_4	AC_4	GO:0043122	regulation of canonical NF-kappaB signal transduction	21/619	235/28905	0.0893617	4.17286	7.22453	4.27781e-08	8.8745e-07	5.60208e-07	16475/12370/12389/245527/15507/16145/15944/54396/101613/257632/57913/26563/20198/21817/21937/22035/21943/22029/20128/209387/72565	21
AC_4	AC_4	GO:0002696	positive regulation of leukocyte activation	28/619	397/28905	0.070529	3.29344	6.80672	4.50824e-08	9.31023e-07	5.87714e-07	11596/12389/20296/60533/12509/333883/56708/13844/14960/14964/15015/110557/15018/15040/16008/16193/15944/16803/16852/17480/80859/257632/18783/12394/12703/21813/21825/21943	28
AC_4	AC_4	GO:0061458	reproductive system development	26/619	349/28905	0.0744986	3.47881	6.892	4.6103e-08	9.47811e-07	5.98312e-07	11504/11622/12316/12125/237911/12266/12505/12833/94109/192176/14313/15364/15894/228421/14725/17390/56312/18783/18793/19288/19773/12394/18787/20317/240725/21923	26
AC_4	AC_4	GO:0016045	detection of bacterium	8/619	26/28905	0.307692	14.3681	10.088	4.70049e-08	9.57763e-07	6.04594e-07	14964/15015/110557/15018/17948/257632/269855/24088	8
AC_4	AC_4	GO:0050670	regulation of lymphocyte proliferation	23/619	280/28905	0.0821429	3.83577	7.05367	4.70068e-08	9.57763e-07	6.04594e-07	11596/11622/60533/12505/12509/333883/56708/13844/14130/15223/14960/14964/15015/110557/15018/15040/16008/16193/15944/16854/17480/19354/21813	23
AC_4	AC_4	GO:0030195	negative regulation of blood coagulation	10/619	47/28905	0.212766	9.93538	9.06917	4.78835e-08	9.7129e-07	6.13132e-07	12306/56745/12527/18791/18793/19128/18787/18816/12258/21825	10
AC_4	AC_4	GO:0002822	regulation of adaptive immune response based on somatic recombination of immune receptors built from immunoglobulin superfamily domains	21/619	237/28905	0.0886076	4.13765	7.17493	4.9513e-08	9.99899e-07	6.31193e-07	11596/11622/12266/60533/56708/13844/14130/15223/14964/15015/110557/15018/15040/16177/16193/80859/257632/235587/18783/52118/58185	21
AC_4	AC_4	GO:1902749	regulation of cell cycle G2/M phase transition	15/619	121/28905	0.123967	5.7888	7.80876	5.14936e-08	1.03532e-06	6.53549e-07	12021/12189/268697/12532/23834/12534/12571/108000/269582/26427/15937/381293/16906/18817/77011	15
AC_4	AC_4	GO:0140970	AIM2 inflammasome complex assembly	7/619	18/28905	0.388889	18.1597	10.7729	5.17696e-08	1.0363e-06	6.54171e-07	14469/229898/15950/15951/226695/381308/100040462	7
AC_4	AC_4	GO:1900047	negative regulation of hemostasis	10/619	48/28905	0.208333	9.72839	8.95298	5.93315e-08	1.18248e-06	7.4645e-07	12306/56745/12527/18791/18793/19128/18787/18816/12258/21825	10
AC_4	AC_4	GO:0070663	regulation of leukocyte proliferation	24/619	307/28905	0.0781759	3.65052	6.90672	6.15905e-08	1.22217e-06	7.71502e-07	11596/11622/60533/12505/12509/333883/56708/12798/13844/14130/15223/14960/14964/15015/110557/15018/15040/16008/16193/15944/16854/17480/19354/21813	24
AC_4	AC_4	GO:0050764	regulation of phagocytosis	15/619	123/28905	0.121951	5.69467	7.71855	6.42866e-08	1.27015e-06	8.01788e-07	11596/12266/20296/12798/26903/14130/15162/16398/16803/257632/19128/19288/20698/21817/24088	15
AC_4	AC_4	GO:0033674	positive regulation of kinase activity	26/619	355/28905	0.0732394	3.42001	6.78683	6.47731e-08	1.27424e-06	8.04373e-07	66610/11596/16475/16007/229841/269582/12305/13605/13836/14118/15364/16145/16194/15944/54396/381293/17295/18198/50490/320207/26563/12703/20460/21825/21943/72119	26
AC_4	AC_4	GO:0031639	plasminogen activation	8/619	27/28905	0.296296	13.8359	9.87107	6.55459e-08	1.28391e-06	8.10477e-07	15451/30060/18791/18793/20194/18787/18816/21825	8
AC_4	AC_4	GO:0050866	negative regulation of cell activation	21/619	241/28905	0.0871369	4.06897	7.07736	6.60089e-08	1.28745e-06	8.12714e-07	56745/60533/12505/12527/100952/14102/14130/14190/14268/15223/14960/14964/15015/110557/15018/15040/15507/16854/235587/12394/12703	21
AC_4	AC_4	GO:0030522	intracellular receptor signaling pathway	26/619	356/28905	0.0730337	3.4104	6.76952	6.8496e-08	1.32503e-06	8.36436e-07	56847/12189/12363/12389/234311/14469/229898/15364/15950/15951/226695/381308/16145/54123/15944/54396/100040462/101613/257632/246730/231655/226421/67664/58185/21815/20128	26
AC_4	AC_4	GO:1903037	regulation of leukocyte cell-cell adhesion	28/619	405/28905	0.0691358	3.22839	6.68088	6.85163e-08	1.32503e-06	8.36436e-07	11596/12389/20296/60533/12505/12509/333883/14190/15223/14960/14964/15015/110557/15018/15040/15117/15507/15894/16008/16193/15944/16852/16854/80859/12394/12703/21813/21943	28
AC_4	AC_4	GO:0051347	positive regulation of transferase activity	29/619	431/28905	0.0672854	3.14198	6.62778	7.16602e-08	1.37999e-06	8.71125e-07	66610/11596/16475/16007/107995/229841/269582/12305/13605/13836/14118/15364/16145/16194/15944/54396/381293/17295/18198/50490/320207/18817/26563/12703/20460/21825/21943/72119/228775	29
AC_4	AC_4	GO:0051701	biological process involved in interaction with host	16/619	142/28905	0.112676	5.26155	7.53067	7.25299e-08	1.39087e-06	8.77994e-07	12125/12389/12265/14469/55932/100702/229900/236573/227753/15894/66141/74482/16852/19288/20128/209387	16
AC_4	AC_4	GO:0042098	T cell proliferation	22/619	265/28905	0.0830189	3.87667	6.9593	7.6227e-08	1.45565e-06	9.18887e-07	11596/60533/12505/12509/333883/12767/50498/15223/14960/14964/15015/110557/15018/15040/16008/16193/15944/16854/17698/19354/20556/21813	22
AC_4	AC_4	GO:0050863	regulation of T cell activation	28/619	408/28905	0.0686275	3.20465	6.6345	7.99177e-08	1.51977e-06	9.59362e-07	11596/12389/20296/60533/12505/12509/333883/14102/14190/15223/14960/14964/15015/110557/15018/15040/15507/16008/16193/15944/16852/16854/80859/19354/12394/12703/21813/21943	28
AC_4	AC_4	GO:0001503	ossification	31/619	487/28905	0.063655	2.97245	6.49401	8.86973e-08	1.67973e-06	1.06034e-06	110789/11622/16007/14219/12571/12609/114584/12824/12833/26427/13601/13836/60530/83554/15530/15951/16009/242050/16193/100038882/17390/18442/73121/58185/12394/216161/268935/19073/21943/329278/68527	31
AC_4	AC_4	GO:0039532	negative regulation of cytoplasmic pattern recognition receptor signaling pathway	11/619	63/28905	0.174603	8.15332	8.40821	8.92796e-08	1.68377e-06	1.06289e-06	15950/15951/226695/381308/16145/15944/54396/100040462/226421/67664/20128	11
AC_4	AC_4	GO:0002456	T cell mediated immunity	17/619	164/28905	0.103659	4.84047	7.29615	9.78911e-08	1.83858e-06	1.16062e-06	11596/11622/21948/14964/15015/110557/15018/15040/15894/16177/16193/80859/257632/52118/58185/20556/74732	17
AC_4	AC_4	GO:1904019	epithelial cell apoptotic process	17/619	166/28905	0.10241	4.78215	7.22929	1.16876e-07	2.18615e-06	1.38002e-06	11596/57875/12306/12223/12370/12828/242705/14102/227753/15368/15894/80859/56312/18787/21813/21825/22695	17
AC_4	AC_4	GO:0051383	kinetochore organization	7/619	20/28905	0.35	16.3437	10.1542	1.2149e-07	2.26318e-06	1.42865e-06	12615/229841/26886/60411/218977/208628/67052	7
AC_4	AC_4	GO:0098543	detection of other organism	8/619	29/28905	0.275862	12.8817	9.46997	1.22023e-07	2.26387e-06	1.42908e-06	14964/15015/110557/15018/17948/257632/269855/24088	8
AC_4	AC_4	GO:0043523	regulation of neuron apoptotic process	24/619	320/28905	0.075	3.50222	6.6584	1.33654e-07	2.46962e-06	1.55896e-06	11596/12125/11799/12364/12363/12370/12661/56708/12803/12931/14102/14130/14528/15368/16193/109700/381293/16819/17390/18198/17970/18008/56312/21937	24
AC_4	AC_4	GO:0010573	vascular endothelial growth factor production	9/619	40/28905	0.225	10.5067	8.90043	1.35177e-07	2.48769e-06	1.57037e-06	11829/12189/12266/20296/13078/16193/16194/240725/72043	9
AC_4	AC_4	GO:0008630	intrinsic apoptotic signaling pathway in response to DNA damage	14/619	113/28905	0.123894	5.78538	7.53977	1.44296e-07	2.64485e-06	1.66958e-06	12045/12125/12051/12189/12505/74041/13836/15368/15937/15951/56312/55948/21937/72565	14
AC_4	AC_4	GO:2000377	regulation of reactive oxygen species metabolic process	17/619	169/28905	0.100592	4.69726	7.13097	1.517e-07	2.76943e-06	1.74822e-06	11596/12189/14825/13078/14235/14528/15277/15937/16819/17970/50490/269823/53881/21813/21825/20128/12257	17
AC_4	AC_4	GO:0051984	positive regulation of chromosome segregation	8/619	30/28905	0.266667	12.4523	9.28394	1.63282e-07	2.969e-06	1.8742e-06	11799/268697/23834/52276/12534/229841/54392/215387	8
AC_4	AC_4	GO:0097529	myeloid leukocyte migration	21/619	255/28905	0.0823529	3.84558	6.75175	1.72084e-07	3.11663e-06	1.96739e-06	11596/20296/20306/12527/12798/14825/15945/17329/26903/100952/16177/109700/16803/16854/17390/257632/19354/18787/21825/24088/21943	21
AC_4	AC_4	GO:0050730	regulation of peptidyl-tyrosine phosphorylation	21/619	256/28905	0.0820312	3.83055	6.72938	1.83773e-07	3.31518e-06	2.09273e-06	66610/12389/12505/56708/12803/12931/108900/15200/15894/16193/16194/16402/16878/233328/18198/257632/50490/547253/12703/12702/21937	21
AC_4	AC_4	GO:0034612	response to tumor necrosis factor	19/619	213/28905	0.0892019	4.1654	6.85924	1.92639e-07	3.46144e-06	2.18506e-06	12189/12370/20296/20306/12475/21948/66102/245527/55932/14528/16193/17948/20528/20698/18383/21937/21943/22029/22695	19
AC_4	AC_4	GO:0050678	regulation of epithelial cell proliferation	28/619	426/28905	0.0657277	3.06924	6.3649	1.94684e-07	3.48445e-06	2.19958e-06	11596/11799/12389/20296/235505/12571/12579/12828/26903/13601/15117/15364/15368/15451/15530/16193/404710/257632/56312/19733/20317/55948/240725/72043/21816/21825/18140/22695	28
AC_4	AC_4	GO:0071214	cellular response to abiotic stimulus	25/619	351/28905	0.0712251	3.32595	6.48572	1.96829e-07	3.49543e-06	2.20651e-06	11826/12021/12062/12189/12389/12798/74041/26903/13605/60530/15950/15951/226695/381308/26415/17390/100040462/56349/52033/234839/19362/226594/19698/20528/21857	25
AC_4	AC_4	GO:0104004	cellular response to environmental stimulus	25/619	351/28905	0.0712251	3.32595	6.48572	1.96829e-07	3.49543e-06	2.20651e-06	11826/12021/12062/12189/12389/12798/74041/26903/13605/60530/15950/15951/226695/381308/26415/17390/100040462/56349/52033/234839/19362/226594/19698/20528/21857	25
AC_4	AC_4	GO:0014812	muscle cell migration	15/619	134/28905	0.11194	5.2272	7.25547	2.01886e-07	3.57134e-06	2.25443e-06	11504/11596/12389/13078/12305/15117/16009/16398/17295/56349/50490/18442/18791/20195/18787	15
AC_4	AC_4	GO:0019724	B cell mediated immunity	23/619	305/28905	0.0754098	3.52136	6.54847	2.20873e-07	3.89213e-06	2.45693e-06	12051/50909/232371/50908/12266/21948/56708/26909/14102/14130/14190/15223/14964/15015/110557/15018/15040/54123/17480/80859/257632/235587/12258	23
AC_4	AC_4	GO:0071479	cellular response to ionizing radiation	12/619	84/28905	0.142857	6.6709	7.69973	2.32144e-07	4.07503e-06	2.57239e-06	12021/12189/74041/13605/60530/15950/15951/226695/381308/100040462/56349/19362	12
AC_4	AC_4	GO:0044771	meiotic cell cycle phase transition	6/619	14/28905	0.428571	20.0127	10.526	2.44265e-07	4.27137e-06	2.69633e-06	12442/107995/12532/76464/67052/22137	6
AC_4	AC_4	GO:0051402	neuron apoptotic process	26/619	381/28905	0.0682415	3.18662	6.35579	2.58643e-07	4.50552e-06	2.84414e-06	11596/12125/11799/12364/12363/12370/12661/56708/12803/12833/12834/12931/14102/14130/14528/15368/16193/109700/381293/16819/17390/18198/17970/18008/56312/21937	26
AC_4	AC_4	GO:0140888	interferon-mediated signaling pathway	12/619	85/28905	0.141176	6.59242	7.63837	2.651e-07	4.60044e-06	2.90406e-06	66141/74482/16145/54123/15944/54396/100038882/434341/246730/547253/22165/58203	12
AC_4	AC_4	GO:0045861	negative regulation of proteolysis	25/619	357/28905	0.070028	3.27005	6.3844	2.7084e-07	4.68224e-06	2.95569e-06	232345/11826/11799/235505/12505/241324/13601/15950/15951/226695/381308/16178/100040462/17948/52033/18791/18793/20716/18787/20317/18816/12258/55948/21825/21857	25
AC_4	AC_4	GO:0061045	negative regulation of wound healing	11/619	70/28905	0.157143	7.33799	7.85378	2.73978e-07	4.71862e-06	2.97866e-06	12306/56745/235505/12527/18791/18793/19128/18787/18816/12258/21825	11
AC_4	AC_4	GO:0036037	CD8-positive, alpha-beta T cell activation	10/619	56/28905	0.178571	8.33862	8.13171	2.76935e-07	4.75162e-06	2.99949e-06	60533/14964/15015/110557/15018/15040/16145/12394/12703/21949	10
AC_4	AC_4	GO:2000117	negative regulation of cysteine-type endopeptidase activity	12/619	86/28905	0.139535	6.51576	7.57798	3.02157e-07	5.16496e-06	3.26041e-06	11826/11799/12505/15950/15951/226695/381308/100040462/17948/18793/55948/21825	12
AC_4	AC_4	GO:0002573	myeloid leukocyte differentiation	22/619	287/28905	0.0766551	3.57951	6.49675	3.05256e-07	5.19846e-06	3.28156e-06	12370/235505/12571/93694/13836/14118/83554/15950/15951/226695/381308/16878/233328/100040462/19698/12394/216161/12703/21813/24088/18383/21943	22
AC_4	AC_4	GO:2001233	regulation of apoptotic signaling pathway	28/619	436/28905	0.0642202	2.99884	6.22121	3.11899e-07	5.29185e-06	3.34051e-06	11910/12125/12062/12189/12235/12370/12389/12505/12824/26427/74041/14102/14130/60530/15368/15507/15894/15937/414801/16854/17390/56312/18793/18787/21825/27279/22035/22029	28
AC_4	AC_4	GO:0051251	positive regulation of lymphocyte activation	25/619	360/28905	0.0694444	3.2428	6.33454	3.168e-07	5.3551e-06	3.38044e-06	11596/12389/20296/60533/12509/333883/56708/13844/14960/14964/15015/110557/15018/15040/16008/16193/15944/16852/17480/80859/257632/12394/12703/21813/21943	25
AC_4	AC_4	GO:0042509	regulation of tyrosine phosphorylation of STAT protein	11/619	71/28905	0.15493	7.23464	7.78084	3.17997e-07	5.35549e-06	3.38068e-06	12389/56708/12803/12931/16193/16194/16878/547253/12703/12702/21937	11
AC_4	AC_4	GO:0002707	negative regulation of lymphocyte mediated immunity	12/619	87/28905	0.137931	6.44087	7.51855	3.43754e-07	5.76799e-06	3.64108e-06	11622/93694/14130/15223/14964/15015/110557/15018/15040/257632/235587/21354	12
AC_4	AC_4	GO:0090307	mitotic spindle assembly	11/619	72/28905	0.152778	7.13415	7.70929	3.68151e-07	6.15474e-06	3.88521e-06	11799/107995/52276/192176/16551/71819/100502766/18817/233406/72119/18140	11
AC_4	AC_4	GO:0034112	positive regulation of homotypic cell-cell adhesion	6/619	15/28905	0.4	18.6785	10.1311	3.99728e-07	6.58613e-06	4.15754e-06	16193/16194/16852/14726/18793/21943	6
AC_4	AC_4	GO:0044406	adhesion of symbiont to host	6/619	15/28905	0.4	18.6785	10.1311	3.99728e-07	6.58613e-06	4.15754e-06	14469/55932/100702/229900/236573/15894	6
AC_4	AC_4	GO:0060330	regulation of response to type II interferon	6/619	15/28905	0.4	18.6785	10.1311	3.99728e-07	6.58613e-06	4.15754e-06	16145/15944/54396/434341/547253/22165	6
AC_4	AC_4	GO:0060334	regulation of type II interferon-mediated signaling pathway	6/619	15/28905	0.4	18.6785	10.1311	3.99728e-07	6.58613e-06	4.15754e-06	16145/15944/54396/434341/547253/22165	6
AC_4	AC_4	GO:0050731	positive regulation of peptidyl-tyrosine phosphorylation	17/619	182/28905	0.0934066	4.36174	6.73013	4.39827e-07	7.22076e-06	4.55815e-06	66610/12505/56708/12803/12931/15200/15894/16193/16194/16402/16878/233328/18198/257632/50490/547253/21937	17
AC_4	AC_4	GO:0002455	humoral immune response mediated by circulating immunoglobulin	10/619	59/28905	0.169492	7.91462	7.86485	4.61277e-07	7.53287e-06	4.75517e-06	12051/50909/232371/50908/12266/26909/14130/15223/257632/12258	10
AC_4	AC_4	GO:0051656	establishment of organelle localization	30/619	498/28905	0.060241	2.81303	6.03734	4.62139e-07	7.53287e-06	4.75517e-06	11799/268697/52276/67177/12615/229841/108000/13605/15368/381293/228421/73804/100502766/76464/51944/16906/67052/381318/108907/18817/19354/20969/72415/66468/219114/20528/66442/70385/212073/64540	30
AC_4	AC_4	GO:0010212	response to ionizing radiation	15/619	143/28905	0.104895	4.89821	6.91293	4.72935e-07	7.68141e-06	4.84894e-06	11810/12021/12189/74041/13605/60530/15950/15951/226695/381308/14725/100040462/56349/19362/77011	15
AC_4	AC_4	GO:0030099	myeloid cell differentiation	30/619	500/28905	0.06	2.80178	6.01211	5.02601e-07	8.10624e-06	5.11711e-06	12370/235505/12571/93694/13836/14102/14118/192176/83554/15950/15951/226695/381308/100038882/16878/233328/100040462/17480/226421/19354/19698/12394/216161/20514/12703/21813/24088/18383/21943/22695	30
AC_4	AC_4	GO:0050870	positive regulation of T cell activation	21/619	272/28905	0.0772059	3.60523	6.38609	5.02644e-07	8.10624e-06	5.11711e-06	11596/12389/20296/60533/12509/333883/14960/14964/15015/110557/15018/15040/16008/16193/15944/16852/80859/12394/12703/21813/21943	21
AC_4	AC_4	GO:2001056	positive regulation of cysteine-type endopeptidase activity	15/619	144/28905	0.104167	4.8642	6.87665	5.17658e-07	8.31898e-06	5.2514e-06	12125/12370/16007/12828/14102/227753/15950/15951/226695/381308/100040462/101613/57913/22035/72565	15
AC_4	AC_4	GO:0010950	positive regulation of endopeptidase activity	16/619	164/28905	0.097561	4.55574	6.75521	5.32054e-07	8.52033e-06	5.37851e-06	11596/12125/12370/16007/12828/14102/227753/15950/15951/226695/381308/100040462/101613/57913/22035/72565	16
AC_4	AC_4	GO:0002438	acute inflammatory response to antigenic stimulus	10/619	60/28905	0.166667	7.78271	7.78005	5.43001e-07	8.66523e-06	5.46998e-06	12062/12266/14130/14964/15015/110557/15018/15040/15894/101613	10
AC_4	AC_4	GO:0007260	tyrosine phosphorylation of STAT protein	11/619	75/28905	0.146667	6.84879	7.50262	5.63042e-07	8.95374e-06	5.6521e-06	12389/56708/12803/12931/16193/16194/16878/547253/12703/12702/21937	11
AC_4	AC_4	GO:0010543	regulation of platelet activation	9/619	47/28905	0.191489	8.94184	8.06075	5.89468e-07	9.34144e-06	5.89684e-06	56745/12527/192176/16193/16194/14726/73182/18783/22165	9
AC_4	AC_4	GO:0044319	wound healing, spreading of cells	8/619	35/28905	0.228571	10.6734	8.47091	5.97463e-07	9.40283e-06	5.93559e-06	16475/16007/12505/12831/12305/192176/15200/14726	8
AC_4	AC_4	GO:0090505	epiboly involved in wound healing	8/619	35/28905	0.228571	10.6734	8.47091	5.97463e-07	9.40283e-06	5.93559e-06	16475/16007/12505/12831/12305/192176/15200/14726	8
AC_4	AC_4	GO:0034501	protein localization to kinetochore	6/619	16/28905	0.375	17.5111	9.77256	6.27975e-07	9.7811e-06	6.17438e-06	12534/76464/208628/70385/22137/68014	6
AC_4	AC_4	GO:0051382	kinetochore assembly	6/619	16/28905	0.375	17.5111	9.77256	6.27975e-07	9.7811e-06	6.17438e-06	12615/229841/26886/60411/218977/208628	6
AC_4	AC_4	GO:1903083	protein localization to condensed chromosome	6/619	16/28905	0.375	17.5111	9.77256	6.27975e-07	9.7811e-06	6.17438e-06	12534/76464/208628/70385/22137/68014	6
AC_4	AC_4	GO:2000241	regulation of reproductive process	19/619	230/28905	0.0826087	3.85752	6.43635	6.30071e-07	9.7811e-06	6.17438e-06	12316/20878/107995/12532/54486/76464/16878/56312/18441/18442/18791/19362/19733/12394/20317/240725/21857/69716/22137	19
AC_4	AC_4	GO:0043281	regulation of cysteine-type endopeptidase activity involved in apoptotic process	17/619	187/28905	0.0909091	4.24512	6.58586	6.45279e-07	9.98324e-06	6.30198e-06	11826/12125/11799/12370/16007/12505/12828/14102/227753/17314/17948/57913/18793/55948/21825/22035/72565	17
AC_4	AC_4	GO:0090231	regulation of spindle checkpoint	7/619	25/28905	0.28	13.075	8.93502	6.86362e-07	1.05473e-05	6.65806e-06	20878/11799/268697/52276/209334/76464/67052	7
AC_4	AC_4	GO:0097202	activation of cysteine-type endopeptidase activity	7/619	25/28905	0.28	13.075	8.93502	6.86362e-07	1.05473e-05	6.65806e-06	12370/15950/15951/226695/381308/100040462/101613	7
AC_4	AC_4	GO:0010952	positive regulation of peptidase activity	17/619	188/28905	0.0904255	4.22254	6.55761	6.95567e-07	1.06529e-05	6.72471e-06	11596/12125/12370/16007/12828/14102/227753/15950/15951/226695/381308/100040462/101613/57913/52377/22035/72565	17
AC_4	AC_4	GO:1901976	regulation of cell cycle checkpoint	9/619	48/28905	0.1875	8.75555	7.95511	7.11808e-07	1.08652e-05	6.85871e-06	20878/12021/11799/12189/268697/52276/209334/76464/67052	9
AC_4	AC_4	GO:0010574	regulation of vascular endothelial growth factor production	8/619	36/28905	0.222222	10.377	8.3279	7.53814e-07	1.13921e-05	7.19132e-06	11829/12189/12266/20296/13078/16193/240725/72043	8
AC_4	AC_4	GO:0034110	regulation of homotypic cell-cell adhesion	8/619	36/28905	0.222222	10.377	8.3279	7.53814e-07	1.13921e-05	7.19132e-06	56745/12527/16193/16194/16852/14726/18793/21943	8
AC_4	AC_4	GO:0090504	epiboly	8/619	36/28905	0.222222	10.377	8.3279	7.53814e-07	1.13921e-05	7.19132e-06	16475/16007/12505/12831/12305/192176/15200/14726	8
AC_4	AC_4	GO:0071478	cellular response to radiation	17/619	190/28905	0.0894737	4.17809	6.5017	8.06938e-07	1.21547e-05	7.67271e-06	11826/12021/12189/74041/13605/60530/15950/15951/226695/381308/26415/17390/100040462/56349/52033/19362/21857	17
AC_4	AC_4	GO:0032609	type II interferon production	15/619	150/28905	0.1	4.66963	6.66576	8.75716e-07	1.31473e-05	8.29929e-06	12051/12475/60533/14964/15015/110557/15018/16177/15944/100038882/80859/101613/257632/12394/22165	15
AC_4	AC_4	GO:0006935	chemotaxis	28/619	465/28905	0.0602151	2.81182	5.8266	1.12249e-06	1.67953e-05	1.06021e-05	11596/20296/20306/16007/14825/15945/66102/17329/12767/26903/13836/14268/15200/15507/109700/16398/16803/16854/14725/17295/17390/257632/19354/20348/18787/84112/21825/21943	28
AC_4	AC_4	GO:0002706	regulation of lymphocyte mediated immunity	19/619	239/28905	0.0794979	3.71226	6.22852	1.12607e-06	1.67953e-05	1.06021e-05	11596/11622/12266/56708/93694/14130/15223/14964/15015/110557/15018/15040/16177/16193/257632/235587/52118/58185/21354	19
AC_4	AC_4	GO:0070665	positive regulation of leukocyte proliferation	17/619	195/28905	0.0871795	4.07096	6.36522	1.1594e-06	1.72362e-05	1.08805e-05	11596/60533/12509/333883/56708/13844/14964/15015/110557/15018/15040/16008/16193/15944/17480/19354/21813	17
AC_4	AC_4	GO:1903901	negative regulation of viral life cycle	8/619	38/28905	0.210526	9.8308	8.05804	1.17315e-06	1.7384e-05	1.09737e-05	69550/12265/227753/66141/74482/19288/20128/209387	8
AC_4	AC_4	GO:0002366	leukocyte activation involved in immune response	23/619	336/28905	0.0684524	3.19647	5.99082	1.19683e-06	1.76774e-05	1.1159e-05	11745/54519/12051/56708/26903/26909/14190/15368/15894/16193/16194/16803/16852/16854/80859/235587/19354/19698/216161/20556/20442/74732/84112	23
AC_4	AC_4	GO:0042330	taxis	28/619	467/28905	0.0599572	2.79978	5.80051	1.22072e-06	1.79279e-05	1.13171e-05	11596/20296/20306/16007/14825/15945/66102/17329/12767/26903/13836/14268/15200/15507/109700/16398/16803/16854/14725/17295/17390/257632/19354/20348/18787/84112/21825/21943	28
AC_4	AC_4	GO:0034508	centromere complex assembly	7/619	27/28905	0.259259	12.1064	8.54106	1.22164e-06	1.79279e-05	1.13171e-05	12615/229841/26886/102920/60411/218977/208628	7
AC_4	AC_4	GO:0000281	mitotic cytokinesis	11/619	81/28905	0.135802	6.34147	7.12139	1.24109e-06	1.8155e-05	1.14604e-05	11799/52276/12615/74107/80986/13605/404710/240641/71819/108907/18817	11
AC_4	AC_4	GO:0140694	non-membrane-bounded organelle assembly	26/619	414/28905	0.0628019	2.93262	5.8591	1.24665e-06	1.8178e-05	1.1475e-05	12316/20878/11799/12442/107995/52276/12615/229841/26886/60411/218977/192176/68794/227753/15162/16551/71819/100502766/208628/17698/67052/18817/233406/20460/72119/18140	26
AC_4	AC_4	GO:0002821	positive regulation of adaptive immune response	16/619	175/28905	0.0914286	4.26937	6.41733	1.27144e-06	1.84804e-05	1.16658e-05	12266/60533/12505/56708/14964/15015/110557/15018/15040/16177/16193/80859/257632/18783/52118/58185	16
AC_4	AC_4	GO:0051250	negative regulation of lymphocyte activation	17/619	197/28905	0.0862944	4.02963	6.31189	1.33567e-06	1.93524e-05	1.22163e-05	60533/12505/14102/14130/14190/15223/14960/14964/15015/110557/15018/15040/15507/16854/235587/12394/12703	17
AC_4	AC_4	GO:0050671	positive regulation of lymphocyte proliferation	16/619	176/28905	0.0909091	4.24512	6.388	1.37133e-06	1.98061e-05	1.25027e-05	11596/60533/12509/333883/56708/13844/14964/15015/110557/15018/15040/16008/16193/15944/17480/21813	16
AC_4	AC_4	GO:0006959	humoral immune response	23/619	339/28905	0.0678466	3.16818	5.94032	1.39295e-06	2.0055e-05	1.26598e-05	232345/11535/12051/50909/232371/50908/12266/12509/333883/14825/15945/17329/26909/14130/15223/14964/15015/110557/15018/15040/16854/257632/12258	23
AC_4	AC_4	GO:1901992	positive regulation of mitotic cell cycle phase transition	12/619	99/28905	0.121212	5.66016	6.87092	1.41901e-06	2.03208e-05	1.28276e-05	11504/11799/268697/107995/12532/12534/229841/27214/16906/20135/20460/68612	12
AC_4	AC_4	GO:0048661	positive regulation of smooth muscle cell proliferation	13/619	117/28905	0.111111	5.18848	6.71555	1.42032e-06	2.03208e-05	1.28276e-05	11504/11596/15200/15368/15446/16193/16194/16398/17390/18816/21813/21817/21825	13
AC_4	AC_4	GO:0032649	regulation of type II interferon production	14/619	136/28905	0.102941	4.80697	6.58302	1.4253e-06	2.03284e-05	1.28324e-05	12051/12475/60533/14964/15015/110557/15018/16177/15944/100038882/101613/257632/12394/22165	14
AC_4	AC_4	GO:0002263	cell activation involved in immune response	23/619	340/28905	0.0676471	3.15887	5.92361	1.4646e-06	2.08237e-05	1.31451e-05	11745/54519/12051/56708/26903/26909/14190/15368/15894/16193/16194/16803/16852/16854/80859/235587/19354/19698/216161/20556/20442/74732/84112	23
AC_4	AC_4	GO:0002695	negative regulation of leukocyte activation	18/619	221/28905	0.081448	3.80332	6.18852	1.5178e-06	2.14466e-05	1.35383e-05	60533/12505/14102/14130/14190/14268/15223/14960/14964/15015/110557/15018/15040/15507/16854/235587/12394/12703	18
AC_4	AC_4	GO:0042129	regulation of T cell proliferation	18/619	221/28905	0.081448	3.80332	6.18852	1.5178e-06	2.14466e-05	1.35383e-05	11596/60533/12505/12509/333883/15223/14960/14964/15015/110557/15018/15040/16008/16193/15944/16854/19354/21813	18
AC_4	AC_4	GO:1905820	positive regulation of chromosome separation	7/619	28/28905	0.25	11.6741	8.35933	1.59884e-06	2.2522e-05	1.42171e-05	11799/107995/52276/229841/54392/215387/68612	7
AC_4	AC_4	GO:0002507	tolerance induction	9/619	53/28905	0.169811	7.92956	7.46954	1.71008e-06	2.39077e-05	1.50919e-05	60533/15223/14964/15015/110557/15018/15040/12394/21813	9
AC_4	AC_4	GO:0002687	positive regulation of leukocyte migration	16/619	179/28905	0.0893855	4.17397	6.3013	1.71483e-06	2.39077e-05	1.50919e-05	11596/20296/20306/15945/26903/15894/16177/16398/16399/16803/16854/17123/19354/18787/21825/24088	16
AC_4	AC_4	GO:0032946	positive regulation of mononuclear cell proliferation	16/619	179/28905	0.0893855	4.17397	6.3013	1.71483e-06	2.39077e-05	1.50919e-05	11596/60533/12509/333883/56708/13844/14964/15015/110557/15018/15040/16008/16193/15944/17480/21813	16
AC_4	AC_4	GO:0014909	smooth muscle cell migration	13/619	119/28905	0.109244	5.10127	6.63193	1.72341e-06	2.39077e-05	1.50919e-05	11504/11596/12389/13078/12305/15117/16009/16398/50490/18442/18791/20195/18787	13
AC_4	AC_4	GO:1901989	positive regulation of cell cycle phase transition	13/619	119/28905	0.109244	5.10127	6.63193	1.72341e-06	2.39077e-05	1.50919e-05	11504/20878/11799/268697/107995/12532/12534/229841/27214/16906/20135/20460/68612	13
AC_4	AC_4	GO:0043903	regulation of biological process involved in symbiotic interaction	10/619	68/28905	0.147059	6.8671	7.16542	1.79595e-06	2.48385e-05	1.56795e-05	12389/12265/14825/227753/66141/74482/16852/19288/20128/209387	10
AC_4	AC_4	GO:0051216	cartilage development	18/619	224/28905	0.0803571	3.75238	6.1175	1.84131e-06	2.5389e-05	1.60269e-05	12111/16007/14219/12814/12824/12833/13601/15364/15530/94352/20204/73121/12394/213053/240725/72043/21813/21825	18
AC_4	AC_4	GO:0034502	protein localization to chromosome	13/619	120/28905	0.108333	5.05876	6.59083	1.89548e-06	2.60572e-05	1.64488e-05	104103/12236/12534/12615/71988/14841/76464/208628/235587/18817/70385/22137/68014	13
AC_4	AC_4	GO:0007292	female gamete generation	16/619	181/28905	0.0883978	4.12785	6.24455	1.98498e-06	2.72056e-05	1.71737e-05	11504/12316/20878/268697/12442/229841/14283/215387/67052/18783/18817/19288/68549/21973/69716/22137	16
AC_4	AC_4	GO:0002921	negative regulation of humoral immune response	6/619	19/28905	0.315789	14.7462	8.86654	2.01414e-06	2.75226e-05	1.73738e-05	232345/12509/333883/14130/15223/12258	6
AC_4	AC_4	GO:0070613	regulation of protein processing	10/619	69/28905	0.144928	6.76758	7.0956	2.06044e-06	2.80713e-05	1.77201e-05	227753/15451/16178/30060/18791/18793/20194/18787/18816/21825	10
AC_4	AC_4	GO:0002062	chondrocyte differentiation	13/619	122/28905	0.106557	4.97583	6.50996	2.28606e-06	3.10523e-05	1.9602e-05	14219/12814/12824/13601/15364/15530/94352/73121/12394/213053/240725/72043/21813	13
AC_4	AC_4	GO:0010811	positive regulation of cell-substrate adhesion	14/619	142/28905	0.0985915	4.60386	6.36845	2.39091e-06	3.23801e-05	2.04401e-05	16007/12571/107581/140709/12837/58859/100952/14115/192176/14268/15117/16402/20194/21825	14
AC_4	AC_4	GO:0016064	immunoglobulin mediated immune response	21/619	302/28905	0.0695364	3.24709	5.80707	2.7029e-06	3.64972e-05	2.30391e-05	12051/50909/232371/50908/12266/56708/26909/14130/14190/15223/14964/15015/110557/15018/15040/54123/17480/80859/257632/235587/12258	21
AC_4	AC_4	GO:0051345	positive regulation of hydrolase activity	28/619	488/28905	0.057377	2.6793	5.5346	2.85279e-06	3.84074e-05	2.42449e-05	11596/239027/230837/12125/12370/20296/20306/16007/12828/13605/13836/14102/15223/227753/15950/15951/226695/381308/109700/100040462/56349/101613/57913/52377/20194/22035/22165/72565	28
AC_4	AC_4	GO:0051231	spindle elongation	5/619	12/28905	0.416667	19.4568	9.45995	3.09888e-06	4.13547e-05	2.61054e-05	11799/52276/16551/71819/233406	5
AC_4	AC_4	GO:1904415	regulation of xenophagy	5/619	12/28905	0.416667	19.4568	9.45995	3.09888e-06	4.13547e-05	2.61054e-05	16145/15944/54396/257632/24088	5
AC_4	AC_4	GO:1904417	positive regulation of xenophagy	5/619	12/28905	0.416667	19.4568	9.45995	3.09888e-06	4.13547e-05	2.61054e-05	16145/15944/54396/257632/24088	5
AC_4	AC_4	GO:0070269	pyroptosis	8/619	43/28905	0.186047	8.68768	7.46285	3.16593e-06	4.20037e-05	2.65151e-05	12363/12370/14469/55932/229898/17948/101613/58203	8
AC_4	AC_4	GO:2001185	regulation of CD8-positive, alpha-beta T cell activation	8/619	43/28905	0.186047	8.68768	7.46285	3.16593e-06	4.20037e-05	2.65151e-05	60533/14964/15015/110557/15018/15040/12394/12703	8
AC_4	AC_4	GO:0044818	mitotic G2/M transition checkpoint	9/619	57/28905	0.157895	7.3731	7.12473	3.21718e-06	4.256e-05	2.68663e-05	12021/12189/23834/12534/269582/26427/15937/18817/77011	9
AC_4	AC_4	GO:0002824	positive regulation of adaptive immune response based on somatic recombination of immune receptors built from immunoglobulin superfamily domains	15/619	167/28905	0.0898204	4.19428	6.12408	3.38724e-06	4.46803e-05	2.82047e-05	12266/60533/56708/14964/15015/110557/15018/15040/16177/16193/80859/257632/18783/52118/58185	15
AC_4	AC_4	GO:1903317	regulation of protein maturation	10/619	73/28905	0.136986	6.39675	6.8296	3.48699e-06	4.57762e-05	2.88965e-05	227753/15451/16178/30060/18791/18793/20194/18787/18816/21825	10
AC_4	AC_4	GO:0000910	cytokinesis	16/619	189/28905	0.0846561	3.95312	6.02545	3.49039e-06	4.57762e-05	2.88965e-05	20878/11799/23834/52276/12615/74107/80986/52679/13605/404710/381293/240641/71819/108907/18817/233406	16
AC_4	AC_4	GO:0046634	regulation of alpha-beta T cell activation	14/619	147/28905	0.0952381	4.44727	6.19858	3.60257e-06	4.71122e-05	2.97398e-05	11596/60533/12505/14964/15015/110557/15018/15040/16193/15944/80859/12394/12703/21813	14
AC_4	AC_4	GO:0050921	positive regulation of chemotaxis	15/619	168/28905	0.0892857	4.16931	6.09449	3.6471e-06	4.75582e-05	3.00214e-05	11596/20296/20306/15945/12767/26903/14268/15507/16398/16803/17295/19354/18787/84112/21825	15
AC_4	AC_4	GO:0045860	positive regulation of protein kinase activity	21/619	308/28905	0.0681818	3.18384	5.69999	3.67893e-06	4.78366e-05	3.01971e-05	66610/11596/16475/16007/229841/269582/13605/14118/15364/16145/16194/15944/54396/381293/50490/320207/12703/20460/21825/21943/72119	21
AC_4	AC_4	GO:0052372	modulation by symbiont of entry into host	9/619	58/28905	0.155172	7.24598	7.04373	3.73636e-06	4.84453e-05	3.05814e-05	12389/12265/227753/66141/74482/16852/19288/20128/209387	9
AC_4	AC_4	GO:0022408	negative regulation of cell-cell adhesion	18/619	236/28905	0.0762712	3.56158	5.84516	3.8552e-06	4.98446e-05	3.14647e-05	56745/60533/12505/12527/386463/14190/15223/14960/14964/15015/110557/15018/15040/15507/16854/27205/12394/12703	18
AC_4	AC_4	GO:0051988	regulation of attachment of spindle microtubules to kinetochore	6/619	21/28905	0.285714	13.3418	8.36947	3.88384e-06	5.0073e-05	3.16089e-05	11799/268697/52276/229841/13605/51944	6
AC_4	AC_4	GO:0035455	response to interferon-alpha	7/619	32/28905	0.21875	10.2148	7.71532	4.21938e-06	5.42458e-05	3.4243e-05	69550/15951/15957/66141/74482/246730/21822	7
AC_4	AC_4	GO:0031640	killing of cells of another organism	12/619	110/28905	0.109091	5.09414	6.36413	4.36188e-06	5.57637e-05	3.52012e-05	14825/15945/17329/14190/14469/55932/229898/229900/16145/54396/16854/101613	12
AC_4	AC_4	GO:0141061	disruption of cell in another organism	12/619	110/28905	0.109091	5.09414	6.36413	4.36188e-06	5.57637e-05	3.52012e-05	14825/15945/17329/14190/14469/55932/229898/229900/16145/54396/16854/101613	12
AC_4	AC_4	GO:0048771	tissue remodeling	17/619	216/28905	0.0787037	3.67517	5.83793	4.68492e-06	5.97261e-05	3.77025e-05	11622/12389/109901/12833/13836/192176/16193/16878/233328/17390/50490/19354/20348/21817/21857/18383/21943	17
AC_4	AC_4	GO:0062197	cellular response to chemical stress	21/619	313/28905	0.0670927	3.13298	5.61274	4.72576e-06	6.00791e-05	3.79253e-05	11826/12062/12389/13078/74041/26903/13605/14102/14528/212032/15507/16193/16819/26415/17295/17390/56349/226594/19698/20528/20698	21
AC_4	AC_4	GO:0048660	regulation of smooth muscle cell proliferation	16/619	194/28905	0.0824742	3.85124	5.89453	4.88812e-06	6.18558e-05	3.90469e-05	11504/11596/12389/58859/15200/15368/15446/16009/16193/16194/16398/17390/18816/21813/21817/21825	16
AC_4	AC_4	GO:0010563	negative regulation of phosphorus metabolic process	25/619	419/28905	0.0596659	2.78617	5.44821	4.91321e-06	6.18558e-05	3.90469e-05	11596/16475/12062/12389/268697/235505/12579/13844/108900/17472/15451/15507/15937/16009/233328/17295/56312/547253/52033/18817/19733/12703/12702/228775/12257	25
AC_4	AC_4	GO:0045936	negative regulation of phosphate metabolic process	25/619	419/28905	0.0596659	2.78617	5.44821	4.91321e-06	6.18558e-05	3.90469e-05	11596/16475/12062/12389/268697/235505/12579/13844/108900/17472/15451/15507/15937/16009/233328/17295/56312/547253/52033/18817/19733/12703/12702/228775/12257	25
AC_4	AC_4	GO:0090232	positive regulation of spindle checkpoint	5/619	13/28905	0.384615	17.9601	9.04795	4.94684e-06	6.18558e-05	3.90469e-05	11799/52276/209334/76464/67052	5
AC_4	AC_4	GO:0090306	meiotic spindle assembly	5/619	13/28905	0.384615	17.9601	9.04795	4.94684e-06	6.18558e-05	3.90469e-05	12316/20878/12442/229841/67052	5
AC_4	AC_4	GO:0140972	negative regulation of AIM2 inflammasome complex assembly	5/619	13/28905	0.384615	17.9601	9.04795	4.94684e-06	6.18558e-05	3.90469e-05	15950/15951/226695/381308/100040462	5
AC_4	AC_4	GO:0031342	negative regulation of cell killing	9/619	60/28905	0.15	7.00444	6.88734	4.99344e-06	6.22679e-05	3.9307e-05	12509/333883/93694/14964/15015/110557/15018/15040/21354	9
AC_4	AC_4	GO:0090266	regulation of mitotic cell cycle spindle assembly checkpoint	6/619	22/28905	0.272727	12.7354	8.14563	5.24371e-06	6.50194e-05	4.10439e-05	11799/268697/52276/209334/76464/67052	6
AC_4	AC_4	GO:1903504	regulation of mitotic spindle checkpoint	6/619	22/28905	0.272727	12.7354	8.14563	5.24371e-06	6.50194e-05	4.10439e-05	11799/268697/52276/209334/76464/67052	6
AC_4	AC_4	GO:0046597	negative regulation of viral entry into host cell	7/619	33/28905	0.212121	9.90527	7.57189	5.25683e-06	6.50194e-05	4.10439e-05	12265/227753/66141/74482/19288/20128/209387	7
AC_4	AC_4	GO:1903035	negative regulation of response to wounding	11/619	94/28905	0.117021	5.46446	6.41346	5.49949e-06	6.7837e-05	4.28225e-05	12306/56745/235505/12527/18791/18793/19128/18787/18816/12258/21825	11
AC_4	AC_4	GO:0042102	positive regulation of T cell proliferation	13/619	133/28905	0.0977444	4.5643	6.09471	5.99836e-06	7.37912e-05	4.65811e-05	11596/60533/12509/333883/14964/15015/110557/15018/15040/16008/16193/15944/21813	13
AC_4	AC_4	GO:0071900	regulation of protein serine/threonine kinase activity	20/619	294/28905	0.0680272	3.17662	5.54917	6.45112e-06	7.91476e-05	4.99624e-05	11596/16475/12389/268697/12442/12449/12579/15364/16145/15944/54396/50490/320207/18817/55948/20460/21825/21943/81877/228775	20
AC_4	AC_4	GO:0002726	positive regulation of T cell cytokine production	7/619	34/28905	0.205882	9.61394	7.43445	6.49794e-06	7.95012e-05	5.01856e-05	14964/15015/110557/15018/16177/16193/58185	7
AC_4	AC_4	GO:0045931	positive regulation of mitotic cell cycle	13/619	134/28905	0.0970149	4.53024	6.05923	6.51478e-06	7.95012e-05	5.01856e-05	11504/11799/268697/107995/12532/12534/229841/27214/16906/20135/20698/20460/68612	13
AC_4	AC_4	GO:0032465	regulation of cytokinesis	11/619	96/28905	0.114583	5.35062	6.31627	6.7589e-06	8.20416e-05	5.17892e-05	20878/11799/23834/52276/52679/13605/381293/240641/71819/18817/233406	11
AC_4	AC_4	GO:0072332	intrinsic apoptotic signaling pathway by p53 class mediator	11/619	96/28905	0.114583	5.35062	6.31627	6.7589e-06	8.20416e-05	5.17892e-05	12051/12062/12505/242705/245527/15950/15951/226695/381308/100040462/56312	11
AC_4	AC_4	GO:0060333	type II interferon-mediated signaling pathway	6/619	23/28905	0.26087	12.1816	7.93587	6.9662e-06	8.43336e-05	5.32361e-05	16145/15944/54396/434341/547253/22165	6
AC_4	AC_4	GO:0035710	CD4-positive, alpha-beta T cell activation	13/619	135/28905	0.0962963	4.49668	6.02409	7.07004e-06	8.5139e-05	5.37445e-05	11596/12051/60533/12505/16193/16194/15944/80859/19698/58185/12394/12703/21813	13
AC_4	AC_4	GO:0046822	regulation of nucleocytoplasmic transport	13/619	135/28905	0.0962963	4.49668	6.02409	7.07004e-06	8.5139e-05	5.37445e-05	12021/12189/12534/13605/192176/17472/15937/16193/16543/19250/55948/21937/72565	13
AC_4	AC_4	GO:0006260	DNA replication	19/619	271/28905	0.0701107	3.27391	5.56359	7.11343e-06	8.54361e-05	5.3932e-05	12021/12189/23834/12534/67177/27214/52679/71988/107373/209334/16193/70024/17215/17295/68026/208084/18974/77011/21877	19
AC_4	AC_4	GO:0007144	female meiosis I	5/619	14/28905	0.357143	16.6772	8.67943	7.55938e-06	9.0081e-05	5.68641e-05	20878/12442/229841/67052/69716	5
AC_4	AC_4	GO:0032490	detection of molecule of bacterial origin	5/619	14/28905	0.357143	16.6772	8.67943	7.55938e-06	9.0081e-05	5.68641e-05	12363/16803/257632/269855/24088	5
AC_4	AC_4	GO:0051917	regulation of fibrinolysis	5/619	14/28905	0.357143	16.6772	8.67943	7.55938e-06	9.0081e-05	5.68641e-05	18791/18793/18787/18816/21825	5
AC_4	AC_4	GO:0001794	type IIa hypersensitivity	7/619	35/28905	0.2	9.33926	7.30258	7.97306e-06	9.42721e-05	5.95098e-05	12266/14130/14964/15015/110557/15018/15040	7
AC_4	AC_4	GO:0002445	type II hypersensitivity	7/619	35/28905	0.2	9.33926	7.30258	7.97306e-06	9.42721e-05	5.95098e-05	12266/14130/14964/15015/110557/15018/15040	7
AC_4	AC_4	GO:0042270	protection from natural killer cell mediated cytotoxicity	7/619	35/28905	0.2	9.33926	7.30258	7.97306e-06	9.42721e-05	5.95098e-05	93694/14964/15015/110557/15018/15040/21354	7
AC_4	AC_4	GO:0048659	smooth muscle cell proliferation	16/619	203/28905	0.0788177	3.6805	5.66951	8.7101e-06	0.000102721	6.48431e-05	11504/11596/12389/58859/15200/15368/15446/16009/16193/16194/16398/17390/18816/21813/21817/21825	16
AC_4	AC_4	GO:1902041	regulation of extrinsic apoptotic signaling pathway via death domain receptors	8/619	49/28905	0.163265	7.62388	6.86485	8.79507e-06	0.000103455	6.53068e-05	11910/12189/15368/15894/414801/16854/18787/21825	8
AC_4	AC_4	GO:0002712	regulation of B cell mediated immunity	11/619	99/28905	0.111111	5.18848	6.17548	9.11808e-06	0.000106705	6.73581e-05	12266/56708/14130/15223/14964/15015/110557/15018/15040/257632/235587	11
AC_4	AC_4	GO:0002889	regulation of immunoglobulin mediated immune response	11/619	99/28905	0.111111	5.18848	6.17548	9.11808e-06	0.000106705	6.73581e-05	12266/56708/14130/15223/14964/15015/110557/15018/15040/257632/235587	11
AC_4	AC_4	GO:0002861	regulation of inflammatory response to antigenic stimulus	9/619	65/28905	0.138462	6.46564	6.52587	9.81931e-06	0.000114617	7.23528e-05	12266/14130/14964/15015/110557/15018/15040/101613/257632	9
AC_4	AC_4	GO:0007259	receptor signaling pathway via JAK-STAT	16/619	205/28905	0.0780488	3.64459	5.62125	9.85664e-06	0.000114759	7.24426e-05	11596/12051/12389/56708/12803/12931/13078/13844/15364/16193/16194/16878/547253/12703/12702/21937	16
AC_4	AC_4	GO:0061138	morphogenesis of a branching epithelium	17/619	229/28905	0.0742358	3.46654	5.54351	1.01707e-05	0.000118114	7.45604e-05	11535/11622/12505/94109/12767/12305/13836/15364/16193/17295/20348/12702/19143/240725/21813/21817/21923	17
AC_4	AC_4	GO:1990266	neutrophil migration	13/619	140/28905	0.0928571	4.33608	5.85339	1.05208e-05	0.00012187	7.69313e-05	20296/20306/14825/15945/17329/26903/16177/109700/16803/16854/257632/19354/24088	13
AC_4	AC_4	GO:0007229	integrin-mediated signaling pathway	11/619	101/28905	0.108911	5.08573	6.08475	1.10627e-05	0.000127823	8.06892e-05	14219/192176/14268/100038882/109700/16398/16399/16402/16411/17123/21857	11
AC_4	AC_4	GO:0050868	negative regulation of T cell activation	14/619	162/28905	0.0864198	4.03548	5.73136	1.11321e-05	0.000128301	8.09905e-05	60533/12505/14190/15223/14960/14964/15015/110557/15018/15040/15507/16854/12394/12703	14
AC_4	AC_4	GO:0001960	negative regulation of cytokine-mediated signaling pathway	10/619	83/28905	0.120482	5.62606	6.24348	1.12715e-05	0.00012958	8.17981e-05	12389/13601/16178/16193/100038882/17948/434341/246730/547253/18383	10
AC_4	AC_4	GO:0002709	regulation of T cell mediated immunity	12/619	121/28905	0.0991736	4.63104	5.92088	1.17281e-05	0.000134454	8.48747e-05	11596/11622/14964/15015/110557/15018/15040/16177/16193/257632/52118/58185	12
AC_4	AC_4	GO:0032967	positive regulation of collagen biosynthetic process	7/619	37/28905	0.189189	8.83443	7.05405	1.17624e-05	0.000134454	8.48747e-05	20296/14219/26427/16398/18787/18816/22352	7
AC_4	AC_4	GO:0046426	negative regulation of receptor signaling pathway via JAK-STAT	6/619	25/28905	0.24	11.2071	7.55288	1.17838e-05	0.000134454	8.48747e-05	12051/12389/15364/547253/12703/12702	6
AC_4	AC_4	GO:0033002	muscle cell proliferation	19/619	281/28905	0.0676157	3.1574	5.37597	1.1898e-05	0.000135417	8.54831e-05	11504/11596/12389/268697/12534/58859/15200/15368/15446/16009/16193/16194/16398/17390/67052/18816/21813/21817/21825	19
AC_4	AC_4	GO:0010634	positive regulation of epithelial cell migration	14/619	163/28905	0.0858896	4.01072	5.70223	1.19427e-05	0.000135449	8.55032e-05	11745/11826/384009/15117/15200/15368/15507/16398/16819/17295/80837/18787/21813/21825	14
AC_4	AC_4	GO:0097300	programmed necrotic cell death	8/619	51/28905	0.156863	7.32491	6.68767	1.19601e-05	0.000135449	8.55032e-05	12370/12389/14102/74568/101613/56312/12257/58203	8
AC_4	AC_4	GO:2000242	negative regulation of reproductive process	10/619	84/28905	0.119048	5.55908	6.19015	1.25522e-05	0.000141803	8.95139e-05	54486/76464/16878/18791/19733/20317/240725/21857/69716/22137	10
AC_4	AC_4	GO:0001655	urogenital system development	9/619	67/28905	0.134328	6.27264	6.39177	1.26447e-05	0.000142144	8.97291e-05	11622/12505/13844/17390/18793/19773/20317/240725/21923	9
AC_4	AC_4	GO:0032613	interleukin-10 production	9/619	67/28905	0.134328	6.27264	6.39177	1.26447e-05	0.000142144	8.97291e-05	11596/12051/60533/14130/16193/100038882/80859/257632/24088	9
AC_4	AC_4	GO:0060326	cell chemotaxis	21/619	334/28905	0.0628743	2.93599	5.26445	1.27372e-05	0.000142674	9.00636e-05	20296/20306/14825/15945/66102/17329/12767/26903/13836/15200/15507/109700/16803/16854/17295/17390/257632/19354/18787/21825/21943	21
AC_4	AC_4	GO:0002700	regulation of production of molecular mediator of immune response	17/619	233/28905	0.0729614	3.40703	5.45718	1.27544e-05	0.000142674	9.00636e-05	69550/12363/56708/13844/14130/14964/15015/110557/15018/15040/15368/16177/16193/257632/235587/58185/24088	17
AC_4	AC_4	GO:0046635	positive regulation of alpha-beta T cell activation	11/619	103/28905	0.106796	4.98698	5.99639	1.33581e-05	0.000149062	9.4096e-05	14964/15015/110557/15018/15040/16193/15944/80859/12394/12703/21813	11
AC_4	AC_4	GO:0072331	signal transduction by p53 class mediator	14/619	165/28905	0.0848485	3.96211	5.64466	1.37218e-05	0.000152747	9.64224e-05	12051/12062/12505/242705/52679/245527/14235/15950/15951/226695/381308/100040462/56312/57913	14
AC_4	AC_4	GO:0030850	prostate gland development	8/619	52/28905	0.153846	7.18404	6.60263	1.38716e-05	0.000154039	9.72382e-05	11622/12505/17390/18793/19773/20317/240725/21923	8
AC_4	AC_4	GO:0051302	regulation of cell division	15/619	188/28905	0.0797872	3.72577	5.54673	1.42908e-05	0.000157641	9.95118e-05	12316/20878/11799/12223/23834/52276/52679/13605/381293/240641/71819/17480/18817/233406/55948	15
AC_4	AC_4	GO:0000768	syncytium formation by plasma membrane fusion	9/619	68/28905	0.132353	6.18039	6.32675	1.42996e-05	0.000157641	9.95118e-05	23794/235505/12505/12527/15945/17329/259300/23886/216161	9
AC_4	AC_4	GO:0140253	cell-cell fusion	9/619	68/28905	0.132353	6.18039	6.32675	1.42996e-05	0.000157641	9.95118e-05	23794/235505/12505/12527/15945/17329/259300/23886/216161	9
AC_4	AC_4	GO:0008406	gonad development	18/619	260/28905	0.0692308	3.23282	5.35001	1.46148e-05	0.000160633	0.0001014	11504/11622/12316/12125/237911/94109/192176/14313/15364/15894/228421/14725/17390/56312/18783/19288/12394/18787	18
AC_4	AC_4	GO:0051090	regulation of DNA-binding transcription factor activity	23/619	391/28905	0.0588235	2.74684	5.14459	1.46414e-05	0.000160633	0.0001014	11596/11745/12051/13078/245527/14130/192176/15223/14239/15162/16193/434341/257632/56312/671535/226421/26563/20698/24088/21943/22029/20128/209387	23
AC_4	AC_4	GO:0009314	response to radiation	25/619	448/28905	0.0558036	2.60582	5.06734	1.54264e-05	0.000168839	0.000106581	11810/11826/12021/12051/12189/12833/12834/74041/13605/60530/15950/15951/226695/381308/14725/26415/17390/100040462/56349/52033/68026/19362/77011/21857/72565	25
AC_4	AC_4	GO:0097696	receptor signaling pathway via STAT	16/619	213/28905	0.0751174	3.5077	5.43405	1.59067e-05	0.000172554	0.000108926	11596/12051/12389/56708/12803/12931/13078/13844/15364/16193/16194/16878/547253/12703/12702/21937	16
AC_4	AC_4	GO:0030100	regulation of endocytosis	21/619	339/28905	0.0619469	2.89269	5.18553	1.59138e-05	0.000172554	0.000108926	11596/12306/12266/12389/20296/12475/12798/26903/14130/15162/16398/16803/16854/14725/257632/19128/19288/18787/20698/21817/24088	21
AC_4	AC_4	GO:0038065	collagen-activated signaling pathway	5/619	16/28905	0.3125	14.5926	8.04516	1.5917e-05	0.000172554	0.000108926	12828/12830/94216/12305/16398	5
AC_4	AC_4	GO:1901978	positive regulation of cell cycle checkpoint	5/619	16/28905	0.3125	14.5926	8.04516	1.5917e-05	0.000172554	0.000108926	11799/52276/209334/76464/67052	5
AC_4	AC_4	GO:0002920	regulation of humoral immune response	8/619	53/28905	0.150943	7.0485	6.51982	1.60337e-05	0.000172997	0.000109205	232345/12266/12509/333883/14130/15223/257632/12258	8
AC_4	AC_4	GO:0046596	regulation of viral entry into host cell	8/619	53/28905	0.150943	7.0485	6.51982	1.60337e-05	0.000172997	0.000109205	12265/227753/66141/74482/16852/19288/20128/209387	8
AC_4	AC_4	GO:0010972	negative regulation of G2/M transition of mitotic cell cycle	9/619	69/28905	0.130435	6.09082	6.26301	1.61355e-05	0.000173276	0.000109381	12021/12189/23834/12534/269582/26427/15937/18817/77011	9
AC_4	AC_4	GO:0062208	positive regulation of pattern recognition receptor signaling pathway	9/619	69/28905	0.130435	6.09082	6.26301	1.61355e-05	0.000173276	0.000109381	12363/12389/12475/234311/14469/229898/16803/231655/58185	9
AC_4	AC_4	GO:0044774	mitotic DNA integrity checkpoint signaling	10/619	87/28905	0.114943	5.36739	6.03515	1.7174e-05	0.000183565	0.000115876	12189/23834/12534/269582/26427/52679/15937/57913/18817/77011	10
AC_4	AC_4	GO:0060761	negative regulation of response to cytokine stimulus	10/619	87/28905	0.114943	5.36739	6.03515	1.7174e-05	0.000183565	0.000115876	12389/13601/16178/16193/100038882/17948/434341/246730/547253/18383	10
AC_4	AC_4	GO:0002437	inflammatory response to antigenic stimulus	11/619	106/28905	0.103774	4.84584	5.86805	1.75735e-05	0.000187396	0.000118295	12062/12266/14130/14964/15015/110557/15018/15040/15894/101613/257632	11
AC_4	AC_4	GO:0002699	positive regulation of immune effector process	20/619	315/28905	0.0634921	2.96484	5.18698	1.77001e-05	0.000188306	0.000118869	12266/12363/20296/56708/14825/234311/13844/14964/15015/110557/15018/15040/16177/16193/16803/80859/257632/52118/58185/24088	20
AC_4	AC_4	GO:0045137	development of primary sexual characteristics	18/619	264/28905	0.0681818	3.18384	5.27311	1.79453e-05	0.000189237	0.000119457	11504/11622/12316/12125/237911/94109/192176/14313/15364/15894/228421/14725/17390/56312/18783/19288/12394/18787	18
AC_4	AC_4	GO:0007009	plasma membrane organization	14/619	169/28905	0.0828402	3.86833	5.5322	1.7995e-05	0.000189237	0.000119457	66395/12306/12389/12527/12831/12833/12767/26903/259300/227753/226101/18828/20194/319581	14
AC_4	AC_4	GO:0031333	negative regulation of protein-containing complex assembly	14/619	169/28905	0.0828402	3.86833	5.5322	1.7995e-05	0.000189237	0.000119457	11567/12332/227753/15950/15951/226695/381308/16145/15944/54396/381293/100040462/24088/20128	14
AC_4	AC_4	GO:0097530	granulocyte migration	14/619	169/28905	0.0828402	3.86833	5.5322	1.7995e-05	0.000189237	0.000119457	20296/20306/14825/15945/17329/26903/16177/109700/16803/16854/257632/19354/21825/24088	14
AC_4	AC_4	GO:2001236	regulation of extrinsic apoptotic signaling pathway	14/619	169/28905	0.0828402	3.86833	5.5322	1.7995e-05	0.000189237	0.000119457	11910/12189/12370/12389/12824/15368/15894/414801/16854/18787/21825/27279/22035/22029	14
AC_4	AC_4	GO:0006949	syncytium formation	9/619	70/28905	0.128571	6.00381	6.20052	1.81682e-05	0.00019062	0.00012033	23794/235505/12505/12527/15945/17329/259300/23886/216161	9
AC_4	AC_4	GO:0002347	response to tumor cell	8/619	54/28905	0.148148	6.91797	6.43914	1.8472e-05	0.00019292	0.000121782	66610/11622/60533/14964/15015/110557/15018/52118	8
AC_4	AC_4	GO:0010718	positive regulation of epithelial to mesenchymal transition	8/619	54/28905	0.148148	6.91797	6.43914	1.8472e-05	0.00019292	0.000121782	11596/241324/14538/384009/16193/94352/14726/21813	8
AC_4	AC_4	GO:0042063	gliogenesis	23/619	397/28905	0.0579345	2.70533	5.06125	1.86371e-05	0.000194201	0.00012259	215798/11596/20296/12527/12571/12579/56708/12803/12833/12767/14102/14268/14580/15364/16193/16878/14725/74761/18441/26563/24088/12257/22352	23
AC_4	AC_4	GO:0070374	positive regulation of ERK1 and ERK2 cascade	17/619	240/28905	0.0708333	3.30765	5.31054	1.87131e-05	0.000194548	0.00012281	11596/83397/12266/20296/20306/14219/12505/12767/14538/384009/15894/16193/257632/50490/18441/18816/24088	17
AC_4	AC_4	GO:0006261	DNA-templated DNA replication	13/619	148/28905	0.0878378	4.1017	5.59625	1.91484e-05	0.00019795	0.000124957	12021/12189/23834/67177/27214/52679/107373/209334/70024/17215/18974/77011/21877	13
AC_4	AC_4	GO:0031023	microtubule organizing center organization	13/619	148/28905	0.0878378	4.1017	5.59625	1.91484e-05	0.00019795	0.000124957	20878/12189/12449/15223/209334/16551/100502766/67052/68026/18817/72415/20501/20460	13
AC_4	AC_4	GO:0032602	chemokine production	12/619	127/28905	0.0944882	4.41225	5.70099	1.91847e-05	0.00019795	0.000124957	11596/16007/13836/16193/16194/16803/17480/80859/257632/246730/18442/24088	12
AC_4	AC_4	GO:0014910	regulation of smooth muscle cell migration	11/619	107/28905	0.102804	4.80055	5.82634	1.92138e-05	0.00019795	0.000124957	11504/11596/12389/13078/15117/16009/16398/50490/18442/20195/18787	11
AC_4	AC_4	GO:1902903	regulation of supramolecular fiber organization	23/619	398/28905	0.0577889	2.69853	5.04751	1.93914e-05	0.00019933	0.000125828	11568/230837/11567/12332/12389/14219/80986/12833/26903/58859/100952/192176/227753/15530/15894/17295/50490/101497/20194/18816/24088/81877/72119	23
AC_4	AC_4	GO:0071356	cellular response to tumor necrosis factor	15/619	193/28905	0.0777202	3.62924	5.42146	1.95061e-05	0.000200058	0.000126288	12189/20296/20306/21948/245527/55932/16193/17948/20528/20698/18383/21937/21943/22029/22695	15
AC_4	AC_4	GO:0007095	mitotic G2 DNA damage checkpoint signaling	7/619	40/28905	0.175	8.17185	6.7145	2.01477e-05	0.000205714	0.000129858	12189/12534/269582/26427/15937/18817/77011	7
AC_4	AC_4	GO:0010714	positive regulation of collagen metabolic process	7/619	40/28905	0.175	8.17185	6.7145	2.01477e-05	0.000205714	0.000129858	20296/14219/26427/16398/18787/18816/22352	7
AC_4	AC_4	GO:0061448	connective tissue development	20/619	318/28905	0.0628931	2.93687	5.1377	2.02823e-05	0.000206626	0.000130434	12111/16007/14219/12814/12824/12831/12833/13601/15364/15530/16194/94352/20204/73121/12394/213053/240725/72043/21813/21825	20
AC_4	AC_4	GO:1902750	negative regulation of cell cycle G2/M phase transition	9/619	71/28905	0.126761	5.91925	6.13923	2.04146e-05	0.000207511	0.000130992	12021/12189/23834/12534/269582/26427/15937/18817/77011	9
AC_4	AC_4	GO:0061640	cytoskeleton-dependent cytokinesis	11/619	108/28905	0.101852	4.7561	5.78515	2.0985e-05	0.000212834	0.000134353	11799/52276/12615/74107/80986/13605/404710/240641/71819/108907/18817	11
AC_4	AC_4	GO:1903706	regulation of hemopoiesis	25/619	457/28905	0.0547046	2.5545	4.95521	2.14993e-05	0.000217567	0.00013734	11596/12370/12505/12571/93694/14102/14118/14190/15223/83554/14960/15507/16193/15944/100038882/16878/17480/80859/226421/12394/12703/21813/18383/21943/22695	25
AC_4	AC_4	GO:0050728	negative regulation of inflammatory response	14/619	172/28905	0.0813953	3.80086	5.45009	2.19297e-05	0.000221431	0.00013978	11622/12505/14130/15937/16145/15944/54396/101613/257632/52033/12702/21937/72565/22695	14
AC_4	AC_4	GO:0098792	xenophagy	5/619	17/28905	0.294118	13.7342	7.76919	2.21521e-05	0.000223183	0.000140886	16145/15944/54396/257632/24088	5
AC_4	AC_4	GO:0046640	regulation of alpha-beta T cell proliferation	9/619	72/28905	0.125	5.83704	6.0791	2.28928e-05	0.000230138	0.000145276	60533/12505/14964/15015/110557/15018/15040/15944/21813	9
AC_4	AC_4	GO:0032675	regulation of interleukin-6 production	14/619	173/28905	0.0809249	3.77889	5.42313	2.33998e-05	0.000234718	0.000148167	11596/11829/16007/15223/16193/16194/16803/26415/17295/257632/226421/24088/21937/20128	14
AC_4	AC_4	GO:0010575	positive regulation of vascular endothelial growth factor production	6/619	28/28905	0.214286	10.0063	7.05326	2.37346e-05	0.000237034	0.000149629	12189/12266/13078/16193/240725/72043	6
AC_4	AC_4	GO:1904893	negative regulation of receptor signaling pathway via STAT	6/619	28/28905	0.214286	10.0063	7.05326	2.37346e-05	0.000237034	0.000149629	12051/12389/15364/547253/12703/12702	6
AC_4	AC_4	GO:0002418	immune response to tumor cell	7/619	41/28905	0.170732	7.97254	6.60911	2.38498e-05	0.000237147	0.0001497	11622/60533/14964/15015/110557/15018/52118	7
AC_4	AC_4	GO:0002883	regulation of hypersensitivity	7/619	41/28905	0.170732	7.97254	6.60911	2.38498e-05	0.000237147	0.0001497	12266/14130/14964/15015/110557/15018/15040	7
AC_4	AC_4	GO:0007062	sister chromatid cohesion	8/619	56/28905	0.142857	6.6709	6.28375	2.42896e-05	0.000240472	0.0001518	12235/12236/107995/71988/14841/72415/68549/140557	8
AC_4	AC_4	GO:0042531	positive regulation of tyrosine phosphorylation of STAT protein	8/619	56/28905	0.142857	6.6709	6.28375	2.42896e-05	0.000240472	0.0001518	56708/12803/12931/16193/16194/16878/547253/21937	8
AC_4	AC_4	GO:0042326	negative regulation of phosphorylation	21/619	349/28905	0.0601719	2.80981	5.03193	2.4487e-05	0.000241902	0.000152702	11596/16475/12062/12389/268697/235505/12579/13844/108900/17472/15507/16009/233328/17295/547253/52033/18817/19733/12703/12702/228775	21
AC_4	AC_4	GO:0050920	regulation of chemotaxis	17/619	246/28905	0.0691057	3.22698	5.1891	2.56743e-05	0.000253083	0.00015976	11596/20296/20306/15945/12767/26903/14268/15507/16398/16803/17295/257632/19354/20348/18787/84112/21825	17
AC_4	AC_4	GO:1903707	negative regulation of hemopoiesis	12/619	131/28905	0.0916031	4.27752	5.56186	2.61999e-05	0.000257708	0.00016268	12505/12571/93694/14118/14190/15223/83554/15507/15944/12394/12703/18383	12
AC_4	AC_4	GO:0002718	regulation of cytokine production involved in immune response	13/619	153/28905	0.0849673	3.96766	5.44458	2.72558e-05	0.000266943	0.000168509	69550/12363/14964/15015/110557/15018/15040/15368/16177/16193/257632/58185/24088	13
AC_4	AC_4	GO:0031341	regulation of cell killing	13/619	153/28905	0.0849673	3.96766	5.44458	2.72558e-05	0.000266943	0.000168509	11596/20296/12509/333883/93694/14825/14964/15015/110557/15018/15040/52118/21354	13
AC_4	AC_4	GO:0042542	response to hydrogen peroxide	10/619	92/28905	0.108696	5.07568	5.79213	2.81321e-05	0.000274935	0.000173555	11826/13078/13605/15368/16193/16819/26415/17390/56349/20698	10
AC_4	AC_4	GO:0002367	cytokine production involved in immune response	14/619	176/28905	0.0795455	3.71448	5.34344	2.83433e-05	0.000276408	0.000174484	69550/12363/14964/15015/110557/15018/15040/15368/16177/16193/257632/58185/84112/24088	14
AC_4	AC_4	GO:0010721	negative regulation of cell development	20/619	326/28905	0.0613497	2.8648	5.00907	2.88982e-05	0.000281219	0.000177521	12505/12571/12579/93694/13844/14102/14118/14190/15223/83554/15364/15507/15944/73121/12394/13610/20348/12703/18383/12257	20
AC_4	AC_4	GO:0031100	animal organ regeneration	6/619	29/28905	0.206897	9.6613	6.90323	2.93866e-05	0.000285362	0.000180137	20878/12534/15368/16193/16878/72043	6
AC_4	AC_4	GO:0002720	positive regulation of cytokine production involved in immune response	11/619	112/28905	0.0982143	4.58624	5.62527	2.9558e-05	0.00028581	0.00018042	12363/14964/15015/110557/15018/15040/16177/16193/257632/58185/24088	11
AC_4	AC_4	GO:0030593	neutrophil chemotaxis	11/619	112/28905	0.0982143	4.58624	5.62527	2.9558e-05	0.00028581	0.00018042	20296/20306/14825/15945/17329/26903/109700/16803/16854/257632/19354	11
AC_4	AC_4	GO:0001763	morphogenesis of a branching structure	17/619	249/28905	0.0682731	3.1881	5.12977	2.99507e-05	0.000288916	0.00018238	11535/11622/12505/94109/12767/12305/13836/15364/16193/17295/20348/12702/19143/240725/21813/21817/21923	17
AC_4	AC_4	GO:0002424	T cell mediated immune response to tumor cell	5/619	18/28905	0.277778	12.9712	7.51555	3.01323e-05	0.000288916	0.00018238	11622/14964/15015/110557/15018	5
AC_4	AC_4	GO:0032966	negative regulation of collagen biosynthetic process	5/619	18/28905	0.277778	12.9712	7.51555	3.01323e-05	0.000288916	0.00018238	11596/100952/14268/16193/16194	5
AC_4	AC_4	GO:1901970	positive regulation of mitotic sister chromatid separation	5/619	18/28905	0.277778	12.9712	7.51555	3.01323e-05	0.000288916	0.00018238	11799/107995/52276/229841/68612	5
AC_4	AC_4	GO:0010632	regulation of epithelial cell migration	17/619	250/28905	0.068	3.17535	5.11019	3.15104e-05	0.000301424	0.000190276	11596/11745/11826/13836/384009/15117/15200/15368/15507/16398/16819/17295/80837/18787/20317/21813/21825	17
AC_4	AC_4	GO:0002675	positive regulation of acute inflammatory response	8/619	58/28905	0.137931	6.44087	6.13579	3.1569e-05	0.000301424	0.000190276	12266/14964/15015/110557/15018/15040/16193/21943	8
AC_4	AC_4	GO:0022604	regulation of cell morphogenesis	18/619	276/28905	0.0652174	3.04541	5.05092	3.23742e-05	0.000308467	0.000194722	20306/12505/12767/13844/74202/14268/15162/15451/15894/16193/17295/17454/17480/17698/18441/14726/80837/212073	18
AC_4	AC_4	GO:0031570	DNA integrity checkpoint signaling	12/619	134/28905	0.0895522	4.18176	5.4611	3.28335e-05	0.000311276	0.000196495	12021/12189/23834/12534/67177/269582/26427/52679/15937/57913/18817/77011	12
AC_4	AC_4	GO:0046425	regulation of receptor signaling pathway via JAK-STAT	12/619	134/28905	0.0895522	4.18176	5.4611	3.28335e-05	0.000311276	0.000196495	12051/12389/12803/13078/13844/15364/16193/16194/16878/547253/12703/12702	12
AC_4	AC_4	GO:0010631	epithelial cell migration	20/619	329/28905	0.0607903	2.83868	4.96183	3.28919e-05	0.000311276	0.000196495	11596/11745/11826/12767/13078/13836/384009/15117/15200/15368/15507/16398/16819/94352/17295/80837/18787/20317/21813/21825	20
AC_4	AC_4	GO:0030261	chromosome condensation	7/619	43/28905	0.162791	7.60172	6.40865	3.29418e-05	0.000311276	0.000196495	268697/12534/15364/54392/215387/108907/21973	7
AC_4	AC_4	GO:0001667	ameboidal-type cell migration	25/619	470/28905	0.0531915	2.48384	4.79788	3.41105e-05	0.000320995	0.00020263	11596/83397/11745/11826/241324/12767/13078/13836/14268/384009/15117/15200/15368/15507/16398/16819/94352/17295/80837/20348/18787/20317/21813/21825/21857	25
AC_4	AC_4	GO:0001909	leukocyte mediated cytotoxicity	14/619	179/28905	0.0782123	3.65222	5.26548	3.41813e-05	0.000320995	0.00020263	11596/20296/93694/14825/14130/14964/15015/110557/15018/15040/101613/52118/74732/21354	14
AC_4	AC_4	GO:1903038	negative regulation of leukocyte cell-cell adhesion	14/619	179/28905	0.0782123	3.65222	5.26548	3.41813e-05	0.000320995	0.00020263	60533/12505/14190/15223/14960/14964/15015/110557/15018/15040/15507/16854/12394/12703	14
AC_4	AC_4	GO:0007098	centrosome cycle	12/619	135/28905	0.0888889	4.15078	5.42817	3.5347e-05	0.000331261	0.00020911	20878/12189/12449/209334/16551/100502766/67052/68026/18817/72415/20501/20460	12
AC_4	AC_4	GO:0002444	myeloid leukocyte mediated immunity	13/619	157/28905	0.0828025	3.86657	5.32779	3.57602e-05	0.000333847	0.000210743	11745/12266/14825/14130/14964/15015/110557/15018/15040/15368/101613/19354/74732	13
AC_4	AC_4	GO:0090132	epithelium migration	20/619	331/28905	0.060423	2.82153	4.93063	3.58214e-05	0.000333847	0.000210743	11596/11745/11826/12767/13078/13836/384009/15117/15200/15368/15507/16398/16819/94352/17295/80837/18787/20317/21813/21825	20
AC_4	AC_4	GO:0140353	lipid export from cell	8/619	59/28905	0.135593	6.3317	6.06439	3.58424e-05	0.000333847	0.000210743	56745/78896/16009/18442/18783/12394/21943/12257	8
AC_4	AC_4	GO:0010800	positive regulation of peptidyl-threonine phosphorylation	6/619	30/28905	0.2	9.33926	6.76029	3.6071e-05	0.000335292	0.000211655	16145/15944/54396/17295/18817/20698	6
AC_4	AC_4	GO:0032729	positive regulation of type II interferon production	10/619	95/28905	0.105263	4.9154	5.65464	3.72285e-05	0.000345347	0.000218002	12051/12475/14964/15015/110557/15018/16177/100038882/12394/22165	10
AC_4	AC_4	GO:0090130	tissue migration	20/619	333/28905	0.0600601	2.80458	4.89967	3.89817e-05	0.000360877	0.000227806	11596/11745/11826/12767/13078/13836/384009/15117/15200/15368/15507/16398/16819/94352/17295/80837/18787/20317/21813/21825	20
AC_4	AC_4	GO:0046633	alpha-beta T cell proliferation	9/619	77/28905	0.116883	5.45801	5.79452	3.94684e-05	0.000361031	0.000227903	60533/12505/14964/15015/110557/15018/15040/15944/21813	9
AC_4	AC_4	GO:0051255	spindle midzone assembly	4/619	10/28905	0.4	18.6785	8.27128	3.9473e-05	0.000361031	0.000227903	11799/52276/71819/233406	4
AC_4	AC_4	GO:0051918	negative regulation of fibrinolysis	4/619	10/28905	0.4	18.6785	8.27128	3.9473e-05	0.000361031	0.000227903	18791/18787/18816/21825	4
AC_4	AC_4	GO:0070601	centromeric sister chromatid cohesion	4/619	10/28905	0.4	18.6785	8.27128	3.9473e-05	0.000361031	0.000227903	12235/12236/72415/68549	4
AC_4	AC_4	GO:2000567	regulation of memory T cell activation	4/619	10/28905	0.4	18.6785	8.27128	3.9473e-05	0.000361031	0.000227903	14964/15015/110557/15018	4
AC_4	AC_4	GO:2000568	positive regulation of memory T cell activation	4/619	10/28905	0.4	18.6785	8.27128	3.9473e-05	0.000361031	0.000227903	14964/15015/110557/15018	4
AC_4	AC_4	GO:0010713	negative regulation of collagen metabolic process	5/619	19/28905	0.263158	12.2885	7.28128	4.01745e-05	0.000365981	0.000231028	11596/100952/14268/16193/16194	5
AC_4	AC_4	GO:0070486	leukocyte aggregation	5/619	19/28905	0.263158	12.2885	7.28128	4.01745e-05	0.000365981	0.000231028	12505/15117/17698/19354/21825	5
AC_4	AC_4	GO:0002285	lymphocyte activation involved in immune response	16/619	230/28905	0.0695652	3.24844	5.06444	4.06746e-05	0.000369799	0.000233438	54519/12051/56708/26909/14190/15894/16193/16194/16852/16854/80859/235587/19698/20556/20442/74732	16
AC_4	AC_4	GO:0071621	granulocyte chemotaxis	12/619	137/28905	0.0875912	4.09019	5.36326	4.08788e-05	0.000370829	0.000234088	20296/20306/14825/15945/17329/26903/109700/16803/16854/257632/19354/21825	12
AC_4	AC_4	GO:0002274	myeloid leukocyte activation	18/619	281/28905	0.0640569	2.99122	4.96188	4.09505e-05	0.000370829	0.000234088	11596/11745/26903/14268/15368/15944/16803/18783/18828/19354/19698/216161/20698/74732/84112/21813/21825/24088	18
AC_4	AC_4	GO:0032635	interleukin-6 production	14/619	182/28905	0.0769231	3.59202	5.18917	4.1048e-05	0.000370977	0.000234181	11596/11829/16007/15223/16193/16194/16803/26415/17295/257632/226421/24088/21937/20128	14
AC_4	AC_4	GO:0010822	positive regulation of mitochondrion organization	9/619	78/28905	0.115385	5.38803	5.74058	4.37794e-05	0.00039488	0.00024927	20878/12125/14102/16145/15944/54396/257632/18793/22035	9
AC_4	AC_4	GO:0001788	antibody-dependent cellular cytotoxicity	6/619	31/28905	0.193548	9.03799	6.62389	4.39221e-05	0.000395386	0.00024959	14130/14964/15015/110557/15018/15040	6
AC_4	AC_4	GO:0032642	regulation of chemokine production	11/619	117/28905	0.0940171	4.39025	5.43572	4.43913e-05	0.000398822	0.000251759	11596/16007/13836/16193/16194/16803/17480/257632/246730/18442/24088	11
AC_4	AC_4	GO:0002524	hypersensitivity	7/619	45/28905	0.155556	7.26387	6.2207	4.47047e-05	0.00039928	0.000252048	12266/14130/14964/15015/110557/15018/15040	7
AC_4	AC_4	GO:0002724	regulation of T cell cytokine production	7/619	45/28905	0.155556	7.26387	6.2207	4.47047e-05	0.00039928	0.000252048	14964/15015/110557/15018/16177/16193/58185	7
AC_4	AC_4	GO:0140632	canonical inflammasome complex assembly	7/619	45/28905	0.155556	7.26387	6.2207	4.47047e-05	0.00039928	0.000252048	12363/229898/16145/15944/54396/101613/20128	7
AC_4	AC_4	GO:0030168	platelet activation	10/619	98/28905	0.102041	4.76493	5.5228	4.87273e-05	0.000434359	0.000274191	56745/12527/192176/16193/16194/18441/14726/73182/18783/22165	10
AC_4	AC_4	GO:0002440	production of molecular mediator of immune response	23/619	423/28905	0.0543735	2.53904	4.71709	4.98468e-05	0.000443471	0.000279944	69550/12363/56708/13844/26909/14102/14118/14130/14190/14964/15015/110557/15018/15040/15368/16177/16193/80859/257632/235587/58185/84112/24088	23
AC_4	AC_4	GO:0070301	cellular response to hydrogen peroxide	8/619	62/28905	0.129032	6.02533	5.85974	5.16623e-05	0.000458724	0.000289572	11826/13078/13605/16193/16819/26415/56349/20698	8
AC_4	AC_4	GO:0045840	positive regulation of mitotic nuclear division	7/619	46/28905	0.152174	7.10596	6.13099	5.17622e-05	0.000458724	0.000289572	12223/107995/229841/17295/108907/20698/68612	7
AC_4	AC_4	GO:0001796	regulation of type IIa hypersensitivity	6/619	32/28905	0.1875	8.75555	6.49352	5.30843e-05	0.000465022	0.000293548	12266/14964/15015/110557/15018/15040	6
AC_4	AC_4	GO:0001798	positive regulation of type IIa hypersensitivity	6/619	32/28905	0.1875	8.75555	6.49352	5.30843e-05	0.000465022	0.000293548	12266/14964/15015/110557/15018/15040	6
AC_4	AC_4	GO:0002892	regulation of type II hypersensitivity	6/619	32/28905	0.1875	8.75555	6.49352	5.30843e-05	0.000465022	0.000293548	12266/14964/15015/110557/15018/15040	6
AC_4	AC_4	GO:0002894	positive regulation of type II hypersensitivity	6/619	32/28905	0.1875	8.75555	6.49352	5.30843e-05	0.000465022	0.000293548	12266/14964/15015/110557/15018/15040	6
AC_4	AC_4	GO:1903055	positive regulation of extracellular matrix organization	6/619	32/28905	0.1875	8.75555	6.49352	5.30843e-05	0.000465022	0.000293548	58859/100952/16193/30060/14726/81877	6
AC_4	AC_4	GO:2001187	positive regulation of CD8-positive, alpha-beta T cell activation	6/619	32/28905	0.1875	8.75555	6.49352	5.30843e-05	0.000465022	0.000293548	14964/15015/110557/15018/15040/12394	6
AC_4	AC_4	GO:0002673	regulation of acute inflammatory response	9/619	80/28905	0.1125	5.25333	5.63544	5.36028e-05	0.000467769	0.000295282	12266/14130/14964/15015/110557/15018/15040/16193/21943	9
AC_4	AC_4	GO:0042306	regulation of protein import into nucleus	9/619	80/28905	0.1125	5.25333	5.63544	5.36028e-05	0.000467769	0.000295282	12189/12534/13605/192176/17472/16193/16543/21937/72565	9
AC_4	AC_4	GO:0043123	positive regulation of canonical NF-kappaB signal transduction	13/619	164/28905	0.0792683	3.70153	5.13239	5.62866e-05	0.000490252	0.000309475	16475/12370/12389/245527/257632/26563/20198/21817/21937/22035/21943/20128/209387	13
AC_4	AC_4	GO:0002011	morphogenesis of an epithelial sheet	8/619	63/28905	0.126984	5.92969	5.79449	5.80785e-05	0.000501259	0.000316423	16475/16007/12505/12831/12305/192176/15200/14726	8
AC_4	AC_4	GO:0051445	regulation of meiotic cell cycle	8/619	63/28905	0.126984	5.92969	5.79449	5.80785e-05	0.000501259	0.000316423	12316/107995/12532/76464/16878/19362/69716/22137	8
AC_4	AC_4	GO:0008360	regulation of cell shape	12/619	142/28905	0.084507	3.94616	5.20622	5.80995e-05	0.000501259	0.000316423	20306/74202/14268/15162/15451/15894/16193/17698/18441/14726/80837/212073	12
AC_4	AC_4	GO:0046632	alpha-beta T cell differentiation	12/619	142/28905	0.084507	3.94616	5.20622	5.80995e-05	0.000501259	0.000316423	12051/16145/16193/16194/80859/19698/58185/12394/12703/21813/21949/22165	12
AC_4	AC_4	GO:1904892	regulation of receptor signaling pathway via STAT	12/619	142/28905	0.084507	3.94616	5.20622	5.80995e-05	0.000501259	0.000316423	12051/12389/12803/13078/13844/15364/16193/16194/16878/547253/12703/12702	12
AC_4	AC_4	GO:0097194	execution phase of apoptosis	9/619	81/28905	0.111111	5.18848	5.58419	5.91726e-05	0.000508595	0.000321053	12370/12833/16009/16193/80859/18828/21937/21973/319581	9
AC_4	AC_4	GO:1903036	positive regulation of response to wounding	9/619	81/28905	0.111111	5.18848	5.58419	5.91726e-05	0.000508595	0.000321053	20296/12803/12767/192176/15200/18791/18787/18816/21825	9
AC_4	AC_4	GO:0002419	T cell mediated cytotoxicity directed against tumor cell target	4/619	11/28905	0.363636	16.9805	7.84189	6.09774e-05	0.00052214	0.000329604	14964/15015/110557/15018	4
AC_4	AC_4	GO:0035709	memory T cell activation	4/619	11/28905	0.363636	16.9805	7.84189	6.09774e-05	0.00052214	0.000329604	14964/15015/110557/15018	4
AC_4	AC_4	GO:0015850	organic hydroxy compound transport	19/619	317/28905	0.0599369	2.79883	4.76394	6.20777e-05	0.000529705	0.000334379	12306/11826/56745/12389/78896/16009/16854/18441/75750/20501/80879/53881/28250/108096/28254/101488/319508/21817/12257	19
AC_4	AC_4	GO:0014013	regulation of gliogenesis	12/619	143/28905	0.0839161	3.91857	5.17568	6.2209e-05	0.000529705	0.000334379	12579/56708/12767/14102/14580/15364/16193/16878/14725/24088/12257/22352	12
AC_4	AC_4	GO:0034614	cellular response to reactive oxygen species	12/619	143/28905	0.0839161	3.91857	5.17568	6.2209e-05	0.000529705	0.000334379	11826/13078/13605/14528/212032/16193/16819/26415/17295/17390/56349/20698	12
AC_4	AC_4	GO:0010976	positive regulation of neuron projection development	16/619	239/28905	0.0669456	3.12611	4.88247	6.43269e-05	0.000546719	0.000345119	11504/11567/12803/12305/13844/192176/15507/16193/16878/17295/18198/18442/26563/20317/20698/329278	16
AC_4	AC_4	GO:0032653	regulation of interleukin-10 production	8/619	64/28905	0.125	5.83704	5.73063	6.51437e-05	0.00055227	0.000348623	11596/12051/60533/14130/16193/100038882/257632/24088	8
AC_4	AC_4	GO:0071347	cellular response to interleukin-1	9/619	82/28905	0.109756	5.1252	5.53377	6.5222e-05	0.00055227	0.000348623	20296/20306/14268/16177/16178/16193/26415/18787/58203	9
AC_4	AC_4	GO:0002864	regulation of acute inflammatory response to antigenic stimulus	7/619	48/28905	0.145833	6.80987	5.95937	6.86197e-05	0.000578892	0.000365429	12266/14130/14964/15015/110557/15018/15040	7
AC_4	AC_4	GO:0048536	spleen development	7/619	48/28905	0.145833	6.80987	5.95937	6.86197e-05	0.000578892	0.000365429	11622/12125/12051/12579/14102/80859/209086	7
AC_4	AC_4	GO:0009612	response to mechanical stimulus	14/619	191/28905	0.0732984	3.42276	4.96958	6.94076e-05	0.000584458	0.000368943	110789/11826/12389/12798/12814/12833/12767/227753/15451/16398/17390/18441/234839/21825	14
AC_4	AC_4	GO:0044773	mitotic DNA damage checkpoint signaling	9/619	83/28905	0.108434	5.06345	5.48417	7.17836e-05	0.000602243	0.00038017	12189/12534/269582/26427/52679/15937/57913/18817/77011	9
AC_4	AC_4	GO:2000514	regulation of CD4-positive, alpha-beta T cell activation	9/619	83/28905	0.108434	5.06345	5.48417	7.17836e-05	0.000602243	0.00038017	11596/60533/12505/16193/15944/80859/12394/12703/21813	9
AC_4	AC_4	GO:0006911	phagocytosis, engulfment	8/619	65/28905	0.123077	5.74723	5.66811	7.29085e-05	0.000610559	0.000385419	11596/12266/14130/227753/16398/16803/21825/319581	8
AC_4	AC_4	GO:0030595	leukocyte chemotaxis	16/619	242/28905	0.0661157	3.08736	4.82372	7.4539e-05	0.00062193	0.000392597	20296/20306/14825/15945/66102/17329/26903/109700/16803/16854/17390/257632/19354/18787/21825/21943	16
AC_4	AC_4	GO:0060348	bone development	16/619	242/28905	0.0661157	3.08736	4.82372	7.4539e-05	0.00062193	0.000392597	12111/12824/12833/13601/14118/15117/15530/233328/73121/19733/240725/72043/21813/21825/21943/329278	16
AC_4	AC_4	GO:0002702	positive regulation of production of molecular mediator of immune response	13/619	169/28905	0.0769231	3.59202	4.99928	7.66115e-05	0.000636894	0.000402043	12363/56708/13844/14964/15015/110557/15018/15040/16177/16193/257632/58185/24088	13
AC_4	AC_4	GO:0050680	negative regulation of epithelial cell proliferation	13/619	169/28905	0.0769231	3.59202	4.99928	7.66115e-05	0.000636894	0.000402043	11596/12389/235505/12571/12579/12828/15451/56312/19733/20317/55948/240725/21825	13
AC_4	AC_4	GO:0000302	response to reactive oxygen species	14/619	193/28905	0.0725389	3.3873	4.92257	7.76407e-05	0.000644277	0.000406704	11826/12833/13078/13605/14528/212032/15368/16193/16819/26415/17295/17390/56349/20698	14
AC_4	AC_4	GO:0045953	negative regulation of natural killer cell mediated cytotoxicity	7/619	49/28905	0.142857	6.6709	5.8772	7.85905e-05	0.000650975	0.000410932	93694/14964/15015/110557/15018/15040/21354	7
AC_4	AC_4	GO:1902106	negative regulation of leukocyte differentiation	11/619	125/28905	0.088	4.10927	5.15356	8.13634e-05	0.000672023	0.000424219	12505/12571/93694/14118/14190/15223/83554/15507/12394/12703/18383	11
AC_4	AC_4	GO:0051785	positive regulation of nuclear division	8/619	66/28905	0.121212	5.66016	5.60687	8.14261e-05	0.000672023	0.000424219	12223/107995/229841/17295/108907/19362/20698/68612	8
AC_4	AC_4	GO:0051051	negative regulation of transport	25/619	497/28905	0.0503018	2.34891	4.48723	8.35504e-05	0.000688311	0.0004345	11622/12021/12389/12798/26903/13844/14118/14130/17472/15368/15894/16009/16193/16854/16878/16543/18441/18576/217344/58185/232748/21825/24088/21937/12257	25
AC_4	AC_4	GO:0000212	meiotic spindle organization	5/619	22/28905	0.227273	10.6128	6.67234	8.62709e-05	0.000709442	0.00044784	12316/20878/12442/229841/67052	5
AC_4	AC_4	GO:0042593	glucose homeostasis	18/619	298/28905	0.0604027	2.82058	4.67327	8.7139e-05	0.000715292	0.000451532	11596/11829/56175/11799/94109/14118/15277/212032/15894/16193/17295/50490/246730/18576/20501/20528/213053/84112	18
AC_4	AC_4	GO:0002716	negative regulation of natural killer cell mediated immunity	7/619	50/28905	0.14	6.53748	5.79729	8.97116e-05	0.000731229	0.000461593	93694/14964/15015/110557/15018/15040/21354	7
AC_4	AC_4	GO:0032467	positive regulation of cytokinesis	7/619	50/28905	0.14	6.53748	5.79729	8.97116e-05	0.000731229	0.000461593	11799/23834/52276/13605/381293/240641/71819	7
AC_4	AC_4	GO:0001933	negative regulation of protein phosphorylation	19/619	326/28905	0.0582822	2.72156	4.62431	8.9874e-05	0.000731229	0.000461593	11596/12062/12389/268697/235505/13844/108900/17472/15507/16009/233328/17295/547253/52033/18817/19733/12703/12702/228775	19
AC_4	AC_4	GO:0038063	collagen-activated tyrosine kinase receptor signaling pathway	4/619	12/28905	0.333333	15.5654	7.46545	8.99167e-05	0.000731229	0.000461593	12828/12830/94216/12305	4
AC_4	AC_4	GO:0090267	positive regulation of mitotic cell cycle spindle assembly checkpoint	4/619	12/28905	0.333333	15.5654	7.46545	8.99167e-05	0.000731229	0.000461593	11799/52276/209334/67052	4
AC_4	AC_4	GO:0002063	chondrocyte development	6/619	35/28905	0.171429	8.00508	6.13426	9.00418e-05	0.000731229	0.000461593	12814/13601/73121/240725/72043/21813	6
AC_4	AC_4	GO:0006956	complement activation	8/619	67/28905	0.119403	5.57568	5.54688	9.07524e-05	0.000735691	0.000464409	232345/50909/232371/50908/12266/12509/333883/12258	8
AC_4	AC_4	GO:0033500	carbohydrate homeostasis	18/619	299/28905	0.0602007	2.81115	4.65693	9.09152e-05	0.000735704	0.000464417	11596/11829/56175/11799/94109/14118/15277/212032/15894/16193/17295/50490/246730/18576/20501/20528/213053/84112	18
AC_4	AC_4	GO:0002705	positive regulation of leukocyte mediated immunity	14/619	196/28905	0.0714286	3.33545	4.8532	9.15824e-05	0.000739791	0.000466998	12266/20296/56708/14825/14964/15015/110557/15018/15040/16177/16193/257632/52118/58185	14
AC_4	AC_4	GO:0090287	regulation of cellular response to growth factor stimulus	19/619	327/28905	0.058104	2.71324	4.60908	9.35565e-05	0.000754402	0.000476221	12389/16007/235505/12509/12579/241324/26427/100952/14118/14313/83554/14725/226101/268935/240725/72043/21825/81907/72789	19
AC_4	AC_4	GO:0006898	receptor-mediated endocytosis	17/619	273/28905	0.0622711	2.90783	4.68525	9.39423e-05	0.000756177	0.000477342	11535/12306/12266/12389/12475/12505/12527/66102/14130/15366/15530/66141/14725/20969/18787/21813/81907	17
AC_4	AC_4	GO:0032722	positive regulation of chemokine production	9/619	86/28905	0.104651	4.88682	5.34002	9.48899e-05	0.000761121	0.000480462	11596/16007/16193/16194/16803/257632/246730/18442/24088	9
AC_4	AC_4	GO:2000379	positive regulation of reactive oxygen species metabolic process	9/619	86/28905	0.104651	4.88682	5.34002	9.48899e-05	0.000761121	0.000480462	11596/14825/13078/16819/50490/53881/21813/21825/12257	9
AC_4	AC_4	GO:0141060	disruption of anatomical structure in another organism	12/619	150/28905	0.08	3.7357	4.96931	9.86584e-05	0.00078996	0.000498667	14825/15945/17329/14190/14469/55932/229898/229900/16145/54396/16854/101613	12
AC_4	AC_4	GO:0046641	positive regulation of alpha-beta T cell proliferation	7/619	51/28905	0.137255	6.40929	5.71954	0.000102081	0.000814508	0.000514163	14964/15015/110557/15018/15040/15944/21813	7
AC_4	AC_4	GO:1902743	regulation of lamellipodium organization	7/619	51/28905	0.137255	6.40929	5.71954	0.000102081	0.000814508	0.000514163	66610/11826/11567/12505/13836/14726/19354	7
AC_4	AC_4	GO:0090288	negative regulation of cellular response to growth factor stimulus	10/619	107/28905	0.0934579	4.36414	5.15731	0.000102969	0.000820162	0.000517732	12389/12509/26427/100952/14118/83554/14725/240725/72043/21825	10
AC_4	AC_4	GO:0001935	endothelial cell proliferation	13/619	175/28905	0.0742857	3.46887	4.84604	0.000109143	0.00086782	0.000547817	11596/12389/20296/12828/12837/26903/13601/13836/15368/15530/94352/240725/21825	13
AC_4	AC_4	GO:0032388	positive regulation of intracellular transport	12/619	152/28905	0.0789474	3.68655	4.91262	0.00011196	0.000888672	0.00056098	12306/12189/12534/13605/259300/192176/16193/240641/17698/55948/21937/72565	12
AC_4	AC_4	GO:0034109	homotypic cell-cell adhesion	9/619	88/28905	0.102273	4.77576	5.24758	0.000113523	0.000899515	0.000567825	56745/12527/16193/16194/16852/14726/73182/18793/21943	9
AC_4	AC_4	GO:0006869	lipid transport	23/619	447/28905	0.0514541	2.40272	4.4214	0.000113951	0.000901339	0.000568976	12306/12062/56745/12389/78896/23943/16009/16803/18442/18783/11520/18828/12394/75750/58207/28250/108096/28254/101488/21825/21943/12257/319581	23
AC_4	AC_4	GO:0045807	positive regulation of endocytosis	14/619	201/28905	0.0696517	3.25248	4.74052	0.000119674	0.000944969	0.000596518	11596/12306/12266/12389/20296/12475/14130/16398/16803/14725/257632/19128/19288/18787	14
AC_4	AC_4	GO:0033157	regulation of intracellular protein transport	13/619	177/28905	0.0734463	3.42967	4.79645	0.000122357	0.000964486	0.000608837	12021/12189/12534/13605/192176/17472/16193/240641/16543/19250/55948/21937/72565	13
AC_4	AC_4	GO:0002885	positive regulation of hypersensitivity	6/619	37/28905	0.162162	7.57237	5.9177	0.000124367	0.000976958	0.000616711	12266/14964/15015/110557/15018/15040	6
AC_4	AC_4	GO:0022617	extracellular matrix disassembly	6/619	37/28905	0.162162	7.57237	5.9177	0.000124367	0.000976958	0.000616711	23794/12305/15451/16193/30060/14726	6
AC_4	AC_4	GO:0002397	MHC class I protein complex assembly	4/619	13/28905	0.307692	14.3681	7.13166	0.000127681	0.000991048	0.000625605	14964/15015/110557/15018	4
AC_4	AC_4	GO:0002502	peptide antigen assembly with MHC class I protein complex	4/619	13/28905	0.307692	14.3681	7.13166	0.000127681	0.000991048	0.000625605	14964/15015/110557/15018	4
AC_4	AC_4	GO:0032621	interleukin-18 production	4/619	13/28905	0.307692	14.3681	7.13166	0.000127681	0.000991048	0.000625605	229898/101613/257632/24088	4
AC_4	AC_4	GO:0042532	negative regulation of tyrosine phosphorylation of STAT protein	4/619	13/28905	0.307692	14.3681	7.13166	0.000127681	0.000991048	0.000625605	12389/547253/12703/12702	4
AC_4	AC_4	GO:0051307	meiotic chromosome separation	4/619	13/28905	0.307692	14.3681	7.13166	0.000127681	0.000991048	0.000625605	76464/215387/21973/22137	4
AC_4	AC_4	GO:0051987	positive regulation of attachment of spindle microtubules to kinetochore	4/619	13/28905	0.307692	14.3681	7.13166	0.000127681	0.000991048	0.000625605	11799/268697/52276/229841	4
AC_4	AC_4	GO:0097421	liver regeneration	4/619	13/28905	0.307692	14.3681	7.13166	0.000127681	0.000991048	0.000625605	20878/15368/16193/72043	4
AC_4	AC_4	GO:0002478	antigen processing and presentation of exogenous peptide antigen	7/619	53/28905	0.132075	6.16743	5.57011	0.000130985	0.00101497	0.000640703	14130/14960/14964/15015/110557/15018/15040	7
AC_4	AC_4	GO:0001813	regulation of antibody-dependent cellular cytotoxicity	5/619	24/28905	0.208333	9.72839	6.32809	0.0001344	0.00103266	0.000651874	14964/15015/110557/15018/15040	5
AC_4	AC_4	GO:0001815	positive regulation of antibody-dependent cellular cytotoxicity	5/619	24/28905	0.208333	9.72839	6.32809	0.0001344	0.00103266	0.000651874	14964/15015/110557/15018/15040	5
AC_4	AC_4	GO:0002396	MHC protein complex assembly	5/619	24/28905	0.208333	9.72839	6.32809	0.0001344	0.00103266	0.000651874	14960/14964/15015/110557/15018	5
AC_4	AC_4	GO:0002501	peptide antigen assembly with MHC protein complex	5/619	24/28905	0.208333	9.72839	6.32809	0.0001344	0.00103266	0.000651874	14960/14964/15015/110557/15018	5
AC_4	AC_4	GO:0097398	cellular response to interleukin-17	5/619	24/28905	0.208333	9.72839	6.32809	0.0001344	0.00103266	0.000651874	14825/15945/16193/80859/12702	5
AC_4	AC_4	GO:0045814	negative regulation of gene expression, epigenetic	12/619	155/28905	0.0774194	3.6152	4.82936	0.000134788	0.0010339	0.000652657	104103/11810/75329/12189/15364/15950/15951/226695/381308/16906/100040462/18140	12
AC_4	AC_4	GO:0014911	positive regulation of smooth muscle cell migration	8/619	71/28905	0.112676	5.26155	5.31843	0.000137362	0.00105188	0.000664006	11504/11596/13078/15117/16398/50490/18442/20195	8
AC_4	AC_4	GO:0007178	transmembrane receptor protein serine/threonine kinase signaling pathway	21/619	394/28905	0.0532995	2.48889	4.40192	0.000137877	0.00105406	0.000665379	12389/20296/16007/235505/12579/241324/100952/14118/14313/83554/14538/23886/15446/14725/268935/240725/21813/21815/21825/68527/72789	21
AC_4	AC_4	GO:0031400	negative regulation of protein modification process	23/619	453/28905	0.0507726	2.37089	4.35046	0.000138565	0.00105754	0.00066758	11596/12062/12389/268697/235505/26903/13844/108900/17472/15507/16009/100038882/233328/17295/671535/547253/52033/18817/19733/12703/12702/228775/12257	23
AC_4	AC_4	GO:0002637	regulation of immunoglobulin production	10/619	111/28905	0.0900901	4.20687	5.00761	0.000139961	0.00106641	0.00067318	56708/13844/14130/14964/15015/110557/15018/15040/16193/235587	10
AC_4	AC_4	GO:0071897	DNA biosynthetic process	13/619	180/28905	0.0722222	3.37251	4.72338	0.000144757	0.00110112	0.00069509	11622/14219/13078/14528/50490/671535/235587/68026/208084/18974/19733/20698/21877	13
AC_4	AC_4	GO:0070266	necroptotic process	6/619	38/28905	0.157895	7.3731	5.81541	0.000145032	0.00110138	0.000695251	12370/12389/14102/74568/101613/58203	6
AC_4	AC_4	GO:0050766	positive regulation of phagocytosis	9/619	91/28905	0.0989011	4.61831	5.11403	0.000147151	0.00111561	0.000704233	11596/12266/20296/14130/16398/16803/257632/19128/19288	9
AC_4	AC_4	GO:0042307	positive regulation of protein import into nucleus	7/619	54/28905	0.12963	6.05322	5.49824	0.000147742	0.00111823	0.000705892	12189/12534/13605/192176/16193/21937/72565	7
AC_4	AC_4	GO:0002286	T cell activation involved in immune response	11/619	134/28905	0.0820896	3.83328	4.86298	0.000151775	0.00114685	0.000723959	54519/12051/14190/15894/16193/16194/16854/80859/19698/20556/74732	11
AC_4	AC_4	GO:1902105	regulation of leukocyte differentiation	20/619	369/28905	0.0542005	2.53096	4.37845	0.000158117	0.00119281	0.000752966	11596/12370/12505/12571/93694/14102/14118/14190/15223/83554/14960/15507/16193/16878/80859/12394/12703/21813/18383/21943	20
AC_4	AC_4	GO:0002711	positive regulation of T cell mediated immunity	9/619	92/28905	0.0978261	4.56811	5.07081	0.000160056	0.00120345	0.000759687	14964/15015/110557/15018/15040/16177/16193/52118/58185	9
AC_4	AC_4	GO:0097581	lamellipodium organization	9/619	92/28905	0.0978261	4.56811	5.07081	0.000160056	0.00120345	0.000759687	66610/16475/11826/11567/12505/13836/14726/19354/11854	9
AC_4	AC_4	GO:0015718	monocarboxylic acid transport	13/619	182/28905	0.0714286	3.33545	4.67552	0.000161579	0.0012129	0.000765652	12062/18442/18783/11520/75750/20501/80879/28250/108096/28254/101488/21825/21943	13
AC_4	AC_4	GO:0001910	regulation of leukocyte mediated cytotoxicity	11/619	135/28905	0.0814815	3.80488	4.83226	0.000162103	0.00121484	0.000766876	11596/20296/93694/14825/14964/15015/110557/15018/15040/52118/21354	11
AC_4	AC_4	GO:0002519	natural killer cell tolerance induction	5/619	25/28905	0.2	9.33926	6.17074	0.000165054	0.00122489	0.000773218	14964/15015/110557/15018/15040	5
AC_4	AC_4	GO:0030449	regulation of complement activation	5/619	25/28905	0.2	9.33926	6.17074	0.000165054	0.00122489	0.000773218	232345/12266/12509/333883/12258	5
AC_4	AC_4	GO:0032639	TRAIL production	5/619	25/28905	0.2	9.33926	6.17074	0.000165054	0.00122489	0.000773218	14964/15015/110557/15018/15040	5
AC_4	AC_4	GO:0032679	regulation of TRAIL production	5/619	25/28905	0.2	9.33926	6.17074	0.000165054	0.00122489	0.000773218	14964/15015/110557/15018/15040	5
AC_4	AC_4	GO:0032759	positive regulation of TRAIL production	5/619	25/28905	0.2	9.33926	6.17074	0.000165054	0.00122489	0.000773218	14964/15015/110557/15018/15040	5
AC_4	AC_4	GO:0090330	regulation of platelet aggregation	5/619	25/28905	0.2	9.33926	6.17074	0.000165054	0.00122489	0.000773218	56745/12527/16193/16194/14726	5
AC_4	AC_4	GO:0001911	negative regulation of leukocyte mediated cytotoxicity	7/619	55/28905	0.127273	5.94316	5.42815	0.000166194	0.00122736	0.00077478	93694/14964/15015/110557/15018/15040/21354	7
AC_4	AC_4	GO:0002888	positive regulation of myeloid leukocyte mediated immunity	7/619	55/28905	0.127273	5.94316	5.42815	0.000166194	0.00122736	0.00077478	12266/14825/14964/15015/110557/15018/15040	7
AC_4	AC_4	GO:0042149	cellular response to glucose starvation	7/619	55/28905	0.127273	5.94316	5.42815	0.000166194	0.00122736	0.00077478	15950/15951/226695/381308/100040462/74137/11520	7
AC_4	AC_4	GO:0002866	positive regulation of acute inflammatory response to antigenic stimulus	6/619	39/28905	0.153846	7.18404	5.71676	0.000168323	0.00123908	0.000782175	12266/14964/15015/110557/15018/15040	6
AC_4	AC_4	GO:1900225	regulation of NLRP3 inflammasome complex assembly	6/619	39/28905	0.153846	7.18404	5.71676	0.000168323	0.00123908	0.000782175	12363/229898/16145/15944/54396/20128	6
AC_4	AC_4	GO:0071887	leukocyte apoptotic process	12/619	159/28905	0.0754717	3.52425	4.7215	0.000171341	0.00125926	0.000794914	12125/12051/12370/60533/12505/14102/14130/16193/16854/80859/257632/20442	12
AC_4	AC_4	GO:0032479	regulation of type I interferon production	11/619	136/28905	0.0808824	3.77691	4.80183	0.000173022	0.00126753	0.000800136	12475/17472/16145/54123/15944/54396/100038882/246730/19698/67664/24088	11
AC_4	AC_4	GO:0051092	positive regulation of NF-kappaB transcription factor activity	11/619	136/28905	0.0808824	3.77691	4.80183	0.000173022	0.00126753	0.000800136	11596/245527/257632/226421/26563/20698/24088/21943/22029/20128/209387	11
AC_4	AC_4	GO:0030217	T cell differentiation	19/619	343/28905	0.0553936	2.58667	4.373	0.000173547	0.00126934	0.000801281	12051/12505/12571/14102/14190/15223/14960/15507/16145/16193/16194/80859/19698/58185/12394/12703/21813/21949/22165	19
AC_4	AC_4	GO:0014015	positive regulation of gliogenesis	9/619	93/28905	0.0967742	4.519	5.02819	0.000173892	0.00126983	0.000801585	56708/12767/14580/16193/16878/14725/24088/12257/22352	9
AC_4	AC_4	GO:0042116	macrophage activation	10/619	114/28905	0.0877193	4.09617	4.89989	0.000174558	0.00127266	0.000803374	11596/26903/15944/16803/18783/216161/20698/84112/21825/24088	10
AC_4	AC_4	GO:0010572	positive regulation of platelet activation	4/619	14/28905	0.285714	13.3418	6.83281	0.00017573	0.00127712	0.000806189	192176/14726/73182/18783	4
AC_4	AC_4	GO:1901526	positive regulation of mitophagy	4/619	14/28905	0.285714	13.3418	6.83281	0.00017573	0.00127712	0.000806189	16145/15944/54396/257632	4
AC_4	AC_4	GO:0099024	plasma membrane invagination	8/619	74/28905	0.108108	5.04825	5.15812	0.00018398	0.00133495	0.000842697	11596/12266/14130/227753/16398/16803/21825/319581	8
AC_4	AC_4	GO:0046718	symbiont entry into host cell	9/619	94/28905	0.0957447	4.47092	4.98618	0.000188709	0.00136709	0.000862984	12389/12265/227753/66141/74482/16852/19288/20128/209387	9
AC_4	AC_4	GO:0042770	signal transduction in response to DNA damage	13/619	185/28905	0.0702703	3.28136	4.60496	0.000189951	0.00137391	0.000867289	12021/12051/12189/12505/12534/269582/26427/52679/14235/15937/57913/18817/77011	13
AC_4	AC_4	GO:0010038	response to metal ion	18/619	318/28905	0.0566038	2.64319	4.35868	0.000195832	0.00141421	0.000892727	110789/11810/11826/12389/12870/66871/73649/13605/14102/67606/14268/227753/15368/94352/18783/84112/319508/21825	18
AC_4	AC_4	GO:0007064	mitotic sister chromatid cohesion	5/619	26/28905	0.192308	8.98005	6.02199	0.000200771	0.0014453	0.000912352	12235/107995/71988/14841/72415	5
AC_4	AC_4	GO:2000566	positive regulation of CD8-positive, alpha-beta T cell proliferation	5/619	26/28905	0.192308	8.98005	6.02199	0.000200771	0.0014453	0.000912352	14964/15015/110557/15018/15040	5
AC_4	AC_4	GO:0032677	regulation of interleukin-8 production	8/619	75/28905	0.106667	4.98094	5.1066	0.000202137	0.00145284	0.000917115	12051/12475/16193/16803/257632/18787/269855/24088	8
AC_4	AC_4	GO:0002369	T cell cytokine production	7/619	57/28905	0.122807	5.73463	5.29303	0.000208689	0.00149757	0.000945353	14964/15015/110557/15018/16177/16193/58185	7
AC_4	AC_4	GO:0032386	regulation of intracellular transport	17/619	293/28905	0.0580205	2.70934	4.35038	0.000218737	0.00156722	0.000989315	12306/12021/12189/12534/13605/259300/192176/17472/15937/16193/240641/16543/17698/19250/55948/21937/72565	17
AC_4	AC_4	GO:0043491	phosphatidylinositol 3-kinase/protein kinase B signal transduction	18/619	321/28905	0.0560748	2.61848	4.31358	0.00021965	0.00156883	0.000990332	56745/56708/12803/12833/12834/13836/14268/14538/23886/15200/16193/14725/50490/18576/73182/52377/21825/21943	18
AC_4	AC_4	GO:0051054	positive regulation of DNA metabolic process	18/619	321/28905	0.0560748	2.61848	4.31358	0.00021965	0.00156883	0.000990332	11745/11810/12189/12534/67177/56708/13078/27214/52679/14235/14528/16009/16193/17295/17314/50490/235587/19362	18
AC_4	AC_4	GO:0070555	response to interleukin-1	9/619	96/28905	0.09375	4.37778	4.90389	0.000221505	0.0015739	0.000993534	20296/20306/14268/16177/16178/16193/26415/18787/58203	9
AC_4	AC_4	GO:0090092	regulation of transmembrane receptor protein serine/threonine kinase signaling pathway	16/619	266/28905	0.0601504	2.8088	4.3842	0.000221735	0.0015739	0.000993534	12389/16007/235505/12579/241324/100952/14118/14313/83554/14725/268935/240725/21813/21825/68527/72789	16
AC_4	AC_4	GO:0032637	interleukin-8 production	8/619	76/28905	0.105263	4.9154	5.05599	0.000221739	0.0015739	0.000993534	12051/12475/16193/16803/257632/18787/269855/24088	8
AC_4	AC_4	GO:0046824	positive regulation of nucleocytoplasmic transport	8/619	76/28905	0.105263	4.9154	5.05599	0.000221739	0.0015739	0.000993534	12189/12534/13605/192176/16193/55948/21937/72565	8
AC_4	AC_4	GO:0032970	regulation of actin filament-based process	21/619	409/28905	0.0513447	2.39761	4.21108	0.000229303	0.00162506	0.00102583	230837/11567/69550/12332/12389/14219/12798/13605/192176/56188/227753/15162/15894/17295/50490/14726/101497/11854/20194/18816/24088	21
AC_4	AC_4	GO:0042590	antigen processing and presentation of exogenous peptide antigen via MHC class I	4/619	15/28905	0.266667	12.4523	6.56303	0.000235581	0.00165924	0.00104741	14964/15015/110557/15018	4
AC_4	AC_4	GO:0045916	negative regulation of complement activation	4/619	15/28905	0.266667	12.4523	6.56303	0.000235581	0.00165924	0.00104741	232345/12509/333883/12258	4
AC_4	AC_4	GO:1900226	negative regulation of NLRP3 inflammasome complex assembly	4/619	15/28905	0.266667	12.4523	6.56303	0.000235581	0.00165924	0.00104741	16145/15944/54396/20128	4
AC_4	AC_4	GO:1903599	positive regulation of autophagy of mitochondrion	4/619	15/28905	0.266667	12.4523	6.56303	0.000235581	0.00165924	0.00104741	16145/15944/54396/257632	4
AC_4	AC_4	GO:0045927	positive regulation of growth	18/619	323/28905	0.0557276	2.60227	4.2838	0.000236899	0.0016647	0.00105085	11622/12266/268697/12534/12803/66102/12767/14268/14239/15200/15364/15451/18198/18787/55948/70129/20698/27279	18
AC_4	AC_4	GO:0001889	liver development	11/619	141/28905	0.0780142	3.64297	4.65389	0.000237449	0.0016647	0.00105085	11622/20878/52679/14235/15368/15451/16193/17295/17345/12394/72043	11
AC_4	AC_4	GO:0032606	type I interferon production	11/619	141/28905	0.0780142	3.64297	4.65389	0.000237449	0.0016647	0.00105085	12475/17472/16145/54123/15944/54396/100038882/246730/19698/67664/24088	11
AC_4	AC_4	GO:0031334	positive regulation of protein-containing complex assembly	14/619	215/28905	0.0651163	3.04069	4.44293	0.000241362	0.00168426	0.0010632	11622/16475/12125/12363/12389/14102/14469/229898/15894/100038882/16854/17295/17698/234839	14
AC_4	AC_4	GO:0001837	epithelial to mesenchymal transition	12/619	165/28905	0.0727273	3.39609	4.56605	0.000241891	0.00168426	0.0010632	11596/241324/192176/14538/384009/15117/15364/15451/16193/94352/14726/21813	12
AC_4	AC_4	GO:0002477	antigen processing and presentation of exogenous peptide antigen via MHC class Ib	5/619	27/28905	0.185185	8.64746	5.88104	0.000242084	0.00168426	0.0010632	14964/15015/110557/15018/15040	5
AC_4	AC_4	GO:0033622	integrin activation	5/619	27/28905	0.185185	8.64746	5.88104	0.000242084	0.00168426	0.0010632	107581/74202/14268/381293/234839	5
AC_4	AC_4	GO:0097396	response to interleukin-17	5/619	27/28905	0.185185	8.64746	5.88104	0.000242084	0.00168426	0.0010632	14825/15945/16193/80859/12702	5
AC_4	AC_4	GO:0072089	stem cell proliferation	11/619	142/28905	0.0774648	3.61732	4.62511	0.000252509	0.00175411	0.00110729	235505/14825/14235/15364/15944/17345/17480/18008/20204/55948/21813	11
AC_4	AC_4	GO:0030224	monocyte differentiation	6/619	42/28905	0.142857	6.6709	5.44057	0.000256326	0.00177522	0.00112062	12571/15950/15951/226695/381308/100040462	6
AC_4	AC_4	GO:0044546	NLRP3 inflammasome complex assembly	6/619	42/28905	0.142857	6.6709	5.44057	0.000256326	0.00177522	0.00112062	12363/229898/16145/15944/54396/20128	6
AC_4	AC_4	GO:0044409	symbiont entry into host	9/619	98/28905	0.0918367	4.28843	4.82383	0.000258899	0.00178762	0.00112845	12389/12265/227753/66141/74482/16852/19288/20128/209387	9
AC_4	AC_4	GO:0045185	maintenance of protein location	9/619	98/28905	0.0918367	4.28843	4.82383	0.000258899	0.00178762	0.00112845	12021/12389/14118/192176/227753/15277/105785/19073/12257	9
AC_4	AC_4	GO:0050672	negative regulation of lymphocyte proliferation	10/619	120/28905	0.0833333	3.89136	4.69513	0.000265595	0.00182303	0.0011508	60533/12505/14130/15223/14960/14964/15015/110557/15018/15040	10
AC_4	AC_4	GO:0051101	regulation of DNA binding	10/619	120/28905	0.0833333	3.89136	4.69513	0.000265595	0.00182303	0.0011508	11596/67177/15364/15950/15951/226695/381308/16878/100040462/18793	10
AC_4	AC_4	GO:0002714	positive regulation of B cell mediated immunity	8/619	78/28905	0.102564	4.78936	4.95738	0.000265625	0.00182303	0.0011508	12266/56708/14964/15015/110557/15018/15040/257632	8
AC_4	AC_4	GO:0002891	positive regulation of immunoglobulin mediated immune response	8/619	78/28905	0.102564	4.78936	4.95738	0.000265625	0.00182303	0.0011508	12266/56708/14964/15015/110557/15018/15040/257632	8
AC_4	AC_4	GO:1905952	regulation of lipid localization	13/619	192/28905	0.0677083	3.16173	4.44581	0.000273231	0.00187241	0.00118197	12306/56745/12266/12389/78896/16009/18442/18783/11520/12394/21825/21943/12257	13
AC_4	AC_4	GO:0002886	regulation of myeloid leukocyte mediated immunity	9/619	99/28905	0.0909091	4.24512	4.78459	0.000279472	0.00190944	0.00120535	12266/14825/14964/15015/110557/15018/15040/15368/19354	9
AC_4	AC_4	GO:0044344	cellular response to fibroblast growth factor stimulus	9/619	99/28905	0.0909091	4.24512	4.78459	0.000279472	0.00190944	0.00120535	14219/12505/26427/11854/20419/240725/72043/21825/22695	9
AC_4	AC_4	GO:0061008	hepaticobiliary system development	11/619	144/28905	0.0763889	3.56708	4.56832	0.000285057	0.0019447	0.0012276	11622/20878/52679/14235/15368/15451/16193/17295/17345/12394/72043	11
AC_4	AC_4	GO:0010506	regulation of autophagy	17/619	300/28905	0.0566667	2.64612	4.23975	0.000288127	0.00196203	0.00123855	11596/12125/14580/15368/80888/16145/60440/15944/54396/101613/257632/56312/24088/228775/20128/209387/12257	17
AC_4	AC_4	GO:0019884	antigen processing and presentation of exogenous antigen	7/619	60/28905	0.116667	5.4479	5.10192	0.000288458	0.00196203	0.00123855	14130/14960/14964/15015/110557/15018/15040	7
AC_4	AC_4	GO:0006925	inflammatory cell apoptotic process	5/619	28/28905	0.178571	8.33862	5.7472	0.000289552	0.00196362	0.00123955	12505/14102/14130/16193/257632	5
AC_4	AC_4	GO:0062098	regulation of programmed necrotic cell death	5/619	28/28905	0.178571	8.33862	5.7472	0.000289552	0.00196362	0.00123955	12370/12389/56312/12257/58203	5
AC_4	AC_4	GO:0007015	actin filament organization	23/619	477/28905	0.048218	2.2516	4.07747	0.000290799	0.00196915	0.00124304	11867/230837/11567/12332/12363/14219/12798/234683/192176/227753/15894/404710/17295/50490/101497/19354/73121/11854/80837/20194/18816/21346/24088	23
AC_4	AC_4	GO:0000082	G1/S transition of mitotic cell cycle	14/619	219/28905	0.0639269	2.98515	4.36234	0.000291434	0.00197053	0.00124391	11504/12534/12571/12579/27214/52679/14841/404710/381293/14726/57913/20135/20460/106795	14
AC_4	AC_4	GO:0032733	positive regulation of interleukin-10 production	6/619	43/28905	0.139535	6.51576	5.35445	0.00029255	0.00197223	0.00124498	12051/60533/16193/100038882/257632/24088	6
AC_4	AC_4	GO:0043277	apoptotic cell clearance	6/619	43/28905	0.139535	6.51576	5.35445	0.00029255	0.00197223	0.00124498	12266/20296/73182/21817/21825/319581	6
AC_4	AC_4	GO:0002708	positive regulation of lymphocyte mediated immunity	12/619	169/28905	0.0710059	3.31571	4.46636	0.00030154	0.00202984	0.00128135	12266/56708/14964/15015/110557/15018/15040/16177/16193/257632/52118/58185	12
AC_4	AC_4	GO:2001242	regulation of intrinsic apoptotic signaling pathway	13/619	194/28905	0.0670103	3.12913	4.40167	0.000302102	0.00203062	0.00128184	12125/12062/12235/12389/12505/26427/74041/14130/60530/15507/17390/56312/18793	13
AC_4	AC_4	GO:0008585	female gonad development	10/619	122/28905	0.0819672	3.82756	4.62981	0.000303613	0.00203479	0.00128447	11504/11622/94109/14313/17390/56312/18783/19288/12394/18787	10
AC_4	AC_4	GO:0032945	negative regulation of mononuclear cell proliferation	10/619	122/28905	0.0819672	3.82756	4.62981	0.000303613	0.00203479	0.00128447	60533/12505/14130/15223/14960/14964/15015/110557/15018/15040	10
AC_4	AC_4	GO:0141091	transforming growth factor beta receptor superfamily signaling pathway	19/619	359/28905	0.0529248	2.47139	4.14993	0.000308273	0.00206049	0.00130069	12389/20296/16007/235505/12579/241324/100952/14118/14313/83554/14538/15446/14725/268935/240725/21813/21815/21825/72789	19
AC_4	AC_4	GO:0010715	regulation of extracellular matrix disassembly	4/619	16/28905	0.25	11.6741	6.31775	0.000308802	0.00206049	0.00130069	12305/16193/30060/14726	4
AC_4	AC_4	GO:0070278	extracellular matrix constituent secretion	4/619	16/28905	0.25	11.6741	6.31775	0.000308802	0.00206049	0.00130069	14219/26427/21937/195209	4
AC_4	AC_4	GO:0002377	immunoglobulin production	16/619	275/28905	0.0581818	2.71687	4.23187	0.000321649	0.00214308	0.00135283	56708/13844/26909/14102/14118/14130/14190/14964/15015/110557/15018/15040/16193/80859/257632/235587	16
AC_4	AC_4	GO:0051098	regulation of binding	19/619	361/28905	0.0526316	2.4577	4.1229	0.000330285	0.00219741	0.00138713	11596/12306/20878/67177/26903/15364/15950/15951/226695/381308/16878/17295/100040462/18008/18793/18817/20194/21943/228775	19
AC_4	AC_4	GO:0006953	acute-phase response	6/619	44/28905	0.136364	6.36768	5.27103	0.000332671	0.00220364	0.00139106	14268/16193/16803/20716/18816/21943	6
AC_4	AC_4	GO:0032480	negative regulation of type I interferon production	6/619	44/28905	0.136364	6.36768	5.27103	0.000332671	0.00220364	0.00139106	17472/16145/15944/54396/19698/67664	6
AC_4	AC_4	GO:1903670	regulation of sprouting angiogenesis	6/619	44/28905	0.136364	6.36768	5.27103	0.000332671	0.00220364	0.00139106	26427/242705/16402/80837/21825/329278	6
AC_4	AC_4	GO:0010821	regulation of mitochondrion organization	11/619	147/28905	0.0748299	3.49428	4.48501	0.000340469	0.00225203	0.00142161	20878/12125/14102/15937/16145/15944/54396/257632/18793/22035/12257	11
AC_4	AC_4	GO:0001778	plasma membrane repair	5/619	29/28905	0.172414	8.05108	5.61985	0.000343753	0.00226391	0.00142911	66395/12306/26903/226101/20194	5
AC_4	AC_4	GO:0010955	negative regulation of protein processing	5/619	29/28905	0.172414	8.05108	5.61985	0.000343753	0.00226391	0.00142911	16178/18791/18787/18816/21825	5
AC_4	AC_4	GO:1903318	negative regulation of protein maturation	5/619	29/28905	0.172414	8.05108	5.61985	0.000343753	0.00226391	0.00142911	16178/18791/18787/18816/21825	5
AC_4	AC_4	GO:0001913	T cell mediated cytotoxicity	8/619	81/28905	0.0987654	4.61198	4.81559	0.000344555	0.00226592	0.00143038	11596/14964/15015/110557/15018/15040/52118/74732	8
AC_4	AC_4	GO:0010717	regulation of epithelial to mesenchymal transition	9/619	102/28905	0.0882353	4.12026	4.66993	0.000349462	0.00229159	0.00144658	11596/241324/14538/384009/15451/16193/94352/14726/21813	9
AC_4	AC_4	GO:0071774	response to fibroblast growth factor	9/619	102/28905	0.0882353	4.12026	4.66993	0.000349462	0.00229159	0.00144658	14219/12505/26427/11854/20419/240725/72043/21825/22695	9
AC_4	AC_4	GO:0046545	development of primary female sexual characteristics	10/619	125/28905	0.08	3.7357	4.53437	0.00036909	0.00241683	0.00152564	11504/11622/94109/14313/17390/56312/18783/19288/12394/18787	10
AC_4	AC_4	GO:0002639	positive regulation of immunoglobulin production	8/619	82/28905	0.097561	4.55574	4.76986	0.000374753	0.00244689	0.00154461	56708/13844/14964/15015/110557/15018/15040/16193	8
AC_4	AC_4	GO:0010324	membrane invagination	8/619	82/28905	0.097561	4.55574	4.76986	0.000374753	0.00244689	0.00154461	11596/12266/14130/227753/16398/16803/21825/319581	8
AC_4	AC_4	GO:0002863	positive regulation of inflammatory response to antigenic stimulus	6/619	45/28905	0.133333	6.22617	5.19015	0.000376973	0.00245786	0.00155154	12266/14964/15015/110557/15018/15040	6
AC_4	AC_4	GO:0007548	sex differentiation	18/619	336/28905	0.0535714	2.50159	4.09554	0.000380626	0.00247814	0.00156434	11504/11622/12316/12125/237911/94109/192176/14313/15364/15894/228421/14725/17390/56312/18783/19288/12394/18787	18
AC_4	AC_4	GO:0060562	epithelial tube morphogenesis	20/619	395/28905	0.0506329	2.36437	4.03897	0.00038295	0.00248972	0.00157165	11535/11622/12370/12505/94109/15945/12767/12305/13836/15364/16411/240641/16819/14725/17295/19143/20460/21813/21815/21923	20
AC_4	AC_4	GO:0000077	DNA damage checkpoint signaling	10/619	126/28905	0.0793651	3.70605	4.50321	0.000393369	0.0025502	0.00160983	12021/12189/12534/269582/26427/52679/15937/57913/18817/77011	10
AC_4	AC_4	GO:1905954	positive regulation of lipid localization	10/619	126/28905	0.0793651	3.70605	4.50321	0.000393369	0.0025502	0.00160983	12306/56745/12266/12389/78896/18442/18783/11520/12394/21943	10
AC_4	AC_4	GO:0060100	positive regulation of phagocytosis, engulfment	4/619	17/28905	0.235294	10.9874	6.09333	0.000397002	0.00256645	0.00162009	11596/12266/16398/16803	4
AC_4	AC_4	GO:1905155	positive regulation of membrane invagination	4/619	17/28905	0.235294	10.9874	6.09333	0.000397002	0.00256645	0.00162009	11596/12266/16398/16803	4
AC_4	AC_4	GO:2001234	negative regulation of apoptotic signaling pathway	15/619	253/28905	0.0592885	2.76855	4.17965	0.000401636	0.00259274	0.00163668	12062/12189/12505/12824/26427/74041/60530/15368/15507/15894/15937/414801/16854/18793/18787	15
AC_4	AC_4	GO:0002729	positive regulation of natural killer cell cytokine production	5/619	30/28905	0.166667	7.78271	5.49847	0.000405289	0.0026016	0.00164228	14964/15015/110557/15018/15040	5
AC_4	AC_4	GO:0044346	fibroblast apoptotic process	5/619	30/28905	0.166667	7.78271	5.49847	0.000405289	0.0026016	0.00164228	12125/12364/74041/56312/12703	5
AC_4	AC_4	GO:1901524	regulation of mitophagy	5/619	30/28905	0.166667	7.78271	5.49847	0.000405289	0.0026016	0.00164228	16145/15944/54396/257632/12257	5
AC_4	AC_4	GO:1902042	negative regulation of extrinsic apoptotic signaling pathway via death domain receptors	5/619	30/28905	0.166667	7.78271	5.49847	0.000405289	0.0026016	0.00164228	12189/15368/15894/414801/18787	5
AC_4	AC_4	GO:0001558	regulation of cell growth	22/619	458/28905	0.0480349	2.24305	3.96682	0.000411306	0.00263652	0.00166432	12189/69550/22403/12505/12803/66102/12767/12305/14268/15200/15451/16009/29817/75426/381293/100040462/20348/55948/70129/20698/21923/27279	22
AC_4	AC_4	GO:0048762	mesenchymal cell differentiation	15/619	254/28905	0.0590551	2.75765	4.16216	0.000418621	0.00267964	0.00169154	11596/241324/192176/14268/14538/384009/15117/15364/15451/16193/94352/14726/18793/20348/21813	15
AC_4	AC_4	GO:0018105	peptidyl-serine phosphorylation	17/619	310/28905	0.0548387	2.56076	4.08707	0.000420022	0.00268485	0.00169482	20878/12062/12389/12505/12534/269582/16145/16193/15944/54396/16878/26415/17295/52033/18817/269019/22137	17
AC_4	AC_4	GO:0030098	lymphocyte differentiation	23/619	490/28905	0.0469388	2.19187	3.93632	0.000423468	0.00270309	0.00170634	11622/12051/12505/12571/56708/14102/14190/15223/14960/15507/16145/16193/16194/16852/80859/19698/58185/12394/12703/20442/21813/21949/22165	23
AC_4	AC_4	GO:0000079	regulation of cyclin-dependent protein serine/threonine kinase activity	7/619	64/28905	0.109375	5.10741	4.86621	0.000431067	0.00273629	0.0017273	268697/12442/12449/12579/18817/55948/20460	7
AC_4	AC_4	GO:0035825	homologous recombination	7/619	64/28905	0.109375	5.10741	4.86621	0.000431067	0.00273629	0.0017273	234396/12021/12189/237911/19362/21973/69716	7
AC_4	AC_4	GO:0043616	keratinocyte proliferation	7/619	64/28905	0.109375	5.10741	4.86621	0.000431067	0.00273629	0.0017273	235505/14313/15117/80859/55948/21816/22695	7
AC_4	AC_4	GO:0090303	positive regulation of wound healing	7/619	64/28905	0.109375	5.10741	4.86621	0.000431067	0.00273629	0.0017273	20296/12767/15200/18791/18787/18816/21825	7
AC_4	AC_4	GO:0018107	peptidyl-threonine phosphorylation	9/619	105/28905	0.0857143	4.00254	4.55959	0.000433319	0.00274295	0.0017315	12534/16145/15944/54396/17295/52033/18817/20698/22137	9
AC_4	AC_4	GO:0042130	negative regulation of T cell proliferation	9/619	105/28905	0.0857143	4.00254	4.55959	0.000433319	0.00274295	0.0017315	60533/12505/15223/14960/14964/15015/110557/15018/15040	9
AC_4	AC_4	GO:0048002	antigen processing and presentation of peptide antigen	8/619	84/28905	0.0952381	4.44727	4.68057	0.000441615	0.00279159	0.00176221	14130/14960/14964/15015/110557/15018/15040/21354	8
AC_4	AC_4	GO:0048534	hematopoietic or lymphoid organ development	10/619	128/28905	0.078125	3.64815	4.44184	0.000445926	0.00281106	0.0017745	11622/12125/12051/12442/12579/14102/80859/14726/209086/21943	10
AC_4	AC_4	GO:0070664	negative regulation of leukocyte proliferation	10/619	128/28905	0.078125	3.64815	4.44184	0.000445926	0.00281106	0.0017745	60533/12505/14130/15223/14960/14964/15015/110557/15018/15040	10
AC_4	AC_4	GO:0030510	regulation of BMP signaling pathway	9/619	106/28905	0.0849057	3.96478	4.52371	0.000464696	0.00292131	0.0018441	12389/16007/241324/14118/14313/83554/14725/268935/240725	9
AC_4	AC_4	GO:0072091	regulation of stem cell proliferation	9/619	106/28905	0.0849057	3.96478	4.52371	0.000464696	0.00292131	0.0018441	235505/14825/14235/15364/15944/17480/20204/55948/21813	9
AC_4	AC_4	GO:0071674	mononuclear cell migration	13/619	203/28905	0.0640394	2.9904	4.2099	0.000466429	0.00292817	0.00184843	11596/20296/20306/15945/66102/13601/15894/16854/17123/17698/18787/21825/21943	13
AC_4	AC_4	GO:0050767	regulation of neurogenesis	23/619	494/28905	0.0465587	2.17412	3.89377	0.000473761	0.00295219	0.00186359	12306/12316/12579/224171/56708/12767/13844/14102/14268/14580/15364/16193/16878/14725/17295/20194/20348/20317/21817/24088/27279/12257/22352	23
AC_4	AC_4	GO:0051261	protein depolymerization	10/619	129/28905	0.0775194	3.61987	4.41161	0.000474314	0.00295219	0.00186359	11567/12332/14219/80986/26903/227753/228421/73804/18008/72119	10
AC_4	AC_4	GO:0002370	natural killer cell cytokine production	5/619	31/28905	0.16129	7.53166	5.38257	0.000474783	0.00295219	0.00186359	14964/15015/110557/15018/15040	5
AC_4	AC_4	GO:0002727	regulation of natural killer cell cytokine production	5/619	31/28905	0.16129	7.53166	5.38257	0.000474783	0.00295219	0.00186359	14964/15015/110557/15018/15040	5
AC_4	AC_4	GO:0015721	bile acid and bile salt transport	5/619	31/28905	0.16129	7.53166	5.38257	0.000474783	0.00295219	0.00186359	75750/28250/108096/28254/101488	5
AC_4	AC_4	GO:0090594	inflammatory response to wounding	5/619	31/28905	0.16129	7.53166	5.38257	0.000474783	0.00295219	0.00186359	12505/15368/16193/80859/21857	5
AC_4	AC_4	GO:2000564	regulation of CD8-positive, alpha-beta T cell proliferation	5/619	31/28905	0.16129	7.53166	5.38257	0.000474783	0.00295219	0.00186359	14964/15015/110557/15018/15040	5
AC_4	AC_4	GO:0060485	mesenchyme development	17/619	314/28905	0.0541401	2.52814	4.02766	0.000485812	0.00301666	0.00190429	23794/11596/241324/192176/14268/14538/384009/15117/15364/15451/16193/94352/14726/18793/20348/21813/21825	17
AC_4	AC_4	GO:0001649	osteoblast differentiation	14/619	231/28905	0.0606061	2.83008	4.13114	0.000498449	0.00309093	0.00195117	11622/16007/12571/12609/114584/26427/13836/60530/15951/16009/16193/268935/329278/68527	14
AC_4	AC_4	GO:0000076	DNA replication checkpoint signaling	4/619	18/28905	0.222222	10.377	5.88688	0.000501822	0.00309502	0.00195375	23834/67177/269582/77011	4
AC_4	AC_4	GO:0002830	positive regulation of type 2 immune response	4/619	18/28905	0.222222	10.377	5.88688	0.000501822	0.00309502	0.00195375	56708/16193/257632/58185	4
AC_4	AC_4	GO:0043252	sodium-independent organic anion transport	4/619	18/28905	0.222222	10.377	5.88688	0.000501822	0.00309502	0.00195375	28250/108096/28254/101488	4
AC_4	AC_4	GO:1903729	regulation of plasma membrane organization	4/619	18/28905	0.222222	10.377	5.88688	0.000501822	0.00309502	0.00195375	66395/12306/227753/20194	4
AC_4	AC_4	GO:1904035	regulation of epithelial cell apoptotic process	10/619	130/28905	0.0769231	3.59202	4.38169	0.000504185	0.0031054	0.0019603	11596/57875/12223/227753/15368/15894/56312/18787/21825/22695	10
AC_4	AC_4	GO:0031102	neuron projection regeneration	7/619	66/28905	0.106061	4.95264	4.75562	0.000520905	0.00320406	0.00202258	11535/12803/14102/192176/14580/17390/21923	7
AC_4	AC_4	GO:0042267	natural killer cell mediated cytotoxicity	9/619	108/28905	0.0833333	3.89136	4.45326	0.00053306	0.00327225	0.00206562	93694/14964/15015/110557/15018/15040/52118/74732/21354	9
AC_4	AC_4	GO:0031346	positive regulation of cell projection organization	22/619	467/28905	0.0471092	2.19982	3.86692	0.000533689	0.00327225	0.00206562	11504/11826/11567/12803/12305/13844/192176/14268/15507/16193/16398/16819/16878/17295/18198/18442/19354/26563/20317/20698/27279/329278	22
AC_4	AC_4	GO:0046660	female sex differentiation	11/619	155/28905	0.0709677	3.31393	4.27303	0.000534142	0.00327225	0.00206562	11504/11622/94109/14313/14725/17390/56312/18783/19288/12394/18787	11
AC_4	AC_4	GO:0003014	renal system process	10/619	131/28905	0.0763359	3.5646	4.35205	0.000535599	0.00327677	0.00206848	11535/11826/11829/12223/227753/269823/18816/84112/240725/72043	10
AC_4	AC_4	GO:0010799	regulation of peptidyl-threonine phosphorylation	6/619	48/28905	0.125	5.83704	4.9615	0.000537995	0.00327825	0.00206941	16145/15944/54396/17295/18817/20698	6
AC_4	AC_4	GO:0019885	antigen processing and presentation of endogenous peptide antigen via MHC class I	6/619	48/28905	0.125	5.83704	4.9615	0.000537995	0.00327825	0.00206941	14964/15015/110557/15018/15040/21354	6
AC_4	AC_4	GO:0045740	positive regulation of DNA replication	6/619	48/28905	0.125	5.83704	4.9615	0.000537995	0.00327825	0.00206941	12534/67177/27214/52679/16193/17295	6
AC_4	AC_4	GO:0015849	organic acid transport	19/619	376/28905	0.0505319	2.35965	3.9257	0.000543656	0.00330833	0.0020884	12062/56188/14580/14725/18037/18442/18783/11520/75750/20501/80879/20514/50934/28250/108096/28254/101488/21825/21943	19
AC_4	AC_4	GO:0035740	CD8-positive, alpha-beta T cell proliferation	5/619	32/28905	0.15625	7.29629	5.27172	0.000552875	0.00335548	0.00211817	14964/15015/110557/15018/15040	5
AC_4	AC_4	GO:1903146	regulation of autophagy of mitochondrion	5/619	32/28905	0.15625	7.29629	5.27172	0.000552875	0.00335548	0.00211817	16145/15944/54396/257632/12257	5
AC_4	AC_4	GO:0042269	regulation of natural killer cell mediated cytotoxicity	8/619	87/28905	0.091954	4.29391	4.55175	0.000559769	0.00339281	0.00214173	93694/14964/15015/110557/15018/15040/52118/21354	8
AC_4	AC_4	GO:0043154	negative regulation of cysteine-type endopeptidase activity involved in apoptotic process	7/619	67/28905	0.104478	4.87872	4.70199	0.000571089	0.00344313	0.0021735	11826/11799/12505/17948/18793/55948/21825	7
AC_4	AC_4	GO:0060337	type I interferon-mediated signaling pathway	7/619	67/28905	0.104478	4.87872	4.70199	0.000571089	0.00344313	0.0021735	66141/74482/54123/100038882/434341/246730/58203	7
AC_4	AC_4	GO:0071357	cellular response to type I interferon	7/619	67/28905	0.104478	4.87872	4.70199	0.000571089	0.00344313	0.0021735	66141/74482/54123/100038882/434341/246730/58203	7
AC_4	AC_4	GO:1905517	macrophage migration	7/619	67/28905	0.104478	4.87872	4.70199	0.000571089	0.00344313	0.0021735	20296/12527/12798/100952/16854/17390/21825	7
AC_4	AC_4	GO:0002483	antigen processing and presentation of endogenous peptide antigen	6/619	49/28905	0.122449	5.71791	4.88954	0.000602097	0.00362297	0.00228702	14964/15015/110557/15018/15040/21354	6
AC_4	AC_4	GO:0002040	sprouting angiogenesis	10/619	133/28905	0.075188	3.511	4.29364	0.0006033	0.00362297	0.00228702	26427/242705/52679/13836/15368/16402/94352/80837/21825/329278	10
AC_4	AC_4	GO:0071675	regulation of mononuclear cell migration	10/619	133/28905	0.075188	3.511	4.29364	0.0006033	0.00362297	0.00228702	11596/20296/20306/15945/13601/16854/17123/17698/18787/21825	10
AC_4	AC_4	GO:0006809	nitric oxide biosynthetic process	8/619	88/28905	0.0909091	4.24512	4.5101	0.000604394	0.00362477	0.00228816	12389/13078/15894/16193/19288/19733/24088/12257	8
AC_4	AC_4	GO:0018209	peptidyl-serine modification	17/619	321/28905	0.0529595	2.47301	3.92587	0.000622404	0.00372413	0.00235088	20878/12062/12389/12505/12534/269582/16145/16193/15944/54396/16878/26415/17295/52033/18817/269019/22137	17
AC_4	AC_4	GO:0003159	morphogenesis of an endothelium	4/619	19/28905	0.210526	9.8308	5.69602	0.000624928	0.00372413	0.00235088	15945/12767/16411/16819	4
AC_4	AC_4	GO:0061154	endothelial tube morphogenesis	4/619	19/28905	0.210526	9.8308	5.69602	0.000624928	0.00372413	0.00235088	15945/12767/16411/16819	4
AC_4	AC_4	GO:0070431	nucleotide-binding oligomerization domain containing 2 signaling pathway	4/619	19/28905	0.210526	9.8308	5.69602	0.000624928	0.00372413	0.00235088	16145/15944/54396/257632	4
AC_4	AC_4	GO:0001914	regulation of T cell mediated cytotoxicity	7/619	68/28905	0.102941	4.80697	4.64941	0.00062504	0.00372413	0.00235088	11596/14964/15015/110557/15018/15040/52118	7
AC_4	AC_4	GO:0050829	defense response to Gram-negative bacterium	10/619	134/28905	0.0746269	3.4848	4.26486	0.000639713	0.00379479	0.00239549	11535/11826/16145/60440/15944/54396/16803/80859/18787/269855	10
AC_4	AC_4	GO:0006270	DNA replication initiation	5/619	33/28905	0.151515	7.07519	5.16556	0.000640226	0.00379479	0.00239549	23834/67177/70024/17215/77011	5
AC_4	AC_4	GO:0018149	peptide cross-linking	5/619	33/28905	0.151515	7.07519	5.16556	0.000640226	0.00379479	0.00239549	14268/20753/21816/21817/21825	5
AC_4	AC_4	GO:0032819	positive regulation of natural killer cell proliferation	5/619	33/28905	0.151515	7.07519	5.16556	0.000640226	0.00379479	0.00239549	14964/15015/110557/15018/15040	5
AC_4	AC_4	GO:0002228	natural killer cell mediated immunity	9/619	111/28905	0.0810811	3.78619	4.3507	0.000650881	0.00384298	0.0024259	93694/14964/15015/110557/15018/15040/52118/74732/21354	9
AC_4	AC_4	GO:0046330	positive regulation of JNK cascade	9/619	111/28905	0.0810811	3.78619	4.3507	0.000650881	0.00384298	0.0024259	11596/14219/245527/14130/16906/17948/257632/18816/21943	9
AC_4	AC_4	GO:0090316	positive regulation of intracellular protein transport	9/619	111/28905	0.0810811	3.78619	4.3507	0.000650881	0.00384298	0.0024259	12189/12534/13605/192176/16193/240641/55948/21937/72565	9
AC_4	AC_4	GO:0032368	regulation of lipid transport	11/619	159/28905	0.0691824	3.23056	4.17217	0.000661123	0.00389337	0.00245772	12306/56745/12389/78896/16009/18442/18783/12394/21825/21943/12257	11
AC_4	AC_4	GO:0070507	regulation of microtubule cytoskeleton organization	11/619	159/28905	0.0691824	3.23056	4.17217	0.000661123	0.00389337	0.00245772	12389/80986/26903/228421/17295/235587/18817/66468/219114/20460/72119	11
AC_4	AC_4	GO:0034599	cellular response to oxidative stress	14/619	238/28905	0.0588235	2.74684	4.00303	0.000669106	0.00393024	0.00248099	11826/13078/74041/13605/14528/212032/15507/16193/16819/26415/17295/17390/56349/20698	14
AC_4	AC_4	GO:0051091	positive regulation of DNA-binding transcription factor activity	14/619	238/28905	0.0588235	2.74684	4.00303	0.000669106	0.00393024	0.00248099	11596/11745/245527/14130/16193/257632/226421/26563/20698/24088/21943/22029/20128/209387	14
AC_4	AC_4	GO:0042092	type 2 immune response	6/619	50/28905	0.12	5.60355	4.81955	0.000671968	0.00393692	0.00248521	12051/56708/13601/16193/257632/58185	6
AC_4	AC_4	GO:0070232	regulation of T cell apoptotic process	6/619	50/28905	0.12	5.60355	4.81955	0.000671968	0.00393692	0.00248521	12125/12051/12370/60533/16854/20442	6
AC_4	AC_4	GO:0032886	regulation of microtubule-based process	15/619	266/28905	0.056391	2.63325	3.9587	0.000675546	0.00395281	0.00249523	12389/12449/80986/26903/209334/228421/100502766/17295/235587/18817/19733/66468/219114/20460/72119	15
AC_4	AC_4	GO:0031109	microtubule polymerization or depolymerization	10/619	135/28905	0.0740741	3.45898	4.23634	0.000677922	0.00395657	0.00249761	12389/14219/80986/26903/228421/73804/17295/66468/219114/72119	10
AC_4	AC_4	GO:0043244	regulation of protein-containing complex disassembly	10/619	135/28905	0.0740741	3.45898	4.23634	0.000677922	0.00395657	0.00249761	11567/12332/80986/26903/227753/16145/15944/54396/18008/72119	10
AC_4	AC_4	GO:0070231	T cell apoptotic process	7/619	69/28905	0.101449	4.7373	4.59784	0.000682956	0.00397578	0.00250974	12125/12051/12370/60533/14102/16854/20442	7
AC_4	AC_4	GO:1904029	regulation of cyclin-dependent protein kinase activity	7/619	69/28905	0.101449	4.7373	4.59784	0.000682956	0.00397578	0.00250974	268697/12442/12449/12579/18817/55948/20460	7
AC_4	AC_4	GO:0010508	positive regulation of autophagy	11/619	160/28905	0.06875	3.21037	4.14746	0.000696517	0.00404788	0.00255525	11596/12125/15368/80888/16145/15944/54396/257632/24088/20128/209387	11
AC_4	AC_4	GO:0045637	regulation of myeloid cell differentiation	14/619	239/28905	0.0585774	2.73535	3.98511	0.000697115	0.00404788	0.00255525	12370/12571/93694/14102/14118/83554/100038882/16878/17480/226421/12394/18383/21943/22695	14
AC_4	AC_4	GO:0051259	protein complex oligomerization	15/619	267/28905	0.0561798	2.62339	3.94226	0.000701988	0.0040674	0.00256757	56847/11829/12833/13605/229898/100038882/74568/101613/246730/20135/20425/20514/117167/21817/21877	15
AC_4	AC_4	GO:0002715	regulation of natural killer cell mediated immunity	8/619	90/28905	0.0888889	4.15078	4.42862	0.000702259	0.0040674	0.00256757	93694/14964/15015/110557/15018/15040/52118/21354	8
AC_4	AC_4	GO:0002244	hematopoietic progenitor cell differentiation	12/619	186/28905	0.0645161	3.01266	4.07363	0.00071329	0.00412605	0.0026046	234396/12571/12609/71988/14102/14313/83554/12394/209086/232748/21973/22695	12
AC_4	AC_4	GO:0009411	response to UV	11/619	161/28905	0.068323	3.19043	4.12294	0.000733471	0.00423742	0.0026749	11826/12051/12833/12834/74041/26415/17390/52033/68026/21857/72565	11
AC_4	AC_4	GO:0002313	mature B cell differentiation involved in immune response	5/619	34/28905	0.147059	6.8671	5.06373	0.000737511	0.00424464	0.00267945	12051/16193/16852/80859/20442	5
AC_4	AC_4	GO:0002828	regulation of type 2 immune response	5/619	34/28905	0.147059	6.8671	5.06373	0.000737511	0.00424464	0.00267945	56708/13601/16193/257632/58185	5
AC_4	AC_4	GO:0035987	endodermal cell differentiation	5/619	34/28905	0.147059	6.8671	5.06373	0.000737511	0.00424464	0.00267945	12816/12831/14268/15364/16402	5
AC_4	AC_4	GO:0032755	positive regulation of interleukin-6 production	9/619	113/28905	0.079646	3.71917	4.28429	0.000740641	0.00425193	0.00268406	11596/16007/16193/16194/16803/26415/257632/226421/24088	9
AC_4	AC_4	GO:0070227	lymphocyte apoptotic process	9/619	113/28905	0.079646	3.71917	4.28429	0.000740641	0.00425193	0.00268406	12125/12051/12370/60533/12505/14102/16854/80859/20442	9
AC_4	AC_4	GO:0070098	chemokine-mediated signaling pathway	7/619	70/28905	0.1	4.66963	4.54726	0.000745042	0.00427182	0.00269661	20296/20306/14825/15945/17329/12767/17480	7
AC_4	AC_4	GO:0007520	myoblast fusion	6/619	51/28905	0.117647	5.49368	4.75141	0.000747953	0.00427777	0.00270037	23794/12527/15945/17329/259300/23886	6
AC_4	AC_4	GO:0048010	vascular endothelial growth factor receptor signaling pathway	6/619	51/28905	0.117647	5.49368	4.75141	0.000747953	0.00427777	0.00270037	20296/12509/100952/15507/226101/240725	6
AC_4	AC_4	GO:0002643	regulation of tolerance induction	4/619	20/28905	0.2	9.33926	5.5188	0.000768004	0.00437054	0.00275893	60533/15223/12394/21813	4
AC_4	AC_4	GO:0040037	negative regulation of fibroblast growth factor receptor signaling pathway	4/619	20/28905	0.2	9.33926	5.5188	0.000768004	0.00437054	0.00275893	26427/240725/72043/21825	4
AC_4	AC_4	GO:0050687	negative regulation of defense response to virus	4/619	20/28905	0.2	9.33926	5.5188	0.000768004	0.00437054	0.00275893	14190/16145/15944/54396	4
AC_4	AC_4	GO:0060099	regulation of phagocytosis, engulfment	4/619	20/28905	0.2	9.33926	5.5188	0.000768004	0.00437054	0.00275893	11596/12266/16398/16803	4
AC_4	AC_4	GO:0071902	positive regulation of protein serine/threonine kinase activity	11/619	162/28905	0.0679012	3.17074	4.09861	0.00077204	0.00438803	0.00276997	11596/16475/15364/16145/15944/54396/50490/320207/20460/21825/21943	11
AC_4	AC_4	GO:0018210	peptidyl-threonine modification	9/619	114/28905	0.0789474	3.68655	4.25165	0.000789163	0.00447977	0.00282788	12534/16145/15944/54396/17295/52033/18817/20698/22137	9
AC_4	AC_4	GO:0009636	response to toxic substance	10/619	138/28905	0.0724638	3.38379	4.15239	0.000804	0.00455833	0.00287748	11622/12833/13078/14102/14528/14778/16819/56312/269823/18400	10
AC_4	AC_4	GO:0002224	toll-like receptor signaling pathway	7/619	71/28905	0.0985915	4.60386	4.49762	0.000811507	0.00458949	0.00289714	60533/14283/54123/80859/101613/24088/20128	7
AC_4	AC_4	GO:0008347	glial cell migration	7/619	71/28905	0.0985915	4.60386	4.49762	0.000811507	0.00458949	0.00289714	20296/12527/14102/14268/18441/12257/22352	7
AC_4	AC_4	GO:0002064	epithelial cell development	14/619	243/28905	0.0576132	2.69032	3.91433	0.000819289	0.00462777	0.00292131	229595/12571/386463/12767/13836/192176/15894/17295/17698/13610/55948/19143/21937/22352	14
AC_4	AC_4	GO:0019883	antigen processing and presentation of endogenous antigen	6/619	52/28905	0.115385	5.38803	4.68505	0.000830408	0.00467899	0.00295364	14964/15015/110557/15018/15040/21354	6
AC_4	AC_4	GO:0033628	regulation of cell adhesion mediated by integrin	6/619	52/28905	0.115385	5.38803	4.68505	0.000830408	0.00467899	0.00295364	13078/13836/16878/234839/27205/18787	6
AC_4	AC_4	GO:0050769	positive regulation of neurogenesis	17/619	330/28905	0.0515152	2.40557	3.79886	0.000845413	0.00474601	0.00299595	12316/224171/56708/12767/13844/14268/14580/16193/16878/14725/17295/20317/21817/24088/27279/12257/22352	17
AC_4	AC_4	GO:0032815	negative regulation of natural killer cell activation	5/619	35/28905	0.142857	6.6709	4.96593	0.000845422	0.00474601	0.00299595	14964/15015/110557/15018/15040	5
AC_4	AC_4	GO:0032817	regulation of natural killer cell proliferation	5/619	35/28905	0.142857	6.6709	4.96593	0.000845422	0.00474601	0.00299595	14964/15015/110557/15018/15040	5
AC_4	AC_4	GO:0046209	nitric oxide metabolic process	8/619	93/28905	0.0860215	4.01688	4.31074	0.000872601	0.00489257	0.00308847	12389/13078/15894/16193/19288/19733/24088/12257	8
AC_4	AC_4	GO:0032507	maintenance of protein location in cell	7/619	72/28905	0.0972222	4.53992	4.4489	0.000882566	0.00494237	0.0031199	12021/12389/227753/15277/105785/19073/12257	7
AC_4	AC_4	GO:0051962	positive regulation of nervous system development	19/619	392/28905	0.0484694	2.26334	3.72546	0.000893628	0.00499819	0.00315514	12316/224171/56708/12767/13844/14268/14580/16193/16878/14725/17295/18198/20317/21817/21826/24088/27279/12257/22352	19
AC_4	AC_4	GO:0003158	endothelium development	10/619	140/28905	0.0714286	3.33545	4.09771	0.000898303	0.00501818	0.00316776	15945/12767/15894/16411/16819/17295/17698/14726/13610/21937	10
AC_4	AC_4	GO:0042088	T-helper 1 type immune response	6/619	53/28905	0.113208	5.28637	4.62039	0.000919696	0.00513141	0.00323923	12051/16068/16177/80859/18783/19698	6
AC_4	AC_4	GO:0002281	macrophage activation involved in immune response	4/619	21/28905	0.190476	8.89453	5.3536	0.000932744	0.0051852	0.00327319	26903/16803/216161/84112	4
AC_4	AC_4	GO:0051770	positive regulation of nitric-oxide synthase biosynthetic process	4/619	21/28905	0.190476	8.89453	5.3536	0.000932744	0.0051852	0.00327319	83397/20296/257632/24088	4
AC_4	AC_4	GO:1905153	regulation of membrane invagination	4/619	21/28905	0.190476	8.89453	5.3536	0.000932744	0.0051852	0.00327319	11596/12266/16398/16803	4
AC_4	AC_4	GO:0033209	tumor necrosis factor-mediated signaling pathway	8/619	94/28905	0.0851064	3.97415	4.27254	0.000936219	0.00519818	0.00328138	21948/245527/17948/20698/18383/21937/21943/22029	8
AC_4	AC_4	GO:0030032	lamellipodium assembly	7/619	73/28905	0.0958904	4.47773	4.40107	0.00095844	0.00531208	0.00335328	66610/16475/11826/11567/13836/19354/11854	7
AC_4	AC_4	GO:0044843	cell cycle G1/S phase transition	14/619	247/28905	0.0566802	2.64675	3.84497	0.000959061	0.00531208	0.00335328	11504/12534/12571/12579/27214/52679/14841/404710/381293/14726/57913/20135/20460/106795	14
AC_4	AC_4	GO:0048708	astrocyte differentiation	8/619	95/28905	0.0842105	3.93232	4.23487	0.0010035	0.00553805	0.00349593	11596/56708/12803/14580/15364/16878/26563/22352	8
AC_4	AC_4	GO:0051781	positive regulation of cell division	8/619	95/28905	0.0842105	3.93232	4.23487	0.0010035	0.00553805	0.00349593	11799/12223/23834/52276/13605/381293/240641/71819	8
AC_4	AC_4	GO:2001057	reactive nitrogen species metabolic process	8/619	95/28905	0.0842105	3.93232	4.23487	0.0010035	0.00553805	0.00349593	12389/13078/15894/16193/19288/19733/24088/12257	8
AC_4	AC_4	GO:0043392	negative regulation of DNA binding	6/619	54/28905	0.111111	5.18848	4.55734	0.00101619	0.00559456	0.0035316	15364/15950/15951/226695/381308/100040462	6
AC_4	AC_4	GO:0050732	negative regulation of peptidyl-tyrosine phosphorylation	6/619	54/28905	0.111111	5.18848	4.55734	0.00101619	0.00559456	0.0035316	12389/108900/233328/547253/12703/12702	6
AC_4	AC_4	GO:0034340	response to type I interferon	7/619	74/28905	0.0945946	4.41722	4.35409	0.00103935	0.00571519	0.00360775	66141/74482/54123/100038882/434341/246730/58203	7
AC_4	AC_4	GO:0002604	regulation of dendritic cell antigen processing and presentation	3/619	10/28905	0.3	14.0089	6.08649	0.00104819	0.00571559	0.003608	14190/257632/21825	3
AC_4	AC_4	GO:0032836	glomerular basement membrane development	3/619	10/28905	0.3	14.0089	6.08649	0.00104819	0.00571559	0.003608	12828/240725/72043	3
AC_4	AC_4	GO:0033212	iron import into cell	3/619	10/28905	0.3	14.0089	6.08649	0.00104819	0.00571559	0.003608	16819/213053/117167	3
AC_4	AC_4	GO:0070391	response to lipoteichoic acid	3/619	10/28905	0.3	14.0089	6.08649	0.00104819	0.00571559	0.003608	12475/16803/24088	3
AC_4	AC_4	GO:0071223	cellular response to lipoteichoic acid	3/619	10/28905	0.3	14.0089	6.08649	0.00104819	0.00571559	0.003608	12475/16803/24088	3
AC_4	AC_4	GO:0090091	positive regulation of extracellular matrix disassembly	3/619	10/28905	0.3	14.0089	6.08649	0.00104819	0.00571559	0.003608	16193/30060/14726	3
AC_4	AC_4	GO:1902412	regulation of mitotic cytokinesis	3/619	10/28905	0.3	14.0089	6.08649	0.00104819	0.00571559	0.003608	11799/52276/240641	3
AC_4	AC_4	GO:0043280	positive regulation of cysteine-type endopeptidase activity involved in apoptotic process	9/619	119/28905	0.0756303	3.53165	4.09379	0.00107214	0.00583918	0.00368602	12125/12370/16007/12828/14102/227753/57913/22035/72565	9
AC_4	AC_4	GO:0071560	cellular response to transforming growth factor beta stimulus	14/619	250/28905	0.056	2.61499	3.79384	0.00107661	0.00585653	0.00369697	12389/20296/235505/12579/100952/14118/14538/15446/80859/12394/18787/21813/21825/72789	14
AC_4	AC_4	GO:0045581	negative regulation of T cell differentiation	6/619	55/28905	0.109091	5.09414	4.49583	0.00112027	0.00608271	0.00383975	12505/14190/15223/15507/12394/12703	6
AC_4	AC_4	GO:0043374	CD8-positive, alpha-beta T cell differentiation	4/619	22/28905	0.181818	8.49023	5.19905	0.00112085	0.00608271	0.00383975	16145/12394/12703/21949	4
AC_4	AC_4	GO:0045428	regulation of nitric oxide biosynthetic process	7/619	75/28905	0.0933333	4.35832	4.30793	0.00112554	0.0061009	0.00385123	12389/15894/16193/19288/19733/24088/12257	7
AC_4	AC_4	GO:0002312	B cell activation involved in immune response	8/619	97/28905	0.0824742	3.85124	4.16104	0.00114964	0.00622417	0.00392904	12051/56708/26909/16193/16852/80859/235587/20442	8
AC_4	AC_4	GO:0003018	vascular process in circulatory system	14/619	253/28905	0.055336	2.58398	3.74345	0.00120602	0.00652163	0.00411682	11535/11596/11622/83397/12062/12389/14528/15894/109700/17390/18441/18442/18816/20514	14
AC_4	AC_4	GO:0060251	regulation of glial cell proliferation	6/619	56/28905	0.107143	5.00317	4.4358	0.00123233	0.00665603	0.00420166	12579/14102/14580/16193/12257/22352	6
AC_4	AC_4	GO:0071559	response to transforming growth factor beta	14/619	255/28905	0.054902	2.56372	3.71026	0.00129933	0.00700965	0.00442488	12389/20296/235505/12579/100952/14118/14538/15446/80859/12394/18787/21813/21825/72789	14
AC_4	AC_4	GO:0046942	carboxylic acid transport	18/619	374/28905	0.0481283	2.24741	3.59192	0.00130533	0.00703368	0.00444006	12062/14580/14725/18037/18442/18783/11520/75750/20501/80879/20514/50934/28250/108096/28254/101488/21825/21943	18
AC_4	AC_4	GO:0030856	regulation of epithelial cell differentiation	11/619	173/28905	0.0635838	2.96913	3.84284	0.00131909	0.00709943	0.00448156	12389/235505/15223/14313/16878/17133/13610/18787/55948/21937/22695	11
AC_4	AC_4	GO:0002693	positive regulation of cellular extravasation	4/619	23/28905	0.173913	8.12109	5.054	0.00133402	0.00715448	0.00451631	11596/20296/15894/16177	4
AC_4	AC_4	GO:0035872	nucleotide-binding domain, leucine rich repeat containing receptor signaling pathway	4/619	23/28905	0.173913	8.12109	5.054	0.00133402	0.00715448	0.00451631	16145/15944/54396/257632	4
AC_4	AC_4	GO:0090141	positive regulation of mitochondrial fission	4/619	23/28905	0.173913	8.12109	5.054	0.00133402	0.00715448	0.00451631	20878/16145/15944/54396	4
AC_4	AC_4	GO:0034113	heterotypic cell-cell adhesion	6/619	57/28905	0.105263	4.9154	4.37718	0.00135276	0.00724645	0.00457437	11596/12505/14538/16402/16411/17123	6
AC_4	AC_4	GO:0014902	myotube differentiation	10/619	148/28905	0.0675676	3.15515	3.88845	0.00137073	0.00733414	0.00462972	23794/12527/12833/15945/17329/26903/259300/23886/17295/234839	10
AC_4	AC_4	GO:0014002	astrocyte development	5/619	39/28905	0.128205	5.9867	4.6099	0.00139765	0.00744944	0.00470251	11596/12803/14580/26563/22352	5
AC_4	AC_4	GO:0032736	positive regulation of interleukin-13 production	5/619	39/28905	0.128205	5.9867	4.6099	0.00139765	0.00744944	0.00470251	14964/15015/110557/15018/15040	5
AC_4	AC_4	GO:0001912	positive regulation of leukocyte mediated cytotoxicity	8/619	100/28905	0.08	3.7357	4.0539	0.00140018	0.00744944	0.00470251	20296/14825/14964/15015/110557/15018/15040/52118	8
AC_4	AC_4	GO:0006970	response to osmotic stress	8/619	100/28905	0.08	3.7357	4.0539	0.00140018	0.00744944	0.00470251	11826/12062/26903/16398/26415/226594/19698/20528	8
AC_4	AC_4	GO:0080164	regulation of nitric oxide metabolic process	7/619	78/28905	0.0897436	4.19069	4.17418	0.00141809	0.00744944	0.00470251	12389/15894/16193/19288/19733/24088/12257	7
AC_4	AC_4	GO:0001765	membrane raft assembly	3/619	11/28905	0.272727	12.7354	5.75874	0.0014184	0.00744944	0.00470251	12389/12833/20194	3
AC_4	AC_4	GO:0002246	wound healing involved in inflammatory response	3/619	11/28905	0.272727	12.7354	5.75874	0.0014184	0.00744944	0.00470251	12505/15368/21857	3
AC_4	AC_4	GO:0002645	positive regulation of tolerance induction	3/619	11/28905	0.272727	12.7354	5.75874	0.0014184	0.00744944	0.00470251	60533/15223/21813	3
AC_4	AC_4	GO:0032661	regulation of interleukin-18 production	3/619	11/28905	0.272727	12.7354	5.75874	0.0014184	0.00744944	0.00470251	229898/257632/24088	3
AC_4	AC_4	GO:0033313	meiotic cell cycle checkpoint signaling	3/619	11/28905	0.272727	12.7354	5.75874	0.0014184	0.00744944	0.00470251	76464/69716/22137	3
AC_4	AC_4	GO:0033314	mitotic DNA replication checkpoint signaling	3/619	11/28905	0.272727	12.7354	5.75874	0.0014184	0.00744944	0.00470251	23834/269582/77011	3
AC_4	AC_4	GO:0048251	elastic fiber assembly	3/619	11/28905	0.272727	12.7354	5.75874	0.0014184	0.00744944	0.00470251	58859/100952/81877	3
AC_4	AC_4	GO:0051458	corticotropin secretion	3/619	11/28905	0.272727	12.7354	5.75874	0.0014184	0.00744944	0.00470251	11826/78896/16878	3
AC_4	AC_4	GO:0060623	regulation of chromosome condensation	3/619	11/28905	0.272727	12.7354	5.75874	0.0014184	0.00744944	0.00470251	268697/54392/215387	3
AC_4	AC_4	GO:0097278	complement-dependent cytotoxicity	3/619	11/28905	0.272727	12.7354	5.75874	0.0014184	0.00744944	0.00470251	12266/12509/333883	3
AC_4	AC_4	GO:1901993	regulation of meiotic cell cycle phase transition	3/619	11/28905	0.272727	12.7354	5.75874	0.0014184	0.00744944	0.00470251	12532/76464/22137	3
AC_4	AC_4	GO:0048872	homeostasis of number of cells	19/619	408/28905	0.0465686	2.17458	3.5347	0.00142148	0.00745704	0.0047073	11622/12125/20296/12442/12505/12571/12833/14102/14130/15368/16193/100038882/17480/80859/101613/257632/19354/20514/22695	19
AC_4	AC_4	GO:0006690	icosanoid metabolic process	10/619	149/28905	0.0671141	3.13398	3.86329	0.00144185	0.00755522	0.00476928	11622/13078/23887/15446/54486/14726/18783/20698/24088/21937	10
AC_4	AC_4	GO:0043583	ear development	14/619	258/28905	0.0542636	2.53391	3.66107	0.00145059	0.0075923	0.00479268	110789/56847/12125/12609/12814/12824/12305/13844/15040/15451/15951/29817/20204/26563	14
AC_4	AC_4	GO:0006693	prostaglandin metabolic process	6/619	58/28905	0.103448	4.83065	4.31991	0.00148196	0.00772989	0.00487954	15446/54486/14726/18783/20698/21937	6
AC_4	AC_4	GO:0032757	positive regulation of interleukin-8 production	6/619	58/28905	0.103448	4.83065	4.31991	0.00148196	0.00772989	0.00487954	12475/16193/16803/257632/18787/24088	6
AC_4	AC_4	GO:2001222	regulation of neuron migration	6/619	58/28905	0.103448	4.83065	4.31991	0.00148196	0.00772989	0.00487954	12767/192176/242050/16177/240641/329278	6
AC_4	AC_4	GO:2001235	positive regulation of apoptotic signaling pathway	11/619	176/28905	0.0625	2.91852	3.7766	0.00151382	0.00788707	0.00497876	11910/12125/12235/12370/12389/14102/17390/56312/21825/27279/22035	11
AC_4	AC_4	GO:0001787	natural killer cell proliferation	5/619	40/28905	0.125	5.83704	4.52858	0.00156953	0.00816303	0.00515296	14964/15015/110557/15018/15040	5
AC_4	AC_4	GO:0031579	membrane raft organization	4/619	24/28905	0.166667	7.78271	4.91747	0.00157394	0.00816303	0.00515296	12389/12833/227753/20194	4
AC_4	AC_4	GO:0051447	negative regulation of meiotic cell cycle	4/619	24/28905	0.166667	7.78271	4.91747	0.00157394	0.00816303	0.00515296	76464/16878/69716/22137	4
AC_4	AC_4	GO:2000269	regulation of fibroblast apoptotic process	4/619	24/28905	0.166667	7.78271	4.91747	0.00157394	0.00816303	0.00515296	12125/74041/56312/12703	4
AC_4	AC_4	GO:0043542	endothelial cell migration	13/619	232/28905	0.0560345	2.6166	3.6572	0.00159157	0.00824507	0.00520475	11596/11745/12767/13078/13836/15368/15507/16819/94352/17295/80837/20317/21825	13
AC_4	AC_4	GO:0016241	regulation of macroautophagy	9/619	126/28905	0.0714286	3.33545	3.88648	0.00160084	0.00827432	0.00522321	15368/80888/16145/15944/54396/257632/56312/24088/12257	9
AC_4	AC_4	GO:2000106	regulation of leukocyte apoptotic process	9/619	126/28905	0.0714286	3.33545	3.88648	0.00160084	0.00827432	0.00522321	12125/12051/12370/60533/12505/14130/16854/257632/20442	9
AC_4	AC_4	GO:0002474	antigen processing and presentation of peptide antigen via MHC class I	6/619	59/28905	0.101695	4.74877	4.26394	0.00162034	0.00833738	0.00526302	14964/15015/110557/15018/15040/21354	6
AC_4	AC_4	GO:0006692	prostanoid metabolic process	6/619	59/28905	0.101695	4.74877	4.26394	0.00162034	0.00833738	0.00526302	15446/54486/14726/18783/20698/21937	6
AC_4	AC_4	GO:0043124	negative regulation of canonical NF-kappaB signal transduction	6/619	59/28905	0.101695	4.74877	4.26394	0.00162034	0.00833738	0.00526302	12370/16145/15944/54396/101613/72565	6
AC_4	AC_4	GO:0070527	platelet aggregation	6/619	59/28905	0.101695	4.74877	4.26394	0.00162034	0.00833738	0.00526302	56745/12527/16193/16194/14726/73182	6
AC_4	AC_4	GO:0016239	positive regulation of macroautophagy	7/619	80/28905	0.0875	4.08592	4.08869	0.00164392	0.00843015	0.00532158	15368/80888/16145/15944/54396/257632/24088	7
AC_4	AC_4	GO:1990868	response to chemokine	7/619	80/28905	0.0875	4.08592	4.08869	0.00164392	0.00843015	0.00532158	20296/20306/14825/15945/17329/12767/17480	7
AC_4	AC_4	GO:1990869	cellular response to chemokine	7/619	80/28905	0.0875	4.08592	4.08869	0.00164392	0.00843015	0.00532158	20296/20306/14825/15945/17329/12767/17480	7
AC_4	AC_4	GO:0032370	positive regulation of lipid transport	8/619	103/28905	0.0776699	3.6269	3.95083	0.00169225	0.00865854	0.00546576	12306/56745/12389/78896/18442/18783/12394/21943	8
AC_4	AC_4	GO:0043367	CD4-positive, alpha-beta T cell differentiation	8/619	103/28905	0.0776699	3.6269	3.95083	0.00169225	0.00865854	0.00546576	12051/16193/16194/80859/19698/58185/12394/12703	8
AC_4	AC_4	GO:0010591	regulation of lamellipodium assembly	5/619	41/28905	0.121951	5.69467	4.44997	0.00175645	0.00894928	0.00564929	66610/11826/11567/13836/19354	5
AC_4	AC_4	GO:0040001	establishment of mitotic spindle localization	5/619	41/28905	0.121951	5.69467	4.44997	0.00175645	0.00894928	0.00564929	12615/67052/108907/18817/70385	5
AC_4	AC_4	GO:0040020	regulation of meiotic nuclear division	5/619	41/28905	0.121951	5.69467	4.44997	0.00175645	0.00894928	0.00564929	107995/76464/16878/19362/69716	5
AC_4	AC_4	GO:0001936	regulation of endothelial cell proliferation	10/619	153/28905	0.0653595	3.05204	3.76476	0.00175691	0.00894928	0.00564929	11596/12389/20296/12828/26903/13601/15368/15530/240725/21825	10
AC_4	AC_4	GO:0007019	microtubule depolymerization	6/619	60/28905	0.1	4.66963	4.20921	0.00176833	0.00898738	0.00567334	14219/80986/26903/228421/73804/72119	6
AC_4	AC_4	GO:0060443	mammary gland morphogenesis	6/619	60/28905	0.1	4.66963	4.20921	0.00176833	0.00898738	0.00567334	12389/94109/12305/13836/19773/21813	6
AC_4	AC_4	GO:0050679	positive regulation of epithelial cell proliferation	13/619	235/28905	0.0553191	2.5832	3.60491	0.00178346	0.00905419	0.00571551	12389/20296/26903/13601/15117/15364/15368/15451/15530/16193/404710/257632/21816	13
AC_4	AC_4	GO:0003007	heart morphogenesis	15/619	294/28905	0.0510204	2.38246	3.52451	0.0018312	0.00928621	0.00586198	11504/23794/215798/11622/16007/12814/12824/12831/192176/15117/14725/20348/20460/21813/21825	15
AC_4	AC_4	GO:0016540	protein autoprocessing	4/619	25/28905	0.16	7.47141	4.7886	0.0018423	0.00930118	0.00587142	12364/12363/107373/57913	4
AC_4	AC_4	GO:0030903	notochord development	4/619	25/28905	0.16	7.47141	4.7886	0.0018423	0.00930118	0.00587142	12824/241324/13836/20460	4
AC_4	AC_4	GO:0050765	negative regulation of phagocytosis	4/619	25/28905	0.16	7.47141	4.7886	0.0018423	0.00930118	0.00587142	12798/26903/14130/24088	4
AC_4	AC_4	GO:1901739	regulation of myoblast fusion	4/619	25/28905	0.16	7.47141	4.7886	0.0018423	0.00930118	0.00587142	15945/17329/259300/23886	4
AC_4	AC_4	GO:0001781	neutrophil apoptotic process	3/619	12/28905	0.25	11.6741	5.47095	0.00186122	0.00938633	0.00592518	12505/14130/16193	3
AC_4	AC_4	GO:0015711	organic anion transport	20/619	451/28905	0.0443459	2.07079	3.39046	0.0019214	0.00967198	0.00610549	12062/14580/14725/18037/18442/18783/11520/75750/20501/80879/20514/20528/70129/50934/28250/108096/28254/101488/21825/21943	20
AC_4	AC_4	GO:0001916	positive regulation of T cell mediated cytotoxicity	6/619	61/28905	0.0983607	4.59308	4.15568	0.00192634	0.00967198	0.00610549	14964/15015/110557/15018/15040/52118	6
AC_4	AC_4	GO:0045954	positive regulation of natural killer cell mediated cytotoxicity	6/619	61/28905	0.0983607	4.59308	4.15568	0.00192634	0.00967198	0.00610549	14964/15015/110557/15018/15040/52118	6
AC_4	AC_4	GO:2001238	positive regulation of extrinsic apoptotic signaling pathway	6/619	61/28905	0.0983607	4.59308	4.15568	0.00192634	0.00967198	0.00610549	11910/12370/12389/21825/27279/22035	6
AC_4	AC_4	GO:0006958	complement activation, classical pathway	5/619	42/28905	0.119048	5.55908	4.37391	0.00195917	0.0098152	0.00619591	50909/232371/50908/12266/12258	5
AC_4	AC_4	GO:0044786	cell cycle DNA replication	5/619	42/28905	0.119048	5.55908	4.37391	0.00195917	0.0098152	0.00619591	67177/27214/52679/17215/21877	5
AC_4	AC_4	GO:0040029	epigenetic regulation of gene expression	13/619	238/28905	0.0546218	2.55064	3.55342	0.00199409	0.00997918	0.00629942	104103/11810/75329/12189/14955/15364/15950/15951/226695/381308/16906/100040462/18140	13
AC_4	AC_4	GO:0019751	polyol metabolic process	8/619	106/28905	0.0754717	3.52425	3.85154	0.00203048	0.0101502	0.00640737	26903/14528/14725/226101/18441/18783/53881/20698	8
AC_4	AC_4	GO:0006913	nucleocytoplasmic transport	17/619	359/28905	0.0473538	2.21124	3.41621	0.00208118	0.0103696	0.00654585	234396/12021/12051/12189/240084/12534/13605/192176/17472/53415/15937/16193/16543/19250/55948/21937/72565	17
AC_4	AC_4	GO:0032956	regulation of actin cytoskeleton organization	17/619	359/28905	0.0473538	2.21124	3.41621	0.00208118	0.0103696	0.00654585	230837/11567/69550/12332/14219/13605/192176/227753/15162/15894/17295/50490/101497/11854/20194/18816/24088	17
AC_4	AC_4	GO:0051169	nuclear transport	17/619	359/28905	0.0473538	2.21124	3.41621	0.00208118	0.0103696	0.00654585	234396/12021/12051/12189/240084/12534/13605/192176/17472/53415/15937/16193/16543/19250/55948/21937/72565	17
AC_4	AC_4	GO:0051653	spindle localization	6/619	62/28905	0.0967742	4.519	4.1033	0.0020948	0.0104033	0.00656718	12316/12615/67052/108907/18817/70385	6
AC_4	AC_4	GO:0072577	endothelial cell apoptotic process	6/619	62/28905	0.0967742	4.519	4.1033	0.0020948	0.0104033	0.00656718	11596/57875/12828/15894/18787/21825	6
AC_4	AC_4	GO:1902622	regulation of neutrophil migration	6/619	62/28905	0.0967742	4.519	4.1033	0.0020948	0.0104033	0.00656718	26903/16177/16803/257632/19354/24088	6
AC_4	AC_4	GO:0031396	regulation of protein ubiquitination	12/619	211/28905	0.056872	2.65571	3.57083	0.00209737	0.0104048	0.00656808	11799/12389/107995/26903/17472/100038882/257632/671535/18817/20698/228775/12257	12
AC_4	AC_4	GO:0008584	male gonad development	10/619	157/28905	0.0636943	2.97429	3.6694	0.00212547	0.0105327	0.00664885	12316/12125/237911/94109/192176/15364/15894/228421/14725/56312	10
AC_4	AC_4	GO:0010763	positive regulation of fibroblast migration	4/619	26/28905	0.153846	7.18404	4.66667	0.00214076	0.0105626	0.00666773	11596/83397/11826/21825	4
AC_4	AC_4	GO:0030194	positive regulation of blood coagulation	4/619	26/28905	0.153846	7.18404	4.66667	0.00214076	0.0105626	0.00666773	18791/18787/18816/21825	4
AC_4	AC_4	GO:1900048	positive regulation of hemostasis	4/619	26/28905	0.153846	7.18404	4.66667	0.00214076	0.0105626	0.00666773	18791/18787/18816/21825	4
AC_4	AC_4	GO:2000561	regulation of CD4-positive, alpha-beta T cell proliferation	4/619	26/28905	0.153846	7.18404	4.66667	0.00214076	0.0105626	0.00666773	60533/12505/15944/21813	4
AC_4	AC_4	GO:0002335	mature B cell differentiation	5/619	43/28905	0.116279	5.4298	4.30025	0.00217846	0.0106921	0.00674948	12051/16193/16852/80859/20442	5
AC_4	AC_4	GO:0002486	antigen processing and presentation of endogenous peptide antigen via MHC class I via ER pathway, TAP-independent	5/619	43/28905	0.116279	5.4298	4.30025	0.00217846	0.0106921	0.00674948	14964/15015/110557/15018/15040	5
AC_4	AC_4	GO:0008543	fibroblast growth factor receptor signaling pathway	7/619	84/28905	0.0833333	3.89136	3.92577	0.00217872	0.0106921	0.00674948	14219/26427/11854/20419/240725/72043/21825	7
AC_4	AC_4	GO:0032147	activation of protein kinase activity	7/619	84/28905	0.0833333	3.89136	3.92577	0.00217872	0.0106921	0.00674948	269582/13605/14118/16194/381293/12703/72119	7
AC_4	AC_4	GO:0071677	positive regulation of mononuclear cell migration	7/619	84/28905	0.0833333	3.89136	3.92577	0.00217872	0.0106921	0.00674948	11596/20296/20306/15945/16854/17123/18787	7
AC_4	AC_4	GO:0043270	positive regulation of monoatomic ion transport	13/619	241/28905	0.0539419	2.51889	3.50271	0.0022248	0.0109041	0.00688331	12389/14825/15945/17329/12767/13844/192176/56188/16819/16854/18441/18787/12257	13
AC_4	AC_4	GO:0046546	development of primary male sexual characteristics	10/619	158/28905	0.0632911	2.95546	3.64603	0.0022267	0.0109041	0.00688331	12316/12125/237911/94109/192176/15364/15894/228421/14725/56312	10
AC_4	AC_4	GO:0001890	placenta development	11/619	185/28905	0.0594595	2.77654	3.58597	0.00224351	0.010963	0.00692043	11535/16007/12449/52679/14283/16878/17295/18783/18787/12702/19143	11
AC_4	AC_4	GO:1902905	positive regulation of supramolecular fiber organization	11/619	185/28905	0.0594595	2.77654	3.58597	0.00224351	0.010963	0.00692043	12389/14219/58859/192176/227753/15894/17295/50490/20194/18816/81877	11
AC_4	AC_4	GO:0071496	cellular response to external stimulus	16/619	331/28905	0.0483384	2.25722	3.40313	0.0022651	0.0110566	0.00697953	57875/11826/11910/12389/12579/12798/14102/14283/15950/15951/226695/381308/100040462/74137/234839/11520	16
AC_4	AC_4	GO:0002717	positive regulation of natural killer cell mediated immunity	6/619	63/28905	0.0952381	4.44727	4.05201	0.00227415	0.0110889	0.00699993	14964/15015/110557/15018/15040/52118	6
AC_4	AC_4	GO:0070228	regulation of lymphocyte apoptotic process	7/619	85/28905	0.0823529	3.84558	3.88661	0.00233131	0.0113555	0.00716821	12125/12051/12370/60533/12505/16854/20442	7
AC_4	AC_4	GO:0006501	C-terminal protein lipidation	3/619	13/28905	0.230769	10.7761	5.21537	0.00238129	0.0114886	0.00725224	16145/15944/54396	3
AC_4	AC_4	GO:0034116	positive regulation of heterotypic cell-cell adhesion	3/619	13/28905	0.230769	10.7761	5.21537	0.00238129	0.0114886	0.00725224	11596/12505/14538	3
AC_4	AC_4	GO:0051177	meiotic sister chromatid cohesion	3/619	13/28905	0.230769	10.7761	5.21537	0.00238129	0.0114886	0.00725224	12235/12236/68549	3
AC_4	AC_4	GO:0051549	positive regulation of keratinocyte migration	3/619	13/28905	0.230769	10.7761	5.21537	0.00238129	0.0114886	0.00725224	15117/15200/18787	3
AC_4	AC_4	GO:0061762	CAMKK-AMPK signaling cascade	3/619	13/28905	0.230769	10.7761	5.21537	0.00238129	0.0114886	0.00725224	16145/15944/54396	3
AC_4	AC_4	GO:0071863	regulation of cell proliferation in bone marrow	3/619	13/28905	0.230769	10.7761	5.21537	0.00238129	0.0114886	0.00725224	15364/16193/16854	3
AC_4	AC_4	GO:0097264	self proteolysis	3/619	13/28905	0.230769	10.7761	5.21537	0.00238129	0.0114886	0.00725224	110789/12364/12370	3
AC_4	AC_4	GO:1905671	regulation of lysosome organization	3/619	13/28905	0.230769	10.7761	5.21537	0.00238129	0.0114886	0.00725224	16145/15944/54396	3
AC_4	AC_4	GO:2000271	positive regulation of fibroblast apoptotic process	3/619	13/28905	0.230769	10.7761	5.21537	0.00238129	0.0114886	0.00725224	12125/56312/12703	3
AC_4	AC_4	GO:0001706	endoderm formation	5/619	44/28905	0.113636	5.3064	4.22886	0.0024151	0.0115783	0.00730886	12816/12831/14268/15364/16402	5
AC_4	AC_4	GO:0002476	antigen processing and presentation of endogenous peptide antigen via MHC class Ib	5/619	44/28905	0.113636	5.3064	4.22886	0.0024151	0.0115783	0.00730886	14964/15015/110557/15018/15040	5
AC_4	AC_4	GO:0002484	antigen processing and presentation of endogenous peptide antigen via MHC class I via ER pathway	5/619	44/28905	0.113636	5.3064	4.22886	0.0024151	0.0115783	0.00730886	14964/15015/110557/15018/15040	5
AC_4	AC_4	GO:0032656	regulation of interleukin-13 production	5/619	44/28905	0.113636	5.3064	4.22886	0.0024151	0.0115783	0.00730886	14964/15015/110557/15018/15040	5
AC_4	AC_4	GO:0032660	regulation of interleukin-17 production	5/619	44/28905	0.113636	5.3064	4.22886	0.0024151	0.0115783	0.00730886	16007/16193/257632/20698/24088	5
AC_4	AC_4	GO:0050918	positive chemotaxis	5/619	44/28905	0.113636	5.3064	4.22886	0.0024151	0.0115783	0.00730886	11596/16398/16854/14725/17295	5
AC_4	AC_4	GO:0051170	import into nucleus	11/619	187/28905	0.0588235	2.74684	3.54516	0.0024392	0.0116647	0.0073634	12051/12189/12534/13605/192176/17472/53415/16193/16543/21937/72565	11
AC_4	AC_4	GO:1903531	negative regulation of secretion by cell	11/619	187/28905	0.0588235	2.74684	3.54516	0.0024392	0.0116647	0.0073634	14118/15368/16009/16193/16878/18441/18576/217344/58185/21937/12257	11
AC_4	AC_4	GO:0046328	regulation of JNK cascade	10/619	160/28905	0.0625	2.91852	3.59984	0.00244079	0.0116647	0.0073634	11596/14219/245527/14130/16906/16543/17948/257632/18816/21943	10
AC_4	AC_4	GO:0002429	immune response-activating cell surface receptor signaling pathway	15/619	303/28905	0.049505	2.3117	3.39543	0.00244511	0.0116731	0.00736871	12266/12475/14964/15015/110557/15018/16803/16854/80859/257632/246730/18828/226421/24088/22165	15
AC_4	AC_4	GO:0045620	negative regulation of lymphocyte differentiation	6/619	64/28905	0.09375	4.37778	4.00179	0.00246481	0.0117108	0.00739251	12505/14190/15223/15507/12394/12703	6
AC_4	AC_4	GO:0010954	positive regulation of protein processing	4/619	27/28905	0.148148	6.91797	4.55103	0.00247097	0.0117108	0.00739251	227753/15451/30060/20194	4
AC_4	AC_4	GO:0022403	cell cycle phase	4/619	27/28905	0.148148	6.91797	4.55103	0.00247097	0.0117108	0.00739251	107995/12571/14841/22137	4
AC_4	AC_4	GO:0032740	positive regulation of interleukin-17 production	4/619	27/28905	0.148148	6.91797	4.55103	0.00247097	0.0117108	0.00739251	16007/16193/257632/20698	4
AC_4	AC_4	GO:0035739	CD4-positive, alpha-beta T cell proliferation	4/619	27/28905	0.148148	6.91797	4.55103	0.00247097	0.0117108	0.00739251	60533/12505/15944/21813	4
AC_4	AC_4	GO:0070498	interleukin-1-mediated signaling pathway	4/619	27/28905	0.148148	6.91797	4.55103	0.00247097	0.0117108	0.00739251	16177/16178/16193/58203	4
AC_4	AC_4	GO:0097049	motor neuron apoptotic process	4/619	27/28905	0.148148	6.91797	4.55103	0.00247097	0.0117108	0.00739251	56708/12931/14102/18198	4
AC_4	AC_4	GO:0031343	positive regulation of cell killing	8/619	110/28905	0.0727273	3.39609	3.7246	0.00256176	0.0121285	0.0076562	20296/14825/14964/15015/110557/15018/15040/52118	8
AC_4	AC_4	GO:0002548	monocyte chemotaxis	6/619	65/28905	0.0923077	4.31043	3.95259	0.00266723	0.0125808	0.00794172	20296/20306/15945/16854/18787/21943	6
AC_4	AC_4	GO:0032633	interleukin-4 production	6/619	65/28905	0.0923077	4.31043	3.95259	0.00266723	0.0125808	0.00794172	14964/15015/110557/15018/15040/22165	6
AC_4	AC_4	GO:0002428	antigen processing and presentation of peptide antigen via MHC class Ib	5/619	45/28905	0.111111	5.18848	4.15961	0.00266987	0.0125808	0.00794172	14964/15015/110557/15018/15040	5
AC_4	AC_4	GO:0032616	interleukin-13 production	5/619	45/28905	0.111111	5.18848	4.15961	0.00266987	0.0125808	0.00794172	14964/15015/110557/15018/15040	5
AC_4	AC_4	GO:0030216	keratinocyte differentiation	10/619	162/28905	0.0617284	2.88249	3.55436	0.00267108	0.0125808	0.00794172	235505/386463/13836/17123/80859/55948/20753/19143/21816/22695	10
AC_4	AC_4	GO:0060445	branching involved in salivary gland morphogenesis	4/619	28/28905	0.142857	6.6709	4.44113	0.00283454	0.0133095	0.00840169	16193/17295/20348/21817	4
AC_4	AC_4	GO:0060713	labyrinthine layer morphogenesis	4/619	28/28905	0.142857	6.6709	4.44113	0.00283454	0.0133095	0.00840169	11535/16007/12702/19143	4
AC_4	AC_4	GO:0090200	positive regulation of release of cytochrome c from mitochondria	4/619	28/28905	0.142857	6.6709	4.44113	0.00283454	0.0133095	0.00840169	12125/14102/18793/22035	4
AC_4	AC_4	GO:0140962	multicellular organismal-level chemical homeostasis	7/619	88/28905	0.0795455	3.71448	3.77261	0.0028388	0.0133158	0.00840568	11826/11829/73649/15368/246730/18783/52377	7
AC_4	AC_4	GO:0072676	lymphocyte migration	8/619	112/28905	0.0714286	3.33545	3.66332	0.00286523	0.0134164	0.00846916	20296/20306/15945/66102/13601/15894/17123/17698	8
AC_4	AC_4	GO:0046883	regulation of hormone secretion	16/619	339/28905	0.0471976	2.20395	3.29855	0.00286729	0.0134164	0.00846916	11799/56745/56708/12803/78896/14118/15364/16009/16193/16878/18441/18576/12394/20501/21943/12257	16
AC_4	AC_4	GO:0035296	regulation of tube diameter	11/619	191/28905	0.0575916	2.68931	3.46513	0.00287199	0.0134164	0.00846916	11535/11622/12062/12389/14528/15894/109700/17390/18441/18442/18816	11
AC_4	AC_4	GO:0097746	blood vessel diameter maintenance	11/619	191/28905	0.0575916	2.68931	3.46513	0.00287199	0.0134164	0.00846916	11535/11622/12062/12389/14528/15894/109700/17390/18441/18442/18816	11
AC_4	AC_4	GO:0051896	regulation of phosphatidylinositol 3-kinase/protein kinase B signal transduction	14/619	278/28905	0.0503597	2.35161	3.34985	0.00288034	0.0134213	0.00847225	56745/56708/12803/13836/14268/14538/23886/15200/16193/50490/18576/52377/21825/21943	14
AC_4	AC_4	GO:0001836	release of cytochrome c from mitochondria	6/619	66/28905	0.0909091	4.24512	3.90437	0.00288187	0.0134213	0.00847225	12045/12125/14102/18793/55948/22035	6
AC_4	AC_4	GO:0002762	negative regulation of myeloid leukocyte differentiation	6/619	66/28905	0.0909091	4.24512	3.90437	0.00288187	0.0134213	0.00847225	12571/93694/14118/83554/12394/18383	6
AC_4	AC_4	GO:0045667	regulation of osteoblast differentiation	10/619	164/28905	0.0609756	2.84733	3.50958	0.00291844	0.0135777	0.00857103	11622/16007/12571/12609/114584/15951/16193/268935/329278/68527	10
AC_4	AC_4	GO:0000279	M phase	3/619	14/28905	0.214286	10.0063	4.9862	0.0029828	0.0137233	0.00866292	107995/14841/22137	3
AC_4	AC_4	GO:0002468	dendritic cell antigen processing and presentation	3/619	14/28905	0.214286	10.0063	4.9862	0.0029828	0.0137233	0.00866292	14190/257632/21825	3
AC_4	AC_4	GO:0002713	negative regulation of B cell mediated immunity	3/619	14/28905	0.214286	10.0063	4.9862	0.0029828	0.0137233	0.00866292	14130/15223/235587	3
AC_4	AC_4	GO:0002890	negative regulation of immunoglobulin mediated immune response	3/619	14/28905	0.214286	10.0063	4.9862	0.0029828	0.0137233	0.00866292	14130/15223/235587	3
AC_4	AC_4	GO:0045835	negative regulation of meiotic nuclear division	3/619	14/28905	0.214286	10.0063	4.9862	0.0029828	0.0137233	0.00866292	76464/16878/69716	3
AC_4	AC_4	GO:0045842	positive regulation of mitotic metaphase/anaphase transition	3/619	14/28905	0.214286	10.0063	4.9862	0.0029828	0.0137233	0.00866292	107995/229841/68612	3
AC_4	AC_4	GO:0060670	branching involved in labyrinthine layer morphogenesis	3/619	14/28905	0.214286	10.0063	4.9862	0.0029828	0.0137233	0.00866292	11535/12702/19143	3
AC_4	AC_4	GO:0061635	regulation of protein complex stability	3/619	14/28905	0.214286	10.0063	4.9862	0.0029828	0.0137233	0.00866292	16145/15944/54396	3
AC_4	AC_4	GO:0098762	meiotic cell cycle phase	3/619	14/28905	0.214286	10.0063	4.9862	0.0029828	0.0137233	0.00866292	107995/14841/22137	3
AC_4	AC_4	GO:0160049	negative regulation of cGAS/STING signaling pathway	3/619	14/28905	0.214286	10.0063	4.9862	0.0029828	0.0137233	0.00866292	16145/15944/54396	3
AC_4	AC_4	GO:2000105	positive regulation of DNA-templated DNA replication	3/619	14/28905	0.214286	10.0063	4.9862	0.0029828	0.0137233	0.00866292	67177/27214/52679	3
AC_4	AC_4	GO:0035150	regulation of tube size	11/619	192/28905	0.0572917	2.67531	3.44544	0.00298932	0.0137394	0.0086731	11535/11622/12062/12389/14528/15894/109700/17390/18441/18442/18816	11
AC_4	AC_4	GO:0051262	protein tetramerization	7/619	89/28905	0.0786517	3.67274	3.73571	0.00302549	0.0138917	0.00876921	56847/11829/12833/229898/20135/20425/21877	7
AC_4	AC_4	GO:0002262	myeloid cell homeostasis	12/619	221/28905	0.0542986	2.53554	3.38983	0.0030654	0.0140608	0.00887595	12125/20296/12505/12571/14130/15368/16193/100038882/17480/19354/20514/22695	12
AC_4	AC_4	GO:0050982	detection of mechanical stimulus	6/619	67/28905	0.0895522	4.18176	3.8571	0.00310916	0.0142247	0.0089794	110789/12814/12767/15451/16398/234839	6
AC_4	AC_4	GO:0045580	regulation of T cell differentiation	11/619	193/28905	0.0569948	2.66145	3.42588	0.00311047	0.0142247	0.0089794	12505/14102/14190/15223/14960/15507/16193/80859/12394/12703/21813	11
AC_4	AC_4	GO:0051260	protein homooligomerization	11/619	193/28905	0.0569948	2.66145	3.42588	0.00311047	0.0142247	0.0089794	56847/11829/13605/229898/74568/101613/20425/20514/117167/21817/21877	11
AC_4	AC_4	GO:0030316	osteoclast differentiation	9/619	139/28905	0.0647482	3.0235	3.53761	0.00312424	0.0142618	0.00900284	235505/93694/13836/14118/83554/233328/216161/18383/21943	9
AC_4	AC_4	GO:0043588	skin development	16/619	342/28905	0.0467836	2.18462	3.26009	0.00312484	0.0142618	0.00900284	235505/386463/12831/12833/13836/14313/16398/17123/17295/80859/12394/55948/20753/19143/21816/22695	16
AC_4	AC_4	GO:0019730	antimicrobial humoral response	12/619	222/28905	0.0540541	2.52412	3.37227	0.00317937	0.0144961	0.00915077	11535/12051/14825/15945/17329/14964/15015/110557/15018/15040/16854/257632	12
AC_4	AC_4	GO:0002690	positive regulation of leukocyte chemotaxis	8/619	114/28905	0.0701754	3.27693	3.6034	0.003196	0.0145574	0.00918947	20296/20306/15945/26903/16803/19354/18787/21825	8
AC_4	AC_4	GO:0006301	postreplication repair	4/619	29/28905	0.137931	6.44087	4.33648	0.00323306	0.0145692	0.00919692	12189/671535/68026/18974	4
AC_4	AC_4	GO:0010971	positive regulation of G2/M transition of mitotic cell cycle	4/619	29/28905	0.137931	6.44087	4.33648	0.00323306	0.0145692	0.00919692	268697/12532/12534/16906	4
AC_4	AC_4	GO:0050820	positive regulation of coagulation	4/619	29/28905	0.137931	6.44087	4.33648	0.00323306	0.0145692	0.00919692	18791/18787/18816/21825	4
AC_4	AC_4	GO:0051767	nitric-oxide synthase biosynthetic process	4/619	29/28905	0.137931	6.44087	4.33648	0.00323306	0.0145692	0.00919692	83397/20296/257632/24088	4
AC_4	AC_4	GO:0051769	regulation of nitric-oxide synthase biosynthetic process	4/619	29/28905	0.137931	6.44087	4.33648	0.00323306	0.0145692	0.00919692	83397/20296/257632/24088	4
AC_4	AC_4	GO:1903319	positive regulation of protein maturation	4/619	29/28905	0.137931	6.44087	4.33648	0.00323306	0.0145692	0.00919692	227753/15451/30060/20194	4
AC_4	AC_4	GO:2000831	regulation of steroid hormone secretion	4/619	29/28905	0.137931	6.44087	4.33648	0.00323306	0.0145692	0.00919692	56745/78896/12394/12257	4
AC_4	AC_4	GO:0001937	negative regulation of endothelial cell proliferation	5/619	47/28905	0.106383	4.96769	4.0271	0.0032369	0.0145692	0.00919692	11596/12389/12828/240725/21825	5
AC_4	AC_4	GO:0002701	negative regulation of production of molecular mediator of immune response	5/619	47/28905	0.106383	4.96769	4.0271	0.0032369	0.0145692	0.00919692	69550/14130/15368/257632/235587	5
AC_4	AC_4	GO:0032620	interleukin-17 production	5/619	47/28905	0.106383	4.96769	4.0271	0.0032369	0.0145692	0.00919692	16007/16193/257632/20698/24088	5
AC_4	AC_4	GO:0048265	response to pain	5/619	47/28905	0.106383	4.96769	4.0271	0.0032369	0.0145692	0.00919692	12833/14528/12394/21825/12257	5
AC_4	AC_4	GO:2000516	positive regulation of CD4-positive, alpha-beta T cell activation	5/619	47/28905	0.106383	4.96769	4.0271	0.0032369	0.0145692	0.00919692	16193/15944/80859/12703/21813	5
AC_4	AC_4	GO:0002688	regulation of leukocyte chemotaxis	9/619	140/28905	0.0642857	3.0019	3.51248	0.00327716	0.0147214	0.00929299	20296/20306/15945/26903/16803/257632/19354/18787/21825	9
AC_4	AC_4	GO:0021782	glial cell development	9/619	140/28905	0.0642857	3.0019	3.51248	0.00327716	0.0147214	0.00929299	215798/11596/12803/12833/14580/74761/26563/24088/22352	9
AC_4	AC_4	GO:0002768	immune response-regulating cell surface receptor signaling pathway	15/619	313/28905	0.0479233	2.23784	3.25727	0.00331787	0.0148896	0.00939917	12266/12475/14964/15015/110557/15018/16803/16854/80859/257632/246730/18828/226421/24088/22165	15
AC_4	AC_4	GO:0071622	regulation of granulocyte chemotaxis	6/619	68/28905	0.0882353	4.12026	3.81074	0.00334955	0.0150171	0.00947961	20296/26903/16803/257632/19354/21825	6
AC_4	AC_4	GO:0050886	endocrine process	8/619	115/28905	0.0695652	3.24844	3.57394	0.00337213	0.0151035	0.00953415	11826/56745/78896/16878/12394/18816/84112/12257	8
AC_4	AC_4	GO:0001776	leukocyte homeostasis	9/619	141/28905	0.0638298	2.98061	3.48757	0.00343592	0.0153741	0.00970496	11622/12125/20296/12442/12505/14102/14130/16193/17480	9
AC_4	AC_4	GO:0032984	protein-containing complex disassembly	13/619	254/28905	0.0511811	2.38997	3.29147	0.00349234	0.0156112	0.00985468	11567/12332/14219/80986/26903/227753/16145/15944/54396/228421/73804/18008/72119	13
AC_4	AC_4	GO:0048839	inner ear development	12/619	225/28905	0.0533333	2.49047	3.32019	0.00354199	0.0158177	0.009985	110789/56847/12609/12814/12824/13844/15040/15451/15951/29817/20204/26563	12
AC_4	AC_4	GO:0060338	regulation of type I interferon-mediated signaling pathway	5/619	48/28905	0.104167	4.8642	3.96363	0.00355073	0.0158412	0.00999983	54123/100038882/434341/246730/58203	5
AC_4	AC_4	GO:0033138	positive regulation of peptidyl-serine phosphorylation	8/619	116/28905	0.0689655	3.22043	3.5448	0.0035557	0.0158479	0.0100041	12389/12505/16145/16193/15944/54396/16878/17295	8
AC_4	AC_4	GO:0071470	cellular response to osmotic stress	6/619	69/28905	0.0869565	4.06055	3.76526	0.00360352	0.0160141	0.010109	11826/12062/26903/226594/19698/20528	6
AC_4	AC_4	GO:0072678	T cell migration	6/619	69/28905	0.0869565	4.06055	3.76526	0.00360352	0.0160141	0.010109	20296/15945/66102/13601/15894/17698	6
AC_4	AC_4	GO:1903556	negative regulation of tumor necrosis factor superfamily cytokine production	6/619	69/28905	0.0869565	4.06055	3.76526	0.00360352	0.0160141	0.010109	12051/60533/16803/257632/20128/12257	6
AC_4	AC_4	GO:2000045	regulation of G1/S transition of mitotic cell cycle	10/619	169/28905	0.0591716	2.76309	3.40051	0.00361733	0.0160598	0.0101379	11504/12579/27214/52679/14841/381293/14726/57913/20135/20460	10
AC_4	AC_4	GO:0051495	positive regulation of cytoskeleton organization	11/619	197/28905	0.0558376	2.60741	3.34885	0.00363514	0.016073	0.0101462	12389/14219/192176/227753/15894/17295/18008/50490/20194/18816/20460	11
AC_4	AC_4	GO:0090398	cellular senescence	7/619	92/28905	0.076087	3.55298	3.62815	0.0036422	0.016073	0.0101462	66610/12389/12571/12579/78896/14528/15364	7
AC_4	AC_4	GO:0060252	positive regulation of glial cell proliferation	4/619	30/28905	0.133333	6.22617	4.23664	0.0036681	0.016073	0.0101462	14580/16193/12257/22352	4
AC_4	AC_4	GO:1900745	positive regulation of p38MAPK cascade	4/619	30/28905	0.133333	6.22617	4.23664	0.0036681	0.016073	0.0101462	11596/227753/17295/20698	4
AC_4	AC_4	GO:0006002	fructose 6-phosphate metabolic process	3/619	15/28905	0.2	9.33926	4.77901	0.00366961	0.016073	0.0101462	14584/15277/212032	3
AC_4	AC_4	GO:0007076	mitotic chromosome condensation	3/619	15/28905	0.2	9.33926	4.77901	0.00366961	0.016073	0.0101462	54392/215387/108907	3
AC_4	AC_4	GO:0032308	positive regulation of prostaglandin secretion	3/619	15/28905	0.2	9.33926	4.77901	0.00366961	0.016073	0.0101462	18442/18783/21943	3
AC_4	AC_4	GO:0051547	regulation of keratinocyte migration	3/619	15/28905	0.2	9.33926	4.77901	0.00366961	0.016073	0.0101462	15117/15200/18787	3
AC_4	AC_4	GO:0070207	protein homotrimerization	3/619	15/28905	0.2	9.33926	4.77901	0.00366961	0.016073	0.0101462	74568/20514/117167	3
AC_4	AC_4	GO:0071838	cell proliferation in bone marrow	3/619	15/28905	0.2	9.33926	4.77901	0.00366961	0.016073	0.0101462	15364/16193/16854	3
AC_4	AC_4	GO:0085020	protein K6-linked ubiquitination	3/619	15/28905	0.2	9.33926	4.77901	0.00366961	0.016073	0.0101462	12021/12189/67196	3
AC_4	AC_4	GO:0140896	cGAS/STING signaling pathway	3/619	15/28905	0.2	9.33926	4.77901	0.00366961	0.016073	0.0101462	16145/15944/54396	3
AC_4	AC_4	GO:1902101	positive regulation of metaphase/anaphase transition of cell cycle	3/619	15/28905	0.2	9.33926	4.77901	0.00366961	0.016073	0.0101462	107995/229841/68612	3
AC_4	AC_4	GO:1903624	regulation of DNA catabolic process	3/619	15/28905	0.2	9.33926	4.77901	0.00366961	0.016073	0.0101462	16009/16193/19733	3
AC_4	AC_4	GO:0001894	tissue homeostasis	14/619	286/28905	0.048951	2.28583	3.2328	0.00370851	0.0162123	0.0102341	110789/12062/14219/12824/241324/14538/16193/233328/80859/257632/50490/19354/18383/21943	14
AC_4	AC_4	GO:0060249	anatomical structure homeostasis	14/619	286/28905	0.048951	2.28583	3.2328	0.00370851	0.0162123	0.0102341	110789/12062/14219/12824/241324/14538/16193/233328/80859/257632/50490/19354/18383/21943	14
AC_4	AC_4	GO:0009914	hormone transport	18/619	413/28905	0.0435835	2.03519	3.13453	0.00378384	0.0165258	0.010432	11826/11799/56745/56708/12803/78896/14118/15364/16009/16193/16878/18441/18576/12394/20501/50934/21943/12257	18
AC_4	AC_4	GO:0031110	regulation of microtubule polymerization or depolymerization	7/619	93/28905	0.0752688	3.51477	3.59329	0.00386763	0.0168756	0.0106528	12389/80986/26903/17295/66468/219114/72119	7
AC_4	AC_4	GO:0032835	glomerulus development	6/619	70/28905	0.0857143	4.00254	3.72063	0.0038715	0.0168763	0.0106533	11622/11826/12828/16194/240725/72043	6
AC_4	AC_4	GO:0002475	antigen processing and presentation via MHC class Ib	5/619	49/28905	0.102041	4.76493	3.90189	0.0038858	0.0168903	0.0106621	14964/15015/110557/15018/15040	5
AC_4	AC_4	GO:0085029	extracellular matrix assembly	5/619	49/28905	0.102041	4.76493	3.90189	0.0038858	0.0168903	0.0106621	12833/58859/100952/15117/81877	5
AC_4	AC_4	GO:1905521	regulation of macrophage migration	5/619	49/28905	0.102041	4.76493	3.90189	0.0038858	0.0168903	0.0106621	20296/12527/12798/100952/21825	5
AC_4	AC_4	GO:0030278	regulation of ossification	9/619	144/28905	0.0625	2.91852	3.41416	0.00394868	0.0171473	0.0108243	110789/16007/26427/13601/100038882/18442/73121/58185/19073	9
AC_4	AC_4	GO:0042113	B cell activation	15/619	319/28905	0.0470219	2.19575	3.17686	0.00395437	0.0171556	0.0108296	11622/12051/21948/56708/13844/26909/14102/14130/15223/16193/16852/80859/257632/235587/20442	15
AC_4	AC_4	GO:0002275	myeloid cell activation involved in immune response	8/619	119/28905	0.0672269	3.13925	3.45925	0.0041531	0.0179533	0.0113331	11745/26903/15368/16803/19354/216161/74732/84112	8
AC_4	AC_4	GO:0008637	apoptotic mitochondrial changes	8/619	119/28905	0.0672269	3.13925	3.45925	0.0041531	0.0179533	0.0113331	12045/12125/14102/15277/15937/18793/55948/22035	8
AC_4	AC_4	GO:0045806	negative regulation of endocytosis	6/619	71/28905	0.084507	3.94616	3.67682	0.00415396	0.0179533	0.0113331	12389/12798/26903/14130/16854/24088	6
AC_4	AC_4	GO:0070534	protein K63-linked ubiquitination	6/619	71/28905	0.084507	3.94616	3.67682	0.00415396	0.0179533	0.0113331	257632/671535/22029/20128/209387/67196	6
AC_4	AC_4	GO:0007157	heterophilic cell-cell adhesion via plasma membrane cell adhesion molecules	5/619	50/28905	0.1	4.66963	3.8418	0.00424289	0.0182857	0.011543	241324/16402/16852/84004/52118	5
AC_4	AC_4	GO:0010837	regulation of keratinocyte proliferation	5/619	50/28905	0.1	4.66963	3.8418	0.00424289	0.0182857	0.011543	235505/15117/55948/21816/22695	5
AC_4	AC_4	GO:0032753	positive regulation of interleukin-4 production	5/619	50/28905	0.1	4.66963	3.8418	0.00424289	0.0182857	0.011543	14964/15015/110557/15018/15040	5
AC_4	AC_4	GO:0016078	tRNA catabolic process	3/619	16/28905	0.1875	8.75555	4.59034	0.00444518	0.0190317	0.0120139	20556/276950/237886	3
AC_4	AC_4	GO:0051014	actin filament severing	3/619	16/28905	0.1875	8.75555	4.59034	0.00444518	0.0190317	0.0120139	11567/12332/227753	3
AC_4	AC_4	GO:0060700	regulation of ribonuclease activity	3/619	16/28905	0.1875	8.75555	4.59034	0.00444518	0.0190317	0.0120139	246730/231655/23962	3
AC_4	AC_4	GO:0071801	regulation of podosome assembly	3/619	16/28905	0.1875	8.75555	4.59034	0.00444518	0.0190317	0.0120139	227753/15162/17698	3
AC_4	AC_4	GO:1903019	negative regulation of glycoprotein metabolic process	3/619	16/28905	0.1875	8.75555	4.59034	0.00444518	0.0190317	0.0120139	56175/15200/19288	3
AC_4	AC_4	GO:1903671	negative regulation of sprouting angiogenesis	3/619	16/28905	0.1875	8.75555	4.59034	0.00444518	0.0190317	0.0120139	26427/242705/21825	3
AC_4	AC_4	GO:2000833	positive regulation of steroid hormone secretion	3/619	16/28905	0.1875	8.75555	4.59034	0.00444518	0.0190317	0.0120139	56745/78896/12394	3
AC_4	AC_4	GO:0060986	endocrine hormone secretion	6/619	72/28905	0.0833333	3.89136	3.6338	0.00445136	0.0190403	0.0120193	11826/56745/78896/16878/12394/12257	6
AC_4	AC_4	GO:0050864	regulation of B cell activation	9/619	147/28905	0.0612245	2.85896	3.34262	0.00451943	0.0192953	0.0121803	11622/56708/13844/14102/14130/15223/16193/257632/235587	9
AC_4	AC_4	GO:0051592	response to calcium ion	9/619	147/28905	0.0612245	2.85896	3.34262	0.00451943	0.0192953	0.0121803	110789/11810/12389/66871/13605/18783/84112/319508/21825	9
AC_4	AC_4	GO:0006979	response to oxidative stress	17/619	388/28905	0.0438144	2.04597	3.06847	0.00456763	0.0194829	0.0122987	11826/12833/13078/74041/13605/14528/14778/212032/15368/15507/16193/16819/26415/17295/17390/56349/20698	17
AC_4	AC_4	GO:0006275	regulation of DNA replication	8/619	121/28905	0.0661157	3.08736	3.40371	0.00459238	0.0195701	0.0123538	12534/67177/27214/52679/71988/16193/17295/77011	8
AC_4	AC_4	GO:1901879	regulation of protein depolymerization	7/619	96/28905	0.0729167	3.40494	3.49151	0.00460771	0.0196171	0.0123834	11567/12332/80986/26903/227753/18008/72119	7
AC_4	AC_4	GO:0090279	regulation of calcium ion import	5/619	51/28905	0.0980392	4.57807	3.78329	0.00462277	0.0196446	0.0124008	12389/12767/26903/16854/18787	5
AC_4	AC_4	GO:1902624	positive regulation of neutrophil migration	5/619	51/28905	0.0980392	4.57807	3.78329	0.00462277	0.0196446	0.0124008	26903/16177/16803/19354/24088	5
AC_4	AC_4	GO:0001780	neutrophil homeostasis	4/619	32/28905	0.125	5.83704	4.04992	0.0046538	0.0197214	0.0124493	12505/14130/16193/17480	4
AC_4	AC_4	GO:0043032	positive regulation of macrophage activation	4/619	32/28905	0.125	5.83704	4.04992	0.0046538	0.0197214	0.0124493	15944/16803/18783/21825	4
AC_4	AC_4	GO:1902751	positive regulation of cell cycle G2/M phase transition	4/619	32/28905	0.125	5.83704	4.04992	0.0046538	0.0197214	0.0124493	268697/12532/12534/16906	4
AC_4	AC_4	GO:0034976	response to endoplasmic reticulum stress	13/619	263/28905	0.0494297	2.30818	3.1527	0.00467327	0.0197855	0.0124897	11910/12125/12364/12389/26427/50760/14130/16145/257632/56312/52377/21825/228775	13
AC_4	AC_4	GO:0033135	regulation of peptidyl-serine phosphorylation	9/619	148/28905	0.0608108	2.83964	3.31918	0.0047233	0.0199603	0.0126001	12062/12389/12505/16145/16193/15944/54396/16878/17295	9
AC_4	AC_4	GO:0048706	embryonic skeletal system development	9/619	148/28905	0.0608108	2.83964	3.31918	0.0047233	0.0199603	0.0126001	12814/12824/15530/20204/30791/240725/72043/21813/68527	9
AC_4	AC_4	GO:0002381	immunoglobulin production involved in immunoglobulin-mediated immune response	6/619	73/28905	0.0821918	3.83805	3.59156	0.00476416	0.0200958	0.0126856	56708/26909/14190/80859/257632/235587	6
[truncated: 247 more rows]

## Sheet: MAC_deg
Supplementary Table S4c. Differential gene expression analysis of macrophage subtypes vs. remaining macrophages
[truncated: 1,109 more rows]

[truncated: 3 more sheets: MAC_go, MGL_deg, MGL_go]
