# Supplementary material for: Single‐nucleus transcriptomic profiling reveals temporal dynamics of neuroinflammation and myelin repair after intracerebral haemorrhage
Source: Clin Transl Med. 2025 Sep 28;15(10):e70486. doi: 10.1002/ctm2.70486 (PMC12477064; doi:10.1002/ctm2.70486)
Supplement: Supplementary file 5 — Supporting Information [file CTM2-15-e70486-s006.xlsx]

## Sheet: DOL_DEG
Supplementary Table S5. Differential gene expression analysis of DOL vs. MOL
cell_type	gene	avg_logFC	DOL.pct	MOL.pct	DOL.exp	MOL.exp	p_val	p_val_adj	de_family	de_method	de_type
DOL	0610005C13Rik	-0.161638	0.003	0.003	0.00324465	0.00472191	1	1	pseudobulk	DESeq2	LRT
DOL	0610006L08Rik	-0.125582	0.002	0.001	0.00519143	0.00340522	1	1	pseudobulk	DESeq2	LRT
DOL	0610009B22Rik	0.00982222	0.064	0.052	0.112265	0.101158	0.203556	0.354775	pseudobulk	DESeq2	LRT
DOL	0610009E02Rik	0.340336	0.014	0.006	0.0165477	0.0102157	0.240816	0.413449	pseudobulk	DESeq2	LRT
DOL	0610009L18Rik	-0.107076	0.008	0.008	0.0120052	0.0137117	0.135399	0.245191	pseudobulk	DESeq2	LRT
DOL	0610010F05Rik	-0.0992096	0.09	0.081	0.179104	0.204404	2.60681e-06	2.47692e-05	pseudobulk	DESeq2	LRT
DOL	0610010K14Rik	-0.10929	0.064	0.054	0.0957171	0.0976163	0.00359483	0.0100725	pseudobulk	DESeq2	LRT
DOL	0610012G03Rik	-0.131466	0.084	0.073	0.128488	0.134529	2.54735e-07	3.85564e-06	pseudobulk	DESeq2	LRT
DOL	0610030E20Rik	-0.110985	0.069	0.061	0.138222	0.155051	0.000134148	0.000619723	pseudobulk	DESeq2	LRT
DOL	0610038B21Rik	0.170752	0.002	0.001	0.00194679	0.00140749	1	1	pseudobulk	DESeq2	LRT
DOL	0610039K10Rik	0.322048	0.008	0.006	0.00876055	0.00721907	1	1	pseudobulk	DESeq2	LRT
DOL	0610040B10Rik	0.246439	0.021	0.015	0.0399091	0.0336436	0.237805	0.408686	pseudobulk	DESeq2	LRT
DOL	0610040F04Rik	0.286107	0.007	0.006	0.0123297	0.0132577	1	1	pseudobulk	DESeq2	LRT
DOL	0610040J01Rik	-0.300103	0.015	0.012	0.0194679	0.031101	0.00253614	0.00744767	pseudobulk	DESeq2	LRT
DOL	0610043K17Rik	-0.524242	0.006	0.007	0.00908501	0.0132577	0.0338738	0.0716659	pseudobulk	DESeq2	LRT
DOL	1010001B22Rik	-0.489542	0.002	0.002	0.00194679	0.0031328	1	1	pseudobulk	DESeq2	LRT
DOL	1010001N08Rik	0.575909	0.005	0.003	0.00681376	0.00476731	0.464007	0.752726	pseudobulk	DESeq2	LRT
DOL	1100001I12Rik	-0.714859	0.001	0.001	0.000648929	0.00167991	1	1	pseudobulk	DESeq2	LRT
DOL	1110002E22Rik	-0.023108	0.001	0.001	0.00129786	0.00172531	1	1	pseudobulk	DESeq2	LRT
DOL	1110002J07Rik	2.0184	0.001	0.001	0.00227125	0.000635641	1	1	pseudobulk	DESeq2	LRT
DOL	1110002L01Rik	0.00734388	0.044	0.04	0.0837119	0.0841771	0.000285549	0.00116633	pseudobulk	DESeq2	LRT
DOL	1110002O04Rik	-3.06612	0	0.001	0	0.00245176	1	1	pseudobulk	DESeq2	LRT
DOL	1110004F10Rik	-0.0843063	0.188	0.176	0.435107	0.48	6.06809e-07	7.75332e-06	pseudobulk	DESeq2	LRT
DOL	1110006O24Rik	-0.178163	0.002	0.001	0.00194679	0.00231555	1	1	pseudobulk	DESeq2	LRT
DOL	1110008P14Rik	-0.382462	0.101	0.125	0.175211	0.247037	0.000279011	0.00114469	pseudobulk	DESeq2	LRT
DOL	1110012L19Rik	0.116782	0.022	0.018	0.0405581	0.0317367	0.0252926	0.055517	pseudobulk	DESeq2	LRT
DOL	1110013H19Rik	-0.535869	0.003	0.004	0.00324465	0.00740068	1	1	pseudobulk	DESeq2	LRT
DOL	1110015O18Rik	-0.72768	0.001	0.002	0.00162232	0.00335982	1	1	pseudobulk	DESeq2	LRT
DOL	1110017D15Rik	0.463636	0.01	0.007	0.0162232	0.0112145	1	1	pseudobulk	DESeq2	LRT
DOL	1110018N20Rik	-0.00901631	0.005	0.003	0.00584036	0.00485812	1	1	pseudobulk	DESeq2	LRT
DOL	1110019D14Rik	0.00763943	0.027	0.022	0.055159	0.0641544	0.069838	0.135906	pseudobulk	DESeq2	LRT
DOL	1110020A21Rik	-0.0954225	0.008	0.01	0.0120052	0.0169807	0.462061	0.749893	pseudobulk	DESeq2	LRT
DOL	1110032A03Rik	-0.211943	0.072	0.067	0.126866	0.156958	2.20396e-10	1.45787e-08	pseudobulk	DESeq2	LRT
DOL	1110032F04Rik	-0.610814	0.008	0.01	0.0107073	0.0173893	0.00886533	0.0220542	pseudobulk	DESeq2	LRT
DOL	1110035H17Rik	-1.12111	0.001	0.002	0.000973394	0.00331442	1	1	pseudobulk	DESeq2	LRT
DOL	1110038B12Rik	0.462972	0.058	0.027	0.0892278	0.0515323	0.10085	0.188574	pseudobulk	DESeq2	LRT
DOL	1110038F14Rik	0.0430611	0.073	0.058	0.134977	0.123042	0.0164401	0.0379351	pseudobulk	DESeq2	LRT
DOL	1110046J04Rik	0.0251624	0.021	0.015	0.0421804	0.0396822	0.00751406	0.0190908	pseudobulk	DESeq2	LRT
DOL	1110051M20Rik	-0.279295	0.155	0.164	0.346528	0.429557	1.76872e-11	1.91603e-09	pseudobulk	DESeq2	LRT
DOL	1110059E24Rik	-0.162164	0.06	0.062	0.157041	0.180658	1.22859e-05	8.78228e-05	pseudobulk	DESeq2	LRT
DOL	1110059G10Rik	-0.169897	0.045	0.045	0.0992862	0.106334	0.00100951	0.00337971	pseudobulk	DESeq2	LRT
DOL	1110065P20Rik	0.00524783	0.095	0.09	0.195003	0.183383	0.0104401	0.0255047	pseudobulk	DESeq2	LRT
DOL	1190005I06Rik	-0.360868	0.054	0.063	0.0966905	0.131986	5.22325e-07	6.90602e-06	pseudobulk	DESeq2	LRT
DOL	1190007I07Rik	-0.316441	0.02	0.019	0.0269306	0.0316459	3.63132e-05	0.000212636	pseudobulk	DESeq2	LRT
DOL	1190028D05Rik	-1.35404	0.001	0.001	0.000648929	0.00254257	1	1	pseudobulk	DESeq2	LRT
DOL	1300002E11Rik	0.00968499	0.023	0.02	0.0356911	0.0364586	0.00673	0.0173404	pseudobulk	DESeq2	LRT
DOL	1300014J16Rik	-0.849521	0	0.001	0.000324465	0.00113507	1	1	pseudobulk	DESeq2	LRT
DOL	1300017J02Rik	0.164001	0.014	0.011	0.0220636	0.0246992	0.00508582	0.0135897	pseudobulk	DESeq2	LRT
DOL	1500002C15Rik	0.0825429	0.014	0.01	0.0142764	0.0121226	0.38201	0.629543	pseudobulk	DESeq2	LRT
DOL	1500002F19Rik	0.680788	0.003	0.002	0.00486697	0.00227015	1	1	pseudobulk	DESeq2	LRT
DOL	1500004A13Rik	-0.110917	0.217	0.21	0.55743	0.62084	1.08483e-07	1.97775e-06	pseudobulk	DESeq2	LRT
DOL	1500009C09Rik	-0.213742	0.055	0.062	0.100909	0.118774	0.00361472	0.0101207	pseudobulk	DESeq2	LRT
DOL	1500009L16Rik	-0.565864	0.009	0.012	0.0126541	0.0228831	0.000455	0.00172872	pseudobulk	DESeq2	LRT
DOL	1500011B03Rik	-0.168346	0.124	0.124	0.200844	0.239864	4.40047e-08	9.79976e-07	pseudobulk	DESeq2	LRT
DOL	1500012K07Rik	0.391234	0.001	0.001	0.00129786	0.00140749	1	1	pseudobulk	DESeq2	LRT
DOL	1500015A07Rik	0.221194	0.033	0.023	0.0603504	0.0469921	0.0121328	0.029073	pseudobulk	DESeq2	LRT
DOL	1500015L24Rik	-0.608298	0.064	0.088	0.140818	0.246674	1.3509e-09	6.05853e-08	pseudobulk	DESeq2	LRT
DOL	1500026H17Rik	-0.0274701	0.014	0.015	0.0350422	0.0350511	0.670194	1	pseudobulk	DESeq2	LRT
DOL	1500032F14Rik	-0.36385	0	0.001	0.000324465	0.000635641	1	1	pseudobulk	DESeq2	LRT
DOL	1500035N22Rik	-1.28241	0.001	0.002	0.00194679	0.0046765	1	1	pseudobulk	DESeq2	LRT
DOL	1520401A03Rik	-1.49012	0	0.001	0.000973394	0.00199773	1	1	pseudobulk	DESeq2	LRT
DOL	1600002D24Rik	0.632877	0.005	0.003	0.00713822	0.00417707	1	1	pseudobulk	DESeq2	LRT
DOL	1600002K03Rik	0.47693	0.033	0.023	0.0609994	0.0424518	0.0500304	0.101125	pseudobulk	DESeq2	LRT
DOL	1600010M07Rik	-0.0281797	0.096	0.091	0.152174	0.155051	0.000944745	0.00319435	pseudobulk	DESeq2	LRT
DOL	1600012H06Rik	0.185096	0.108	0.078	0.17294	0.141612	0.00324467	0.00920878	pseudobulk	DESeq2	LRT
DOL	1600014C10Rik	-0.0859154	0.028	0.029	0.0467229	0.0606583	0.00121781	0.00397384	pseudobulk	DESeq2	LRT
DOL	1600020E01Rik	-0.373797	0.039	0.041	0.0632706	0.0819523	1.45921e-08	4.01489e-07	pseudobulk	DESeq2	LRT
DOL	1600022D10Rik	-1.09857	0.001	0.002	0.00129786	0.00372304	1	1	pseudobulk	DESeq2	LRT
DOL	1700001C02Rik	-0.724282	0.001	0.002	0.00129786	0.00317821	1	1	pseudobulk	DESeq2	LRT
DOL	1700001C19Rik	0.71032	0.002	0	0.00227125	0.000817253	1	1	pseudobulk	DESeq2	LRT
DOL	1700001G01Rik	0.594721	0.009	0.005	0.013303	0.00885358	0.428509	0.699286	pseudobulk	DESeq2	LRT
DOL	1700001G11Rik	0.28292	0.006	0.004	0.0116807	0.0077185	1	1	pseudobulk	DESeq2	LRT
DOL	1700001K19Rik	-0.523876	0.002	0.004	0.00227125	0.00540295	1	1	pseudobulk	DESeq2	LRT
DOL	1700001K23Rik	0.58261	0.006	0.003	0.00908501	0.00535755	1	1	pseudobulk	DESeq2	LRT
DOL	1700001L05Rik	-0.349545	0.001	0.001	0.000648929	0.00181612	1	1	pseudobulk	DESeq2	LRT
DOL	1700001L19Rik	0.248554	0.011	0.012	0.0184945	0.0207491	0.386537	0.636246	pseudobulk	DESeq2	LRT
DOL	1700001O22Rik	0.317183	0.004	0.003	0.00519143	0.00395006	1	1	pseudobulk	DESeq2	LRT
DOL	1700001P01Rik	1.23822	0.001	0	0.00259572	0.000726447	1	1	pseudobulk	DESeq2	LRT
DOL	1700003C15Rik	-0.0982092	0.001	0.001	0.000973394	0.000953462	1	1	pseudobulk	DESeq2	LRT
DOL	1700003D09Rik	-0.441968	0.035	0.04	0.0382868	0.0502611	0.00321989	0.00915117	pseudobulk	DESeq2	LRT
DOL	1700003E16Rik	-0.167233	0.009	0.008	0.0103829	0.0127582	0.345009	0.573498	pseudobulk	DESeq2	LRT
DOL	1700003F12Rik	-0.389043	0.002	0.003	0.00259572	0.00431328	1	1	pseudobulk	DESeq2	LRT
DOL	1700003G18Rik	-0.00193019	0.003	0.002	0.00259572	0.00295119	1	1	pseudobulk	DESeq2	LRT
DOL	1700003L19Rik	0.414274	0.003	0.001	0.00356911	0.00299659	1	1	pseudobulk	DESeq2	LRT
DOL	1700003M07Rik	-0.182255	0.003	0.003	0.00584036	0.00558456	1	1	pseudobulk	DESeq2	LRT
DOL	1700003P14Rik	-0.461318	0.001	0.001	0.000648929	0.00263337	1	1	pseudobulk	DESeq2	LRT
DOL	1700006A11Rik	-0.0947517	0.001	0.001	0.000973394	0.00145289	1	1	pseudobulk	DESeq2	LRT
DOL	1700006J14Rik	1.40009	0.002	0.001	0.00162232	0.000817253	1	1	pseudobulk	DESeq2	LRT
DOL	1700007F19Rik	-1.09937	0.001	0.002	0.000973394	0.00263337	1	1	pseudobulk	DESeq2	LRT
DOL	1700007J10Rik	-0.300474	0.001	0.002	0.00162232	0.00349603	1	1	pseudobulk	DESeq2	LRT
DOL	1700007K13Rik	-0.24321	0.003	0.005	0.00519143	0.00721907	1	1	pseudobulk	DESeq2	LRT
DOL	1700007L15Rik	-0.126372	0.003	0.003	0.00486697	0.00522134	1	1	pseudobulk	DESeq2	LRT
DOL	1700007P06Rik	0.554795	0.001	0.001	0.000973394	0.00136209	1	1	pseudobulk	DESeq2	LRT
DOL	1700008C04Rik	0.665022	0.003	0.002	0.00421804	0.00272418	1	1	pseudobulk	DESeq2	LRT
DOL	1700008J07Rik	-0.1102	0.006	0.006	0.0113563	0.0134393	0.163764	0.291264	pseudobulk	DESeq2	LRT
DOL	1700008O03Rik	0.506302	0.009	0.006	0.0149254	0.0105335	1	1	pseudobulk	DESeq2	LRT
DOL	1700010I02Rik	-2.96564	0	0.001	0	0.00254257	1	1	pseudobulk	DESeq2	LRT
DOL	1700010I14Rik	-0.349301	0.004	0.005	0.00746269	0.0113053	1	1	pseudobulk	DESeq2	LRT
DOL	1700010J16Rik	-0.219965	0.003	0.002	0.00292018	0.00472191	1	1	pseudobulk	DESeq2	LRT
DOL	1700010K23Rik	-0.296478	0.064	0.08	0.0970149	0.126583	0.000156336	0.000705938	pseudobulk	DESeq2	LRT
DOL	1700010K24Rik	-0.106197	0.009	0.008	0.0201168	0.0204767	0.0329683	0.0700009	pseudobulk	DESeq2	LRT
DOL	1700011C11Rik	-1.12086	0.002	0.002	0.00194679	0.00385925	1	1	pseudobulk	DESeq2	LRT
DOL	1700011L22Rik	0.161556	0.004	0.003	0.0045425	0.00594779	1	1	pseudobulk	DESeq2	LRT
DOL	1700012B07Rik	-0.822391	0	0	0.000324465	0.000862656	1	1	pseudobulk	DESeq2	LRT
DOL	1700012B09Rik	-0.0393282	0.003	0.004	0.00746269	0.00853575	1	1	pseudobulk	DESeq2	LRT
DOL	1700012C08Rik	2.03925	0.002	0	0.00227125	0.000181612	1	1	pseudobulk	DESeq2	LRT
DOL	1700012D14Rik	0.270027	0.04	0.033	0.0976639	0.0879909	0.590011	0.943277	pseudobulk	DESeq2	LRT
DOL	1700012I11Rik	-0.454937	0.003	0.004	0.00486697	0.00712826	1	1	pseudobulk	DESeq2	LRT
DOL	1700012P22Rik	0.554571	0.001	0.001	0.00389358	0.00267877	1	1	pseudobulk	DESeq2	LRT
DOL	1700013F07Rik	-0.569521	0.002	0.002	0.00259572	0.00395006	1	1	pseudobulk	DESeq2	LRT
DOL	1700013H16Rik	-0.154388	0.002	0.002	0.00162232	0.00272418	1	1	pseudobulk	DESeq2	LRT
DOL	1700014D04Rik	-2.29486	0	0.001	0	0.00131669	1	1	pseudobulk	DESeq2	LRT
DOL	1700015C15Rik	0.404091	0.001	0	0.00162232	0.000908059	1	1	pseudobulk	DESeq2	LRT
DOL	1700015F17Rik	-1.39207	0.002	0.002	0.00194679	0.00522134	1	1	pseudobulk	DESeq2	LRT
DOL	1700016C15Rik	-0.245944	0.002	0.001	0.00194679	0.00227015	1	1	pseudobulk	DESeq2	LRT
DOL	1700016D06Rik	-0.0114935	0.054	0.056	0.0717067	0.0696481	0.00679217	0.0174865	pseudobulk	DESeq2	LRT
DOL	1700016J18Rik	0.360058	0.001	0.001	0.00194679	0.00236095	1	1	pseudobulk	DESeq2	LRT
DOL	1700016K05Rik	-0.491077	0.001	0	0.000648929	0.00118048	1	1	pseudobulk	DESeq2	LRT
DOL	1700016K19Rik	0.636335	0.005	0.004	0.00973394	0.00717367	1	1	pseudobulk	DESeq2	LRT
DOL	1700016L21Rik	0.0894118	0.001	0.001	0.000648929	0.000635641	1	1	pseudobulk	DESeq2	LRT
DOL	1700016P03Rik	0.0339381	0.048	0.034	0.0746269	0.0613394	0.0372499	0.0779627	pseudobulk	DESeq2	LRT
DOL	1700017B05Rik	-0.133646	0.012	0.013	0.01817	0.0225199	0.00820742	0.0206077	pseudobulk	DESeq2	LRT
DOL	1700017D01Rik	0.44448	0.003	0.001	0.00324465	0.00190692	1	1	pseudobulk	DESeq2	LRT
DOL	1700017M07Rik	-1.78529	0	0	0	0.000726447	1	1	pseudobulk	DESeq2	LRT
DOL	1700017N19Rik	-0.646059	0.001	0.001	0.000648929	0.00167991	1	1	pseudobulk	DESeq2	LRT
DOL	1700018A04Rik	0.508903	0.004	0.003	0.00746269	0.00444949	1	1	pseudobulk	DESeq2	LRT
DOL	1700018A23Rik	-0.34869	0.002	0.003	0.00259572	0.00299659	1	1	pseudobulk	DESeq2	LRT
DOL	1700018L02Rik	-0.427088	0.006	0.009	0.00843608	0.0142111	0.122353	0.223715	pseudobulk	DESeq2	LRT
DOL	1700019A02Rik	0.313289	0.004	0.004	0.0100584	0.00730988	1	1	pseudobulk	DESeq2	LRT
DOL	1700019D03Rik	-0.0225159	0.029	0.032	0.064244	0.0760953	0.0042578	0.0116592	pseudobulk	DESeq2	LRT
DOL	1700019G24Rik	0.0225267	0.002	0.003	0.00389358	0.00354143	1	1	pseudobulk	DESeq2	LRT
DOL	1700019L13Rik	0.928679	0.001	0.001	0.00162232	0.000862656	1	1	pseudobulk	DESeq2	LRT
DOL	1700020D05Rik	0.15666	0.002	0.003	0.00324465	0.00440409	1	1	pseudobulk	DESeq2	LRT
DOL	1700020D12Rik	-0.137108	0.001	0.001	0.000973394	0.00140749	1	1	pseudobulk	DESeq2	LRT
DOL	1700020G17Rik	-0.335501	0.004	0.003	0.0055159	0.00821793	1	1	pseudobulk	DESeq2	LRT
DOL	1700020L24Rik	0.0864436	0.002	0.002	0.00194679	0.00340522	1	1	pseudobulk	DESeq2	LRT
DOL	1700020N01Rik	-1.00009	0	0.001	0.000648929	0.00186152	1	1	pseudobulk	DESeq2	LRT
DOL	1700021F05Rik	-0.121274	0.047	0.047	0.0983128	0.114869	9.63492e-05	0.000471321	pseudobulk	DESeq2	LRT
DOL	1700021J08Rik	0.672225	0.002	0.001	0.00162232	0.000635641	1	1	pseudobulk	DESeq2	LRT
DOL	1700022A22Rik	0.0251125	0.003	0.003	0.00292018	0.00372304	1	1	pseudobulk	DESeq2	LRT
DOL	1700022H01Rik	0.0302499	0.001	0	0.000648929	0.000726447	1	1	pseudobulk	DESeq2	LRT
DOL	1700022I11Rik	-0.0151773	0.054	0.05	0.0707333	0.067378	0.000524848	0.00195015	pseudobulk	DESeq2	LRT
DOL	1700022N22Rik	0.43177	0.013	0.012	0.0188189	0.015664	1	1	pseudobulk	DESeq2	LRT
DOL	1700023F02Rik	0.755103	0.006	0.004	0.0136275	0.00658343	0.513535	0.828037	pseudobulk	DESeq2	LRT
DOL	1700023F06Rik	-0.409074	0.001	0.002	0.00162232	0.00281498	1	1	pseudobulk	DESeq2	LRT
DOL	1700023H06Rik	-0.185365	0.011	0.012	0.0149254	0.0179796	0.00858229	0.0214404	pseudobulk	DESeq2	LRT
DOL	1700024B05Rik	0.56659	0.003	0.002	0.00356911	0.00258797	1	1	pseudobulk	DESeq2	LRT
DOL	1700024B18Rik	0.230871	0.002	0.002	0.00324465	0.00404086	1	1	pseudobulk	DESeq2	LRT
DOL	1700024G13Rik	-0.0819577	0.003	0.002	0.00356911	0.0046765	1	1	pseudobulk	DESeq2	LRT
DOL	1700024I08Rik	0.303251	0.002	0.001	0.00162232	0.00245176	1	1	pseudobulk	DESeq2	LRT
DOL	1700025F22Rik	0.0625774	0.001	0.001	0.00227125	0.00217934	1	1	pseudobulk	DESeq2	LRT
DOL	1700025F24Rik	0.358006	0.001	0.001	0.00129786	0.00131669	1	1	pseudobulk	DESeq2	LRT
DOL	1700025G04Rik	0.290049	0.162	0.116	0.484426	0.344518	0.0830736	0.158486	pseudobulk	DESeq2	LRT
DOL	1700025K24Rik	-2.50955	0	0.001	0	0.0014983	1	1	pseudobulk	DESeq2	LRT
DOL	1700026D11Rik	0.105171	0.003	0.001	0.00259572	0.00335982	1	1	pseudobulk	DESeq2	LRT
DOL	1700026F02Rik	-0.301869	0.004	0.005	0.0055159	0.00780931	1	1	pseudobulk	DESeq2	LRT
DOL	1700026J12Rik	0.0614311	0.002	0.002	0.00421804	0.00390465	0.449539	0.730944	pseudobulk	DESeq2	LRT
DOL	1700026J14Rik	0.228728	0.001	0.001	0.00162232	0.00118048	1	1	pseudobulk	DESeq2	LRT
DOL	1700026N04Rik	-0.584332	0	0	0.000324465	0.000499432	1	1	pseudobulk	DESeq2	LRT
DOL	1700027A07Rik	-3.04406	0	0.001	0	0.00299659	1	1	pseudobulk	DESeq2	LRT
DOL	1700027A15Rik	0.682217	0.001	0	0.000973394	0.000726447	1	1	pseudobulk	DESeq2	LRT
DOL	1700027H10Rik	-0.136561	0.035	0.036	0.0483452	0.0536209	8.62368e-05	0.000431461	pseudobulk	DESeq2	LRT
DOL	1700027I24Rik	1.45592	0.001	0.001	0.00259572	0.0015891	1	1	pseudobulk	DESeq2	LRT
DOL	1700028E10Rik	-0.263911	0.017	0.017	0.0337443	0.0505789	0.00876101	0.0218334	pseudobulk	DESeq2	LRT
DOL	1700028J19Rik	0.114987	0.003	0.002	0.00519143	0.00317821	1	1	pseudobulk	DESeq2	LRT
DOL	1700028K03Rik	0.0111331	0.007	0.005	0.00973394	0.00839955	0.305709	0.513038	pseudobulk	DESeq2	LRT
DOL	1700028P14Rik	-0.26609	0.007	0.009	0.00876055	0.0138025	0.406303	0.666345	pseudobulk	DESeq2	LRT
DOL	1700029I15Rik	0.0409585	0.053	0.05	0.0681376	0.0651078	0.000687613	0.00245878	pseudobulk	DESeq2	LRT
DOL	1700029J03Rik	-0.366956	0.003	0.002	0.00292018	0.00354143	1	1	pseudobulk	DESeq2	LRT
DOL	1700029J07Rik	0.0482034	0.026	0.022	0.0648929	0.0540295	0.00926489	0.0229336	pseudobulk	DESeq2	LRT
DOL	1700030C12Rik	0.272752	0.003	0.002	0.00356911	0.0031328	1	1	pseudobulk	DESeq2	LRT
DOL	1700030C14Rik	-1.34083	0	0	0	0.000499432	1	1	pseudobulk	DESeq2	LRT
DOL	1700030F04Rik	-0.168885	0.003	0.004	0.00519143	0.00635641	1	1	pseudobulk	DESeq2	LRT
DOL	1700030J22Rik	-0.316548	0.005	0.003	0.00648929	0.00708286	1	1	pseudobulk	DESeq2	LRT
DOL	1700030K09Rik	0.222333	0.045	0.035	0.0843608	0.0646538	0.0168247	0.0387005	pseudobulk	DESeq2	LRT
DOL	1700030M09Rik	2.09517	0.001	0	0.000973394	0.000136209	1	1	pseudobulk	DESeq2	LRT
DOL	1700030N03Rik	0.054264	0.005	0.004	0.00876055	0.00749149	1	1	pseudobulk	DESeq2	LRT
DOL	1700034G24Rik	0.193228	0	0.001	0.000324465	0.000544835	1	1	pseudobulk	DESeq2	LRT
DOL	1700034H15Rik	-0.587547	0.002	0.003	0.00259572	0.0045857	1	1	pseudobulk	DESeq2	LRT
DOL	1700034I23Rik	0.0925048	0.001	0.001	0.00129786	0.00186152	1	1	pseudobulk	DESeq2	LRT
DOL	1700034K08Rik	-0.441405	0.001	0.001	0.00194679	0.00140749	1	1	pseudobulk	DESeq2	LRT
DOL	1700034P13Rik	0.112867	0.009	0.009	0.0129786	0.0158002	0.0187004	0.0425853	pseudobulk	DESeq2	LRT
DOL	1700036A12Rik	0.000926534	0.004	0.002	0.00843608	0.0061748	1	1	pseudobulk	DESeq2	LRT
DOL	1700037C18Rik	-0.00395565	0.031	0.03	0.0506165	0.0542111	0.217706	0.377209	pseudobulk	DESeq2	LRT
DOL	1700037F03Rik	0.9017	0.001	0.002	0.0045425	0.00449489	1	1	pseudobulk	DESeq2	LRT
DOL	1700037H04Rik	-0.174041	0.043	0.042	0.0597015	0.0724177	0.0149794	0.0349302	pseudobulk	DESeq2	LRT
DOL	1700040D17Rik	-0.576294	0.005	0.006	0.00648929	0.0118048	0.0232948	0.0516372	pseudobulk	DESeq2	LRT
DOL	1700040L08Rik	-0.0148867	0.002	0.002	0.00227125	0.00295119	1	1	pseudobulk	DESeq2	LRT
DOL	1700041B01Rik	1.02735	0.007	0.003	0.0116807	0.00422247	0.222732	0.384966	pseudobulk	DESeq2	LRT
DOL	1700041G16Rik	-0.227435	0.003	0.002	0.00519143	0.00503973	1	1	pseudobulk	DESeq2	LRT
DOL	1700041M05Rik	0.982073	0.002	0.001	0.00162232	0.000817253	1	1	pseudobulk	DESeq2	LRT
DOL	1700041M19Rik	-0.0799676	0.007	0.006	0.0113563	0.0134847	0.0875144	0.16611	pseudobulk	DESeq2	LRT
DOL	1700042O10Rik	-0.536922	0.002	0.003	0.00259572	0.00572077	1	1	pseudobulk	DESeq2	LRT
DOL	1700045H11Rik	-0.543048	0.001	0.001	0.00129786	0.00145289	1	1	pseudobulk	DESeq2	LRT
DOL	1700046C09Rik	-0.518824	0.001	0.002	0.00324465	0.00449489	1	1	pseudobulk	DESeq2	LRT
DOL	1700047A11Rik	-0.182614	0.009	0.009	0.013303	0.0144835	0.0130186	0.0309313	pseudobulk	DESeq2	LRT
DOL	1700047F07Rik	-0.563494	0.003	0.003	0.00324465	0.00626561	1	1	pseudobulk	DESeq2	LRT
DOL	1700047I17Rik2	-0.200049	0.003	0.003	0.00292018	0.00372304	1	1	pseudobulk	DESeq2	LRT
DOL	1700047K16Rik	-0.676639	0.001	0.001	0.000973394	0.00167991	1	1	pseudobulk	DESeq2	LRT
DOL	1700047M11Rik	-0.0856743	0.293	0.29	0.71804	0.799818	1.04762e-05	7.70726e-05	pseudobulk	DESeq2	LRT
DOL	1700048F04Rik	-0.0735972	0.001	0.001	0.000648929	0.00104427	1	1	pseudobulk	DESeq2	LRT
DOL	1700048M11Rik	-0.480997	0.001	0.003	0.00129786	0.00299659	1	1	pseudobulk	DESeq2	LRT
DOL	1700048O20Rik	0.474788	0.007	0.007	0.0162232	0.0121226	0.767346	1	pseudobulk	DESeq2	LRT
DOL	1700051A21Rik	0.750037	0	0	0	0.000136209	1	1	pseudobulk	DESeq2	LRT
DOL	1700052H01Rik	0.190311	0.002	0.001	0.00194679	0.00213394	1	1	pseudobulk	DESeq2	LRT
DOL	1700052K11Rik	0.106862	0.011	0.01	0.0188189	0.0194779	0.221154	0.382533	pseudobulk	DESeq2	LRT
DOL	1700054A03Rik	-0.0321516	0.003	0.003	0.0045425	0.00417707	1	1	pseudobulk	DESeq2	LRT
DOL	1700055D18Rik	0.22478	0.002	0.002	0.00227125	0.00317821	1	1	pseudobulk	DESeq2	LRT
DOL	1700056N10Rik	0.197374	0.004	0.003	0.00648929	0.00590238	1	1	pseudobulk	DESeq2	LRT
DOL	1700057G04Rik	-1.14431	0.001	0.002	0.000973394	0.00422247	1	1	pseudobulk	DESeq2	LRT
DOL	1700057H15Rik	-0.568719	0.003	0.004	0.00324465	0.00780931	0.722549	1	pseudobulk	DESeq2	LRT
DOL	1700058P15Rik	-0.107094	0.001	0.001	0.00129786	0.00118048	1	1	pseudobulk	DESeq2	LRT
DOL	1700060C16Rik	-0.334936	0.001	0.001	0.000973394	0.00163451	1	1	pseudobulk	DESeq2	LRT
DOL	1700060J05Rik	-0.0318874	0.035	0.028	0.0522388	0.0408173	0.0316554	0.0675988	pseudobulk	DESeq2	LRT
DOL	1700060O08Rik	-0.157935	0.018	0.017	0.0308241	0.0307832	0.0107832	0.026226	pseudobulk	DESeq2	LRT
DOL	1700061G19Rik	-0.81939	0.001	0.001	0.000648929	0.00181612	1	1	pseudobulk	DESeq2	LRT
DOL	1700061H18Rik	-0.539689	0.001	0.001	0.000648929	0.00145289	1	1	pseudobulk	DESeq2	LRT
DOL	1700061I17Rik	-0.214117	0.003	0.002	0.00259572	0.00254257	1	1	pseudobulk	DESeq2	LRT
DOL	1700061J23Rik	-0.842095	0.001	0.001	0.00162232	0.00245176	1	1	pseudobulk	DESeq2	LRT
DOL	1700062C10Rik	-0.296379	0.001	0.001	0.000648929	0.0014983	1	1	pseudobulk	DESeq2	LRT
DOL	1700063A18Rik	1.53135	0.003	0.001	0.00356911	0.0015437	1	1	pseudobulk	DESeq2	LRT
DOL	1700063D05Rik	-0.804887	0.025	0.062	0.055159	0.14361	2.64066e-06	2.50271e-05	pseudobulk	DESeq2	LRT
DOL	1700063J08Rik	-1.36609	0	0	0	0.000544835	1	1	pseudobulk	DESeq2	LRT
DOL	1700064H15Rik	1.04678	0.005	0.002	0.0129786	0.0046311	0.152352	0.272652	pseudobulk	DESeq2	LRT
DOL	1700065L07Rik	0.583918	0.002	0.001	0.00227125	0.00195233	1	1	pseudobulk	DESeq2	LRT
DOL	1700066B17Rik	-0.0209864	0.003	0.002	0.00389358	0.00295119	1	1	pseudobulk	DESeq2	LRT
DOL	1700066B19Rik	-0.000937265	0.006	0.007	0.00843608	0.0119864	0.403984	0.662785	pseudobulk	DESeq2	LRT
DOL	1700066C05Rik	0.225631	0.001	0	0.000648929	0.00045403	1	1	pseudobulk	DESeq2	LRT
DOL	1700066M21Rik	-0.15089	0.077	0.076	0.129786	0.152645	1.24281e-07	2.18957e-06	pseudobulk	DESeq2	LRT
DOL	1700066N21Rik	-0.393653	0.002	0.002	0.00227125	0.00490352	1	1	pseudobulk	DESeq2	LRT
DOL	1700067K01Rik	0.14601	0.002	0.001	0.00227125	0.00172531	1	1	pseudobulk	DESeq2	LRT
DOL	1700069L16Rik	-1.30427	0	0	0.000324465	0.000998865	1	1	pseudobulk	DESeq2	LRT
DOL	1700071M16Rik	0.576858	0.004	0.002	0.00421804	0.00227015	1	1	pseudobulk	DESeq2	LRT
DOL	1700080G11Rik	0.99003	0	0	0.000324465	0.000181612	1	1	pseudobulk	DESeq2	LRT
DOL	1700080N15Rik	-0.443885	0.001	0.001	0.000648929	0.00167991	1	1	pseudobulk	DESeq2	LRT
DOL	1700081B01Rik	0.248171	0.002	0.001	0.00292018	0.00217934	1	1	pseudobulk	DESeq2	LRT
DOL	1700081N11Rik	-0.0334848	0.008	0.007	0.00973394	0.0115323	0.175198	0.309757	pseudobulk	DESeq2	LRT
DOL	1700082M22Rik	0.177217	0.001	0.001	0.00129786	0.00118048	1	1	pseudobulk	DESeq2	LRT
DOL	1700084C06Rik	-0.203905	0.012	0.013	0.0178456	0.021975	0.030745	0.0658918	pseudobulk	DESeq2	LRT
DOL	1700084E18Rik	0.102011	0.002	0.001	0.00194679	0.00263337	1	1	pseudobulk	DESeq2	LRT
DOL	1700084F23Rik	-0.0172888	0.023	0.021	0.0256327	0.0246084	0.0106839	0.0260266	pseudobulk	DESeq2	LRT
DOL	1700085D07Rik	-0.46115	0.01	0.011	0.013303	0.0203405	0.0037623	0.0104815	pseudobulk	DESeq2	LRT
DOL	1700086O06Rik	-0.735229	0.007	0.009	0.0110318	0.0190692	0.000136791	0.000629988	pseudobulk	DESeq2	LRT
DOL	1700086P04Rik	-0.0485262	0.004	0.002	0.0045425	0.00558456	1	1	pseudobulk	DESeq2	LRT
DOL	1700087I21Rik	-0.0350742	0.005	0.004	0.00778715	0.00676504	1	1	pseudobulk	DESeq2	LRT
DOL	1700087M22Rik	1.26902	0.002	0.001	0.00194679	0.000681044	1	1	pseudobulk	DESeq2	LRT
DOL	1700088E04Rik	0.193335	0.079	0.057	0.107073	0.0848127	0.0105089	0.0256506	pseudobulk	DESeq2	LRT
DOL	1700092E19Rik	-2.47193	0	0.001	0	0.0015437	1	1	pseudobulk	DESeq2	LRT
DOL	1700093J21Rik	-0.157603	0.005	0.004	0.00876055	0.00967083	0.228134	0.393604	pseudobulk	DESeq2	LRT
DOL	1700093K21Rik	2.51913	0.002	0	0.0045425	0.000408627	0.314498	0.526685	pseudobulk	DESeq2	LRT
DOL	1700094D03Rik	0.274552	0.039	0.031	0.0658663	0.0573439	0.259185	0.442007	pseudobulk	DESeq2	LRT
DOL	1700094J05Rik	-0.508218	0.002	0.002	0.00259572	0.00322361	1	1	pseudobulk	DESeq2	LRT
DOL	1700094M23Rik	-0.371999	0.005	0.006	0.00778715	0.0112599	0.224338	0.387562	pseudobulk	DESeq2	LRT
DOL	1700095A13Rik	-0.569143	0.001	0.001	0.00129786	0.00217934	1	1	pseudobulk	DESeq2	LRT
DOL	1700095A21Rik	-0.236271	0.006	0.005	0.00616483	0.00853575	1	1	pseudobulk	DESeq2	LRT
DOL	1700095J03Rik	-0.295093	0	0	0.000324465	0.000862656	1	1	pseudobulk	DESeq2	LRT
DOL	1700095J07Rik	0.444347	0.006	0.004	0.00843608	0.00540295	1	1	pseudobulk	DESeq2	LRT
DOL	1700096K18Rik	0.0636132	0.016	0.014	0.0288774	0.0312372	0.0608733	0.120192	pseudobulk	DESeq2	LRT
DOL	1700099I09Rik	0.355653	0.001	0.001	0.000973394	0.000998865	1	1	pseudobulk	DESeq2	LRT
DOL	1700101I11Rik	-0.274326	0.019	0.025	0.027255	0.0348695	8.62913e-05	0.000431461	pseudobulk	DESeq2	LRT
DOL	1700102H20Rik	-0.45243	0.002	0.002	0.00292018	0.00431328	1	1	pseudobulk	DESeq2	LRT
DOL	1700102P08Rik	-0.0263298	0.006	0.004	0.00811162	0.0076277	1	1	pseudobulk	DESeq2	LRT
DOL	1700105P06Rik	0.269009	0.001	0.001	0.00194679	0.00113507	1	1	pseudobulk	DESeq2	LRT
DOL	1700108F19Rik	-0.271771	0.027	0.034	0.0285529	0.0350965	1.43237e-05	9.95025e-05	pseudobulk	DESeq2	LRT
DOL	1700109G14Rik	-0.533014	0.001	0.001	0.000973394	0.00163451	1	1	pseudobulk	DESeq2	LRT
DOL	1700109H08Rik	-0.104102	0.028	0.026	0.0548345	0.0536663	0.00633848	0.0164507	pseudobulk	DESeq2	LRT
DOL	1700109I08Rik	0.13401	0	0.001	0.000973394	0.00163451	1	1	pseudobulk	DESeq2	LRT
DOL	1700109K24Rik	0.105331	0.01	0.009	0.013303	0.011941	0.0167011	0.0384739	pseudobulk	DESeq2	LRT
DOL	1700110C19Rik	-0.685877	0.001	0.002	0.00194679	0.00281498	1	1	pseudobulk	DESeq2	LRT
DOL	1700110K17Rik	-0.27869	0.004	0.002	0.00389358	0.00503973	1	1	pseudobulk	DESeq2	LRT
DOL	1700111E14Rik	0.419103	0.021	0.013	0.0376379	0.0236095	0.0803198	0.153769	pseudobulk	DESeq2	LRT
DOL	1700111N16Rik	-0.124334	0.006	0.005	0.00843608	0.00826334	1	1	pseudobulk	DESeq2	LRT
DOL	1700112D23Rik	0.117664	0.013	0.008	0.0223881	0.0162543	1	1	pseudobulk	DESeq2	LRT
DOL	1700112H15Rik	-0.726023	0.001	0.001	0.000648929	0.00208854	1	1	pseudobulk	DESeq2	LRT
DOL	1700112J05Rik	-0.426101	0.001	0.001	0.00194679	0.0015891	1	1	pseudobulk	DESeq2	LRT
DOL	1700112J16Rik	0.816357	0.003	0.003	0.0107073	0.00508513	1	1	pseudobulk	DESeq2	LRT
DOL	1700112M02Rik	-0.0194394	0.004	0.003	0.00940947	0.00644722	1	1	pseudobulk	DESeq2	LRT
DOL	1700113A16Rik	-0.0357643	0.02	0.019	0.0292018	0.0310102	0.0189737	0.0431157	pseudobulk	DESeq2	LRT
DOL	1700113H08Rik	-0.960585	0.003	0.005	0.00324465	0.00935301	0.440171	0.71696	pseudobulk	DESeq2	LRT
DOL	1700120B22Rik	-0.771481	0.001	0.001	0.000648929	0.00163451	1	1	pseudobulk	DESeq2	LRT
DOL	1700120C14Rik	-0.220878	0.01	0.008	0.0155743	0.0168899	0.0703262	0.136714	pseudobulk	DESeq2	LRT
DOL	1700120G11Rik	0.113666	0.007	0.008	0.00843608	0.0100795	1	1	pseudobulk	DESeq2	LRT
DOL	1700121C08Rik	-0.633404	0	0.001	0.000648929	0.00136209	1	1	pseudobulk	DESeq2	LRT
DOL	1700121L16Rik	0.391049	0.001	0.001	0.000973394	0.00127128	1	1	pseudobulk	DESeq2	LRT
DOL	1700123J17Rik	0.232209	0.005	0.004	0.00584036	0.00503973	1	1	pseudobulk	DESeq2	LRT
DOL	1700123M08Rik	-0.0880602	0.011	0.01	0.0227125	0.0254257	0.087712	0.16647	pseudobulk	DESeq2	LRT
DOL	1700123O12Rik	-0.59946	0.008	0.01	0.00973394	0.0229285	9.74924e-05	0.000475979	pseudobulk	DESeq2	LRT
DOL	1700123O20Rik	-0.215038	0.036	0.035	0.0528877	0.0676958	1.66611e-06	1.72647e-05	pseudobulk	DESeq2	LRT
DOL	1700124L16Rik	-0.0239557	0.002	0.002	0.0055159	0.00440409	1	1	pseudobulk	DESeq2	LRT
DOL	1700125G02Rik	0.691934	0	0	0.00162232	0.000363224	1	1	pseudobulk	DESeq2	LRT
DOL	1700125H03Rik	-0.469442	0.001	0.001	0.000973394	0.000908059	1	1	pseudobulk	DESeq2	LRT
DOL	1700125H20Rik	-0.684482	0	0.001	0.000324465	0.00145289	1	1	pseudobulk	DESeq2	LRT
DOL	1700126G02Rik	-0.0876049	0.157	0.155	0.299805	0.300976	0.0012701	0.00411751	pseudobulk	DESeq2	LRT
DOL	1700126H18Rik	1.09574	0.004	0.002	0.00584036	0.00245176	0.0732388	0.141762	pseudobulk	DESeq2	LRT
DOL	1700128A07Rik	-0.162894	0.002	0.002	0.00389358	0.003042	1	1	pseudobulk	DESeq2	LRT
DOL	1810007D17Rik	0.321683	0.001	0.001	0.000973394	0.00140749	1	1	pseudobulk	DESeq2	LRT
DOL	1810009A15Rik	-0.0957921	0.005	0.006	0.0055159	0.00685585	1	1	pseudobulk	DESeq2	LRT
DOL	1810010H24Rik	-0.166964	0.003	0.003	0.00324465	0.00395006	1	1	pseudobulk	DESeq2	LRT
DOL	1810012K08Rik	1.32204	0.001	0	0.00227125	0.000544835	1	1	pseudobulk	DESeq2	LRT
DOL	1810012K16Rik	0.405	0.001	0	0.000973394	0.000590238	1	1	pseudobulk	DESeq2	LRT
DOL	1810013D15Rik	-1.1449	0.001	0.001	0.000648929	0.00199773	1	1	pseudobulk	DESeq2	LRT
DOL	1810013L24Rik	0.089733	0.222	0.185	0.513628	0.453712	0.000521724	0.00194112	pseudobulk	DESeq2	LRT
DOL	1810019N24Rik	0.0182098	0.009	0.008	0.0110318	0.00971623	0.30305	0.509262	pseudobulk	DESeq2	LRT
DOL	1810020O05Rik	-0.742734	0.002	0.003	0.00227125	0.0045403	1	1	pseudobulk	DESeq2	LRT
DOL	1810021B22Rik	0.214282	0.005	0.004	0.00778715	0.006084	1	1	pseudobulk	DESeq2	LRT
DOL	1810024B03Rik	-0.216719	0.016	0.013	0.032122	0.0350965	0.00320101	0.00910329	pseudobulk	DESeq2	LRT
DOL	1810026B05Rik	-0.205966	0.146	0.148	0.300454	0.350465	1.62162e-09	6.96613e-08	pseudobulk	DESeq2	LRT
DOL	1810030O07Rik	-0.089377	0.044	0.043	0.0869565	0.0898524	3.33858e-05	0.000198474	pseudobulk	DESeq2	LRT
DOL	1810034E14Rik	0.294437	0.006	0.005	0.00940947	0.00948922	1	1	pseudobulk	DESeq2	LRT
DOL	1810037I17Rik	-0.186523	0.191	0.196	0.467229	0.555914	3.27955e-05	0.000195795	pseudobulk	DESeq2	LRT
DOL	1810041H14Rik	0.686183	0.003	0.002	0.0055159	0.00254257	1	1	pseudobulk	DESeq2	LRT
DOL	1810044D09Rik	-0.21389	0.005	0.004	0.00811162	0.00644722	1	1	pseudobulk	DESeq2	LRT
DOL	1810046K07Rik	0.554851	0.003	0.002	0.00746269	0.00385925	0.0499119	0.10094	pseudobulk	DESeq2	LRT
DOL	1810049J17Rik	-0.39732	0.001	0.001	0.000973394	0.00118048	1	1	pseudobulk	DESeq2	LRT
DOL	1810055G02Rik	-0.0404959	0.037	0.025	0.0541856	0.0482633	0.0122295	0.0292736	pseudobulk	DESeq2	LRT
DOL	1810058I24Rik	0.295462	0.1	0.064	0.176509	0.131759	0.0279506	0.0606037	pseudobulk	DESeq2	LRT
DOL	1810059C17Rik	-0.243011	0.001	0.001	0.000648929	0.00136209	1	1	pseudobulk	DESeq2	LRT
DOL	1810059H22Rik	-0.622019	0.001	0.001	0.00129786	0.00258797	1	1	pseudobulk	DESeq2	LRT
DOL	1810062G17Rik	-0.750709	0.001	0.001	0.000973394	0.00227015	1	1	pseudobulk	DESeq2	LRT
DOL	1810062O18Rik	0.0109141	0.209	0.187	0.506814	0.461566	0.00617789	0.0160845	pseudobulk	DESeq2	LRT
DOL	2010001A14Rik	0.167912	0.023	0.016	0.0334199	0.0277412	0.268004	0.455697	pseudobulk	DESeq2	LRT
DOL	2010001K21Rik	-0.738238	0.003	0.004	0.00356911	0.00749149	1	1	pseudobulk	DESeq2	LRT
DOL	2010007H06Rik	-0.744535	0	0.001	0.000324465	0.00163451	1	1	pseudobulk	DESeq2	LRT
DOL	2010009K17Rik	-0.330448	0.011	0.011	0.013952	0.0171623	0.00543642	0.0144063	pseudobulk	DESeq2	LRT
DOL	2010013B24Rik	-0.33243	0.003	0.002	0.00292018	0.00444949	1	1	pseudobulk	DESeq2	LRT
DOL	2010106E10Rik	-0.420785	0.001	0.001	0.000973394	0.000998865	1	1	pseudobulk	DESeq2	LRT
DOL	2010109A12Rik	0.226834	0.001	0.002	0.00519143	0.00472191	1	1	pseudobulk	DESeq2	LRT
DOL	2010110G14Rik	-0.321657	0.036	0.045	0.0395847	0.0518048	0.00111472	0.00367704	pseudobulk	DESeq2	LRT
DOL	2010110K18Rik	-0.730534	0	0.001	0.000324465	0.00122588	1	1	pseudobulk	DESeq2	LRT
DOL	2010204K13Rik	0.0257156	0.033	0.03	0.0704088	0.0626561	0.0301899	0.0648448	pseudobulk	DESeq2	LRT
DOL	2010300C02Rik	-0.15116	0.068	0.072	0.104802	0.129444	2.79823e-05	0.000171254	pseudobulk	DESeq2	LRT
DOL	2010308F09Rik	-0.553401	0.001	0.001	0.00129786	0.00267877	1	1	pseudobulk	DESeq2	LRT
DOL	2010309G21Rik	-0.158692	0.003	0.002	0.00292018	0.00263337	1	1	pseudobulk	DESeq2	LRT
DOL	2010315B03Rik	-0.370664	0.029	0.028	0.0431538	0.0658797	0.000276239	0.00113585	pseudobulk	DESeq2	LRT
DOL	2010320M18Rik	0.118952	0.01	0.009	0.0136275	0.0141657	0.0847314	0.161251	pseudobulk	DESeq2	LRT
DOL	2010320O07Rik	0.327227	0.003	0.002	0.00681376	0.0045857	1	1	pseudobulk	DESeq2	LRT
DOL	2200002D01Rik	0.443723	0.006	0.004	0.00648929	0.00449489	1	1	pseudobulk	DESeq2	LRT
DOL	2210011C24Rik	0.355962	0.008	0.005	0.0103829	0.00835414	1	1	pseudobulk	DESeq2	LRT
DOL	2210016F16Rik	0.279133	0.037	0.028	0.0801428	0.0570715	0.443865	0.722505	pseudobulk	DESeq2	LRT
DOL	2210016L21Rik	-0.188879	0.152	0.154	0.295587	0.345108	5.18382e-09	1.73495e-07	pseudobulk	DESeq2	LRT
DOL	2210020O09Rik	0.467775	0.002	0.001	0.00259572	0.00172531	1	1	pseudobulk	DESeq2	LRT
DOL	2210406O10Rik	-0.037104	0.005	0.003	0.00713822	0.00744608	1	1	pseudobulk	DESeq2	LRT
DOL	2210408F21Rik	0.447519	0.048	0.034	0.106749	0.0666061	0.243938	0.418232	pseudobulk	DESeq2	LRT
DOL	2210408I21Rik	0.0480406	0.092	0.075	0.18462	0.18361	0.00019065	0.000831578	pseudobulk	DESeq2	LRT
DOL	2210409D07Rik	-0.247803	0.004	0.004	0.00713822	0.00958002	1	1	pseudobulk	DESeq2	LRT
DOL	2210411M09Rik	0.345611	0.015	0.01	0.0207657	0.0162997	0.0413561	0.0855585	pseudobulk	DESeq2	LRT
DOL	2300009A05Rik	-0.167976	0.043	0.041	0.0746269	0.0889444	4.36502e-07	5.97565e-06	pseudobulk	DESeq2	LRT
DOL	2310001H17Rik	-0.312198	0.003	0.002	0.00292018	0.00435868	1	1	pseudobulk	DESeq2	LRT
DOL	2310002D06Rik	-0.254451	0.001	0.002	0.00129786	0.00240636	1	1	pseudobulk	DESeq2	LRT
DOL	2310002F09Rik	1.81167	0.065	0.009	0.124919	0.0188422	0.000767784	0.00269813	pseudobulk	DESeq2	LRT
DOL	2310008N11Rik	0.561665	0.002	0.002	0.00486697	0.00349603	1	1	pseudobulk	DESeq2	LRT
DOL	2310009A05Rik	-0.255406	0.024	0.024	0.0402336	0.0450851	2.77321e-06	2.60188e-05	pseudobulk	DESeq2	LRT
DOL	2310009B15Rik	-0.372892	0.017	0.02	0.027904	0.0399092	0.000997595	0.00334531	pseudobulk	DESeq2	LRT
DOL	2310010J17Rik	0.341452	0.022	0.017	0.0334199	0.0313734	0.198167	0.346109	pseudobulk	DESeq2	LRT
DOL	2310011J03Rik	-0.118684	0.041	0.041	0.0590526	0.0642906	0.000180221	0.000793652	pseudobulk	DESeq2	LRT
DOL	2310014F06Rik	-0.112054	0.012	0.015	0.013952	0.0192509	0.00561648	0.0148171	pseudobulk	DESeq2	LRT
DOL	2310015A10Rik	-0.312396	0.036	0.039	0.0681376	0.0933485	0.00301533	0.00864762	pseudobulk	DESeq2	LRT
DOL	2310016D03Rik	0.0180276	0.001	0.001	0.00227125	0.00408627	1	1	pseudobulk	DESeq2	LRT
DOL	2310016D23Rik	0.300924	0.001	0.001	0.00129786	0.0015437	1	1	pseudobulk	DESeq2	LRT
DOL	2310016G11Rik	-1.01945	0.002	0.005	0.00356911	0.00908059	0.0847777	0.161311	pseudobulk	DESeq2	LRT
DOL	2310022A10Rik	-0.108665	0.029	0.026	0.0476963	0.0476277	0.00011355	0.000539115	pseudobulk	DESeq2	LRT
DOL	2310022B05Rik	-0.220236	0.154	0.158	0.312459	0.397185	0.000414899	0.00159912	pseudobulk	DESeq2	LRT
DOL	2310026I22Rik	-0.266603	0.004	0.003	0.00486697	0.00790011	1	1	pseudobulk	DESeq2	LRT
DOL	2310026L22Rik	1.84375	0.001	0	0.00129786	0.000227015	1	1	pseudobulk	DESeq2	LRT
DOL	2310030A07Rik	-1.28486	0.001	0.001	0.000973394	0.00240636	1	1	pseudobulk	DESeq2	LRT
DOL	2310030G06Rik	-0.946162	0.001	0.002	0.00259572	0.00508513	1	1	pseudobulk	DESeq2	LRT
DOL	2310033P09Rik	0.0292583	0.059	0.05	0.124919	0.117094	0.02141	0.0478991	pseudobulk	DESeq2	LRT
DOL	2310034G01Rik	0.764487	0.002	0.002	0.00421804	0.00263337	1	1	pseudobulk	DESeq2	LRT
DOL	2310034O05Rik	-2.36076	0	0	0	0.00122588	1	1	pseudobulk	DESeq2	LRT
DOL	2310039H08Rik	0.11753	0.017	0.015	0.0269306	0.027832	0.00616515	0.0160585	pseudobulk	DESeq2	LRT
DOL	2310039L15Rik	-1.45587	0.001	0.002	0.000973394	0.00358683	1	1	pseudobulk	DESeq2	LRT
DOL	2310040G24Rik	-0.761404	0.002	0.003	0.00227125	0.00567537	1	1	pseudobulk	DESeq2	LRT
DOL	2310043M15Rik	-0.645992	0.002	0.002	0.00162232	0.00231555	1	1	pseudobulk	DESeq2	LRT
DOL	2310043O21Rik	0.407431	0.008	0.006	0.00876055	0.00721907	1	1	pseudobulk	DESeq2	LRT
DOL	2310047D07Rik	0.28648	0.003	0.002	0.00519143	0.00372304	1	1	pseudobulk	DESeq2	LRT
DOL	2310057M21Rik	-0.337677	0.035	0.037	0.0645685	0.080681	8.0468e-06	6.18586e-05	pseudobulk	DESeq2	LRT
DOL	2310058D17Rik	0.342633	0.045	0.031	0.1061	0.0769126	0.197649	0.345419	pseudobulk	DESeq2	LRT
DOL	2310061I04Rik	0.097075	0.081	0.072	0.146982	0.127491	0.0107683	0.0261982	pseudobulk	DESeq2	LRT
DOL	2310065F04Rik	-1.53623	0	0.001	0	0.000726447	1	1	pseudobulk	DESeq2	LRT
DOL	2310067P03Rik	-0.036974	0.007	0.005	0.0113563	0.0105789	0.831788	1	pseudobulk	DESeq2	LRT
DOL	2310068J16Rik	0.244713	0.005	0.004	0.00973394	0.00976163	1	1	pseudobulk	DESeq2	LRT
DOL	2310074N15Rik	0.620584	0.003	0.003	0.00843608	0.00517594	1	1	pseudobulk	DESeq2	LRT
DOL	2310075C17Rik	-1.5157	0	0.001	0.000324465	0.00113507	1	1	pseudobulk	DESeq2	LRT
DOL	2410002F23Rik	0.277872	0.082	0.063	0.146658	0.108468	0.0617859	0.121769	pseudobulk	DESeq2	LRT
DOL	2410003L11Rik	0.923321	0.006	0.003	0.0100584	0.00485812	1	1	pseudobulk	DESeq2	LRT
DOL	2410004B18Rik	-0.187157	0.078	0.082	0.170344	0.185653	7.6725e-05	0.000392267	pseudobulk	DESeq2	LRT
DOL	2410004I01Rik	0.287278	0.001	0.001	0.00129786	0.000908059	1	1	pseudobulk	DESeq2	LRT
DOL	2410004P03Rik	-0.368694	0.003	0.005	0.0055159	0.00640182	1	1	pseudobulk	DESeq2	LRT
DOL	2410006H16Rik	0.376078	0.113	0.076	0.187216	0.139251	0.0571135	0.113619	pseudobulk	DESeq2	LRT
DOL	2410012E07Rik	-0.183373	0.001	0.001	0.000648929	0.00108967	1	1	pseudobulk	DESeq2	LRT
DOL	2410017I17Rik	0.618486	0.004	0.002	0.00421804	0.00195233	1	1	pseudobulk	DESeq2	LRT
DOL	2410018L13Rik	0.633958	0.005	0.004	0.00746269	0.00517594	1	1	pseudobulk	DESeq2	LRT
DOL	2410021H03Rik	-0.0350909	0.012	0.011	0.0210902	0.0205221	0.788755	1	pseudobulk	DESeq2	LRT
DOL	2410022M11Rik	-0.24776	0.005	0.007	0.0110318	0.013076	0.175556	0.310291	pseudobulk	DESeq2	LRT
DOL	2410080I02Rik	-0.0133221	0.003	0.003	0.00421804	0.00472191	1	1	pseudobulk	DESeq2	LRT
DOL	2410131K14Rik	0.251627	0.031	0.025	0.0554835	0.0508059	0.0384686	0.0802065	pseudobulk	DESeq2	LRT
DOL	2410137M14Rik	-0.648596	0	0	0	0.000227015	1	1	pseudobulk	DESeq2	LRT
DOL	2410141K09Rik	-0.248675	0.001	0.001	0.00129786	0.00177072	1	1	pseudobulk	DESeq2	LRT
DOL	2410152P15Rik	0.341039	0.001	0.001	0.000648929	0.000681044	1	1	pseudobulk	DESeq2	LRT
DOL	2500002B13Rik	-0.00265568	0.001	0.002	0.00292018	0.00281498	1	1	pseudobulk	DESeq2	LRT
DOL	2500004C02Rik	0.0361037	0.011	0.011	0.0197923	0.018933	0.613838	0.978858	pseudobulk	DESeq2	LRT
DOL	2510002D24Rik	-0.269845	0.026	0.03	0.0395847	0.0510783	0.00010132	0.00049062	pseudobulk	DESeq2	LRT
DOL	2510009E07Rik	0.0302318	0.121	0.096	0.234263	0.238547	0.00579564	0.0152144	pseudobulk	DESeq2	LRT
DOL	2510017J16Rik	-0.556567	0.007	0.008	0.0110318	0.0185244	0.00870483	0.0217103	pseudobulk	DESeq2	LRT
DOL	2510039O18Rik	0.309396	0.1	0.064	0.174238	0.138343	0.103004	0.192096	pseudobulk	DESeq2	LRT
DOL	2510046G10Rik	0.161973	0.008	0.006	0.0149254	0.0118956	0.528646	0.850808	pseudobulk	DESeq2	LRT
DOL	2600002D14Rik	0.212187	0.002	0.003	0.00356911	0.00449489	1	1	pseudobulk	DESeq2	LRT
DOL	2600006K01Rik	0.571451	0.002	0.001	0.00324465	0.00177072	1	1	pseudobulk	DESeq2	LRT
DOL	2600014E21Rik	0.0893409	0.014	0.011	0.0158988	0.014983	1	1	pseudobulk	DESeq2	LRT
DOL	2610001J05Rik	-0.0547389	0.133	0.115	0.264439	0.272236	9.31749e-05	0.000458292	pseudobulk	DESeq2	LRT
DOL	2610002M06Rik	-0.0876757	0.053	0.045	0.104478	0.106425	0.00140696	0.00448721	pseudobulk	DESeq2	LRT
DOL	2610008E11Rik	-0.110813	0.074	0.068	0.142116	0.157457	1.47842e-06	1.566e-05	pseudobulk	DESeq2	LRT
DOL	2610020C07Rik	0.0584654	0.076	0.061	0.128164	0.114007	0.0201176	0.0453978	pseudobulk	DESeq2	LRT
DOL	2610021A01Rik	-0.0944668	0.046	0.043	0.0885788	0.0941203	0.000128295	0.000597967	pseudobulk	DESeq2	LRT
DOL	2610027F03Rik	0.485939	0.003	0.001	0.00292018	0.00281498	1	1	pseudobulk	DESeq2	LRT
DOL	2610027K06Rik	0.162671	0.008	0.008	0.0110318	0.0127582	0.325028	0.542778	pseudobulk	DESeq2	LRT
DOL	2610028E06Rik	0.20746	0.001	0.001	0.0045425	0.00340522	1	1	pseudobulk	DESeq2	LRT
DOL	2610028H24Rik	0.295139	0.002	0.001	0.00162232	0.00177072	1	1	pseudobulk	DESeq2	LRT
DOL	2610035D17Rik	-0.358979	0.065	0.07	0.128164	0.176209	2.0765e-09	8.41657e-08	pseudobulk	DESeq2	LRT
DOL	2610035F20Rik	-1.0234	0	0.001	0.000324465	0.00118048	1	1	pseudobulk	DESeq2	LRT
DOL	2610037D02Rik	0.164041	0.062	0.051	0.185594	0.165403	0.114192	0.210406	pseudobulk	DESeq2	LRT
DOL	2610042L04Rik	0.357384	0.001	0.002	0.00324465	0.00267877	0.836223	1	pseudobulk	DESeq2	LRT
DOL	2610044O15Rik8	-0.342395	0.028	0.033	0.0519143	0.0691487	0.000692591	0.00247186	pseudobulk	DESeq2	LRT
DOL	2610203C22Rik	-0.124397	0.048	0.052	0.0561324	0.0659251	0.00342238	0.00965447	pseudobulk	DESeq2	LRT
DOL	2610204G07Rik	0.228033	0.002	0.002	0.00421804	0.00331442	1	1	pseudobulk	DESeq2	LRT
DOL	2610206C17Rik	-0.0653059	0.004	0.004	0.00421804	0.00626561	1	1	pseudobulk	DESeq2	LRT
DOL	2610300M13Rik	0.754049	0.002	0.001	0.00292018	0.00108967	1	1	pseudobulk	DESeq2	LRT
DOL	2610301B20Rik	-0.205164	0.044	0.046	0.0768981	0.0945289	1.88819e-08	4.94059e-07	pseudobulk	DESeq2	LRT
DOL	2610306M01Rik	0.200608	0.018	0.014	0.0382868	0.0299659	0.119683	0.219299	pseudobulk	DESeq2	LRT
DOL	2610307P16Rik	-0.310181	0.013	0.012	0.0210902	0.0279682	0.00628676	0.0163278	pseudobulk	DESeq2	LRT
DOL	2610316D01Rik	-0.161405	0.041	0.037	0.0876055	0.0957094	0.015595	0.0362235	pseudobulk	DESeq2	LRT
DOL	2610318N02Rik	0.882972	0.001	0.001	0.00129786	0.000817253	1	1	pseudobulk	DESeq2	LRT
DOL	2610507B11Rik	0.0812859	0.213	0.178	0.461713	0.415573	0.000748286	0.00264162	pseudobulk	DESeq2	LRT
DOL	2610507I01Rik	-0.189866	0.012	0.012	0.0175211	0.0217026	0.00300515	0.00862394	pseudobulk	DESeq2	LRT
DOL	2610528A11Rik	-1.25093	0.001	0.001	0.000648929	0.00217934	1	1	pseudobulk	DESeq2	LRT
DOL	2700033N17Rik	-0.0259273	0.005	0.004	0.00648929	0.00649262	1	1	pseudobulk	DESeq2	LRT
DOL	2700038G22Rik	0.938106	0.021	0.007	0.0334199	0.0131215	0.0390517	0.0812635	pseudobulk	DESeq2	LRT
DOL	2700046A07Rik	-0.849367	0.008	0.015	0.0165477	0.0366856	0.00437936	0.0119424	pseudobulk	DESeq2	LRT
DOL	2700046G09Rik	0.468646	0.016	0.011	0.0253082	0.0171169	0.0592636	0.117417	pseudobulk	DESeq2	LRT
DOL	2700049A03Rik	0.0285132	0.053	0.043	0.107722	0.111691	0.0892804	0.169076	pseudobulk	DESeq2	LRT
DOL	2700054A10Rik	-0.0765372	0.026	0.021	0.0415315	0.0442225	0.00162392	0.00507877	pseudobulk	DESeq2	LRT
DOL	2700062C07Rik	0.116443	0.058	0.044	0.0983128	0.082588	0.000175151	0.000775254	pseudobulk	DESeq2	LRT
DOL	2700069I18Rik	-0.627582	0.006	0.007	0.00681376	0.0160272	0.00468494	0.0126572	pseudobulk	DESeq2	LRT
DOL	2700081O15Rik	-0.564605	0.012	0.016	0.0158988	0.0281498	2.40213e-07	3.67933e-06	pseudobulk	DESeq2	LRT
DOL	2700089I24Rik	0.725364	0.002	0.001	0.00292018	0.00222474	1	1	pseudobulk	DESeq2	LRT
DOL	2700097O09Rik	-0.0798877	0.122	0.109	0.32414	0.309648	0.00645615	0.0167251	pseudobulk	DESeq2	LRT
DOL	2810001G20Rik	-0.0865768	0.022	0.021	0.0389358	0.0399546	0.0125018	0.0298583	pseudobulk	DESeq2	LRT
DOL	2810002D19Rik	-0.207355	0.018	0.016	0.0337443	0.0399546	0.0204866	0.0460782	pseudobulk	DESeq2	LRT
DOL	2810004N23Rik	0.0688078	0.083	0.068	0.225503	0.202316	0.0158082	0.0366504	pseudobulk	DESeq2	LRT
DOL	2810006K23Rik	-0.105851	0.019	0.02	0.0366645	0.0412259	0.00782641	0.0198036	pseudobulk	DESeq2	LRT
DOL	2810013P06Rik	-0.19946	0.061	0.063	0.126866	0.158002	3.69967e-05	0.000215989	pseudobulk	DESeq2	LRT
DOL	2810021J22Rik	0.102666	0.019	0.016	0.0382868	0.033916	0.131153	0.238252	pseudobulk	DESeq2	LRT
DOL	2810029C07Rik	-0.747792	0.004	0.005	0.00486697	0.00726447	1	1	pseudobulk	DESeq2	LRT
DOL	2810032G03Rik	-0.219522	0.005	0.007	0.00616483	0.0109421	1	1	pseudobulk	DESeq2	LRT
DOL	2810049E08Rik	-0.663343	0.006	0.007	0.00908501	0.0156186	0.00371762	0.0103764	pseudobulk	DESeq2	LRT
DOL	2810402E24Rik	0.0445969	0.013	0.011	0.0246593	0.0253802	0.0123889	0.0296077	pseudobulk	DESeq2	LRT
DOL	2810403D21Rik	0.0631852	0.041	0.037	0.078196	0.0757321	0.001215	0.00396696	pseudobulk	DESeq2	LRT
DOL	2810404M03Rik	-0.055018	0.014	0.011	0.0162232	0.0195233	0.211011	0.366628	pseudobulk	DESeq2	LRT
DOL	2810405F17Rik	0.456998	0.009	0.006	0.0194679	0.0120772	0.690218	1	pseudobulk	DESeq2	LRT
DOL	2810407A14Rik	0.0163917	0.003	0.003	0.00681376	0.00626561	1	1	pseudobulk	DESeq2	LRT
DOL	2810408A11Rik	-0.345447	0	0	0.000324465	0.000408627	1	1	pseudobulk	DESeq2	LRT
DOL	2810408I11Rik	-0.142251	0.002	0.002	0.00324465	0.00413167	1	1	pseudobulk	DESeq2	LRT
DOL	2810410L24Rik	0.052728	0.111	0.095	0.186567	0.1758	0.101346	0.189319	pseudobulk	DESeq2	LRT
DOL	2810414N06Rik	0.206071	0.004	0.003	0.0055159	0.00503973	1	1	pseudobulk	DESeq2	LRT
DOL	2810429I04Rik	0.134638	0.055	0.036	0.104478	0.0853121	0.0521111	0.104839	pseudobulk	DESeq2	LRT
DOL	2810432F15Rik	0.108495	0.002	0.001	0.00227125	0.00299659	1	1	pseudobulk	DESeq2	LRT
DOL	2810454H06Rik	-0.226373	0.009	0.009	0.0168722	0.0198411	0.0251612	0.0552501	pseudobulk	DESeq2	LRT
DOL	2810455O05Rik	-0.442525	0.007	0.012	0.0116807	0.0176163	0.00476425	0.0128406	pseudobulk	DESeq2	LRT
DOL	2810457G06Rik	0.245549	0.009	0.007	0.0162232	0.0127582	0.0352531	0.0741989	pseudobulk	DESeq2	LRT
DOL	2810459M11Rik	0.222301	0.014	0.011	0.0220636	0.0175709	0.130023	0.236429	pseudobulk	DESeq2	LRT
DOL	2810468N07Rik	-0.229813	0.266	0.271	0.594095	0.725766	1.61946e-05	0.000109812	pseudobulk	DESeq2	LRT
DOL	2900005J15Rik	-1.0255	0.001	0.002	0.00129786	0.00422247	1	1	pseudobulk	DESeq2	LRT
DOL	2900009J06Rik	0.270556	0.008	0.005	0.0152498	0.0113053	1	1	pseudobulk	DESeq2	LRT
DOL	2900026A02Rik	0.0438086	0.025	0.024	0.0392602	0.043042	0.291666	0.491902	pseudobulk	DESeq2	LRT
DOL	2900041M22Rik	-0.659836	0.001	0.001	0.000648929	0.00195233	1	1	pseudobulk	DESeq2	LRT
DOL	2900042K21Rik	1.43038	0.002	0	0.00292018	0.000635641	1	1	pseudobulk	DESeq2	LRT
DOL	2900045O20Rik	-0.592436	0.002	0.002	0.00162232	0.00444949	1	1	pseudobulk	DESeq2	LRT
DOL	2900052L18Rik	-0.386877	0.05	0.068	0.114212	0.172758	9.53438e-05	0.000467116	pseudobulk	DESeq2	LRT
DOL	2900052N01Rik	-0.686649	0.018	0.023	0.0353666	0.058479	2.18115e-07	3.40619e-06	pseudobulk	DESeq2	LRT
DOL	2900060B14Rik	2.0102	0.001	0	0.00194679	0.000499432	1	1	pseudobulk	DESeq2	LRT
DOL	2900060N12Rik	-0.208165	0.009	0.007	0.0120052	0.014756	0.112565	0.207835	pseudobulk	DESeq2	LRT
DOL	2900072N19Rik	-0.371012	0	0	0.000324465	0.000681044	1	1	pseudobulk	DESeq2	LRT
DOL	2900076A07Rik	0.0291525	0.057	0.049	0.117781	0.114007	0.0317848	0.0678084	pseudobulk	DESeq2	LRT
DOL	2900079G21Rik	-0.300832	0.008	0.008	0.0110318	0.0138933	0.000398782	0.00154898	pseudobulk	DESeq2	LRT
DOL	2900089D17Rik	-0.525644	0.004	0.006	0.00486697	0.0107605	0.060381	0.119325	pseudobulk	DESeq2	LRT
DOL	2900092C05Rik	0.531289	0.009	0.005	0.0110318	0.0077639	1	1	pseudobulk	DESeq2	LRT
DOL	2900093K20Rik	0.295078	0.045	0.029	0.0648929	0.0546652	0.0521769	0.104953	pseudobulk	DESeq2	LRT
DOL	2900097C17Rik	-0.22335	0.445	0.457	1.19663	1.43396	1.0005e-08	2.94812e-07	pseudobulk	DESeq2	LRT
DOL	3010001F23Rik	-0.278426	0.004	0.007	0.0103829	0.0140749	1	1	pseudobulk	DESeq2	LRT
DOL	3100003L05Rik	-0.79999	0.002	0.003	0.00194679	0.00381385	1	1	pseudobulk	DESeq2	LRT
DOL	3110001I22Rik	-0.47688	0.006	0.005	0.00940947	0.0114869	0.0502902	0.101595	pseudobulk	DESeq2	LRT
DOL	3110006O06Rik	-2.31697	0	0.001	0	0.00131669	1	1	pseudobulk	DESeq2	LRT
DOL	3110009E18Rik	0.262894	0.02	0.015	0.0376379	0.0334166	0.513305	0.827725	pseudobulk	DESeq2	LRT
DOL	3110021N24Rik	-0.115792	0.022	0.022	0.0408825	0.0464018	0.00191099	0.00585571	pseudobulk	DESeq2	LRT
DOL	3110039M20Rik	0.139708	0.016	0.013	0.0217391	0.0224291	0.202675	0.353267	pseudobulk	DESeq2	LRT
DOL	3110040N11Rik	-0.154694	0.015	0.015	0.0285529	0.0257889	0.0178731	0.0408631	pseudobulk	DESeq2	LRT
DOL	3110045C21Rik	-0.324073	0.005	0.004	0.00778715	0.00980704	0.739359	1	pseudobulk	DESeq2	LRT
DOL	3110056K07Rik	0.137195	0.128	0.099	0.222258	0.198638	0.000623983	0.00226521	pseudobulk	DESeq2	LRT
DOL	3110070M22Rik	-0.452402	0.002	0.002	0.00194679	0.00240636	1	1	pseudobulk	DESeq2	LRT
DOL	3110082I17Rik	-0.0229134	0.033	0.03	0.0506165	0.053076	0.000306459	0.00123932	pseudobulk	DESeq2	LRT
DOL	3110082J24Rik	0.332443	0.008	0.006	0.013303	0.0103973	1	1	pseudobulk	DESeq2	LRT
DOL	3110083C13Rik	1.01255	0.008	0.004	0.0207657	0.00812713	0.00344376	0.00970624	pseudobulk	DESeq2	LRT
DOL	3110099E03Rik	-0.107258	0.001	0.001	0.00129786	0.0015437	1	1	pseudobulk	DESeq2	LRT
DOL	3200001D21Rik	-0.405723	0.002	0.002	0.00292018	0.00317821	1	1	pseudobulk	DESeq2	LRT
DOL	3222401L13Rik	-0.286936	0.032	0.035	0.0957171	0.124268	0.00366152	0.0102338	pseudobulk	DESeq2	LRT
DOL	3300002A11Rik	0.228311	0.015	0.011	0.0194679	0.0159364	0.0562654	0.112141	pseudobulk	DESeq2	LRT
DOL	3300002I08Rik	0.112687	0.053	0.037	0.132057	0.0953916	0.0884042	0.167629	pseudobulk	DESeq2	LRT
DOL	3300002P13Rik	-0.312552	0.003	0.003	0.00259572	0.00290579	1	1	pseudobulk	DESeq2	LRT
DOL	3425401B19Rik	0.176002	0	0	0.000324465	0.00077185	1	1	pseudobulk	DESeq2	LRT
DOL	3632454L22Rik	-0.810959	0.002	0.002	0.00227125	0.00540295	1	1	pseudobulk	DESeq2	LRT
DOL	3830403N18Rik	0.574501	0	0	0.000324465	0.000499432	1	1	pseudobulk	DESeq2	LRT
DOL	3830406C13Rik	-0.134553	0.063	0.06	0.11843	0.138207	4.47717e-07	6.10068e-06	pseudobulk	DESeq2	LRT
DOL	3830408C21Rik	-0.00886739	0.007	0.007	0.0171966	0.0169807	0.628824	1	pseudobulk	DESeq2	LRT
DOL	3930402G23Rik	1.16654	0.001	0	0.00129786	0.000408627	1	1	pseudobulk	DESeq2	LRT
DOL	4430402I18Rik	0.0262765	0.057	0.055	0.0863076	0.083496	0.00506251	0.0135387	pseudobulk	DESeq2	LRT
DOL	4631405J19Rik	0.748414	0.001	0	0.000648929	0.000227015	1	1	pseudobulk	DESeq2	LRT
DOL	4632404H12Rik	0.0796117	0.03	0.018	0.0515899	0.0431782	0.0182105	0.041554	pseudobulk	DESeq2	LRT
DOL	4632411P08Rik	0.883466	0.002	0.001	0.00421804	0.00227015	1	1	pseudobulk	DESeq2	LRT
DOL	4632427E13Rik	0.00129887	0.119	0.092	0.330954	0.326447	0.00443594	0.0120717	pseudobulk	DESeq2	LRT
DOL	4632428C04Rik	0.427929	0.003	0.001	0.00324465	0.00195233	1	1	pseudobulk	DESeq2	LRT
DOL	4731419I09Rik	0.313104	0.017	0.012	0.0178456	0.0157094	0.00301632	0.00864934	pseudobulk	DESeq2	LRT
DOL	4732414G09Rik	0.366897	0.001	0.001	0.00259572	0.00204313	1	1	pseudobulk	DESeq2	LRT
DOL	4732419C18Rik	0.331311	0.003	0.002	0.00843608	0.00513053	1	1	pseudobulk	DESeq2	LRT
DOL	4732440D04Rik	0.133072	0.023	0.017	0.0415315	0.0373212	0.0197489	0.0446781	pseudobulk	DESeq2	LRT
DOL	4732463B04Rik	-0.362593	0.004	0.003	0.00389358	0.00535755	1	1	pseudobulk	DESeq2	LRT
DOL	4732465J04Rik	0.246901	0.003	0.001	0.00389358	0.00340522	1	1	pseudobulk	DESeq2	LRT
DOL	4732471J01Rik	-0.151199	0.091	0.091	0.26087	0.297299	0.00124506	0.00404921	pseudobulk	DESeq2	LRT
DOL	4732487G21Rik	0.318897	0.011	0.007	0.0142764	0.0100341	0.0451223	0.0923869	pseudobulk	DESeq2	LRT
DOL	4732491K20Rik	-0.365536	0.013	0.014	0.0249838	0.0320545	0.0490371	0.0993681	pseudobulk	DESeq2	LRT
DOL	4732496C06Rik	0.0597967	0.002	0.002	0.00227125	0.00267877	1	1	pseudobulk	DESeq2	LRT
DOL	4831440D22Rik	-0.474542	0.005	0.005	0.00584036	0.00835414	1	1	pseudobulk	DESeq2	LRT
DOL	4833408A19Rik	0.845394	0.006	0.004	0.0152498	0.00830874	0.323656	0.540729	pseudobulk	DESeq2	LRT
DOL	4833411C07Rik	0.081607	0.003	0.002	0.00356911	0.00476731	1	1	pseudobulk	DESeq2	LRT
DOL	4833412C05Rik	-1.96054	0	0.001	0	0.000817253	1	1	pseudobulk	DESeq2	LRT
DOL	4833413G10Rik	-0.313995	0.009	0.011	0.013952	0.0203859	0.00345203	0.00972466	pseudobulk	DESeq2	LRT
DOL	4833415N18Rik	-0.77501	0.002	0.003	0.00292018	0.00413167	1	1	pseudobulk	DESeq2	LRT
DOL	4833417C18Rik	-1.14523	0.001	0.002	0.00162232	0.00326901	1	1	pseudobulk	DESeq2	LRT
DOL	4833418N02Rik	-0.12189	0.004	0.003	0.00940947	0.00635641	1	1	pseudobulk	DESeq2	LRT
DOL	4833419F23Rik	0.548133	0.001	0	0.000648929	0.000363224	1	1	pseudobulk	DESeq2	LRT
DOL	4833420G17Rik	0.0228028	0.111	0.094	0.211226	0.209262	0.00454694	0.012333	pseudobulk	DESeq2	LRT
DOL	4833422C13Rik	-0.413817	0.012	0.014	0.0126541	0.021294	0.000433845	0.00166186	pseudobulk	DESeq2	LRT
DOL	4833422M21Rik	-1.55696	0	0	0	0.000499432	1	1	pseudobulk	DESeq2	LRT
DOL	4833423E24Rik	0.289067	0.002	0.001	0.00227125	0.00295119	1	1	pseudobulk	DESeq2	LRT
DOL	4833427F10Rik	-2.063	0	0.001	0	0.00118048	1	1	pseudobulk	DESeq2	LRT
DOL	4833427G06Rik	0.623468	0.004	0.002	0.00519143	0.00286039	1	1	pseudobulk	DESeq2	LRT
DOL	4833428L15Rik	-0.752713	0.001	0.002	0.000973394	0.00254257	1	1	pseudobulk	DESeq2	LRT
DOL	4833438C02Rik	0.324442	0.005	0.003	0.00713822	0.00535755	1	1	pseudobulk	DESeq2	LRT
DOL	4833439L19Rik	-0.0110155	0.11	0.094	0.188514	0.18597	0.000113086	0.000537481	pseudobulk	DESeq2	LRT
DOL	4833445I07Rik	0.402599	0.003	0.002	0.00324465	0.00213394	1	1	pseudobulk	DESeq2	LRT
DOL	4921501I09Rik	-0.154992	0.006	0.006	0.0055159	0.00799092	1	1	pseudobulk	DESeq2	LRT
DOL	4921504A21Rik	-0.475015	0.029	0.035	0.0713822	0.112509	0.00171091	0.0053145	pseudobulk	DESeq2	LRT
DOL	4921504E06Rik	-0.262769	0.002	0.004	0.00421804	0.0077185	1	1	pseudobulk	DESeq2	LRT
DOL	4921507G05Rik	-0.285311	0	0	0.000324465	0.000862656	1	1	pseudobulk	DESeq2	LRT
DOL	4921507P07Rik	0.335629	0.004	0.003	0.00746269	0.00558456	1	1	pseudobulk	DESeq2	LRT
DOL	4921509O07Rik	-0.237315	0.003	0.002	0.00356911	0.00490352	1	1	pseudobulk	DESeq2	LRT
DOL	4921511C10Rik	-0.616139	0.004	0.005	0.00519143	0.00885358	0.0344677	0.0727439	pseudobulk	DESeq2	LRT
DOL	4921511I17Rik	-0.38512	0.031	0.039	0.0425049	0.0595687	7.55084e-05	0.000387283	pseudobulk	DESeq2	LRT
DOL	4921513I03Rik	-0.467093	0.001	0	0.000648929	0.000908059	1	1	pseudobulk	DESeq2	LRT
DOL	4921514A10Rik	0.351569	0.001	0	0.00129786	0.000908059	1	1	pseudobulk	DESeq2	LRT
DOL	4921515E04Rik	0.171539	0.014	0.01	0.0201168	0.0207946	0.187567	0.329392	pseudobulk	DESeq2	LRT
DOL	4921516A02Rik	-0.418991	0.036	0.043	0.0626217	0.0814075	0.000418554	0.001611	pseudobulk	DESeq2	LRT
DOL	4921518K17Rik	0.0686187	0.003	0.002	0.00356911	0.00399546	1	1	pseudobulk	DESeq2	LRT
DOL	4921523L03Rik	1.14447	0.002	0.001	0.00259572	0.000726447	1	1	pseudobulk	DESeq2	LRT
DOL	4921524J17Rik	0.142181	0.036	0.032	0.0840363	0.0760499	0.406714	0.66697	pseudobulk	DESeq2	LRT
DOL	4921524L21Rik	-0.278821	0.001	0.001	0.00129786	0.00195233	1	1	pseudobulk	DESeq2	LRT
DOL	4921525O09Rik	-2.15844	0	0.001	0	0.000998865	1	1	pseudobulk	DESeq2	LRT
DOL	4921528I07Rik	0.0299926	0.002	0.002	0.00227125	0.00281498	1	1	pseudobulk	DESeq2	LRT
DOL	4921529L05Rik	-0.77648	0.001	0.001	0.000648929	0.00190692	1	1	pseudobulk	DESeq2	LRT
DOL	4921531C22Rik	0.130756	0.007	0.007	0.0175211	0.0150738	0.506251	0.817114	pseudobulk	DESeq2	LRT
DOL	4921531P14Rik	0.232462	0.001	0.001	0.000648929	0.000998865	1	1	pseudobulk	DESeq2	LRT
DOL	4921534H16Rik	-0.216391	0.001	0	0.00129786	0.00127128	1	1	pseudobulk	DESeq2	LRT
DOL	4921536K21Rik	0.616048	0.001	0	0.000648929	0.000817253	1	1	pseudobulk	DESeq2	LRT
DOL	4921539E11Rik	-0.294111	0.002	0.002	0.00194679	0.0031328	1	1	pseudobulk	DESeq2	LRT
DOL	4921539H07Rik	-0.109592	0.004	0.004	0.00486697	0.00626561	1	1	pseudobulk	DESeq2	LRT
DOL	4930401C15Rik	-0.0742298	0.004	0.003	0.00519143	0.00540295	1	1	pseudobulk	DESeq2	LRT
DOL	4930401O12Rik	1.61668	0.004	0.001	0.00616483	0.0015437	0.257949	0.440135	pseudobulk	DESeq2	LRT
DOL	4930402D18Rik	0.388937	0.002	0.002	0.00389358	0.00231555	1	1	pseudobulk	DESeq2	LRT
DOL	4930402F11Rik	-0.563606	0.001	0.002	0.00129786	0.00286039	1	1	pseudobulk	DESeq2	LRT
DOL	4930402H24Rik	-0.148175	0.481	0.452	1.73589	1.91909	4.85029e-08	1.05187e-06	pseudobulk	DESeq2	LRT
DOL	4930404A12Rik	0.216678	0.028	0.02	0.0399091	0.028286	0.000367634	0.001444	pseudobulk	DESeq2	LRT
DOL	4930404H11Rik	0.235101	0.003	0.001	0.00259572	0.00213394	1	1	pseudobulk	DESeq2	LRT
DOL	4930404I05Rik	0.310126	0.019	0.013	0.0259572	0.0168445	0.201967	0.352088	pseudobulk	DESeq2	LRT
DOL	4930404N11Rik	-0.430819	0.005	0.006	0.00713822	0.0103519	0.02602	0.0568995	pseudobulk	DESeq2	LRT
DOL	4930405A10Rik	0.716815	0.002	0.001	0.00616483	0.00195233	1	1	pseudobulk	DESeq2	LRT
DOL	4930405A21Rik	1.5081	0.006	0.002	0.0100584	0.00340522	0.00268012	0.00782131	pseudobulk	DESeq2	LRT
DOL	4930405D01Rik	-0.478546	0.004	0.006	0.00519143	0.0108059	0.115959	0.213329	pseudobulk	DESeq2	LRT
DOL	4930405D11Rik	0.451338	0.003	0.002	0.00713822	0.00381385	1	1	pseudobulk	DESeq2	LRT
DOL	4930405J17Rik	-0.320669	0.004	0.004	0.00584036	0.0093076	1	1	pseudobulk	DESeq2	LRT
DOL	4930407I19Rik	0.0350035	0.001	0.001	0.00227125	0.00372304	1	1	pseudobulk	DESeq2	LRT
DOL	4930408O17Rik	-0.553467	0.003	0.005	0.00519143	0.00953462	1	1	pseudobulk	DESeq2	LRT
DOL	4930412B13Rik	-0.336776	0.004	0.004	0.00389358	0.00590238	1	1	pseudobulk	DESeq2	LRT
DOL	4930412C18Rik	-0.113168	0.003	0.003	0.00356911	0.00626561	1	1	pseudobulk	DESeq2	LRT
DOL	4930412E21Rik	-0.463658	0.003	0.003	0.00292018	0.00667423	1	1	pseudobulk	DESeq2	LRT
DOL	4930412F09Rik	-0.816674	0.001	0.001	0.00129786	0.00227015	1	1	pseudobulk	DESeq2	LRT
DOL	4930412L05Rik	0.182633	0.002	0.001	0.00194679	0.00145289	1	1	pseudobulk	DESeq2	LRT
DOL	4930413E15Rik	0.717762	0.001	0	0.000648929	0.00045403	1	1	pseudobulk	DESeq2	LRT
DOL	4930413F20Rik	0.157818	0.001	0.001	0.000973394	0.000908059	1	1	pseudobulk	DESeq2	LRT
DOL	4930414F18Rik	-0.0410007	0.008	0.006	0.0100584	0.0101249	1	1	pseudobulk	DESeq2	LRT
DOL	4930414N06Rik	-0.0665117	0.033	0.03	0.0493186	0.0455846	0.00188159	0.00577666	pseudobulk	DESeq2	LRT
DOL	4930415C11Rik	0.24543	0.003	0.004	0.00356911	0.0046311	1	1	pseudobulk	DESeq2	LRT
DOL	4930415O20Rik	-0.249659	0.001	0.002	0.00129786	0.00317821	1	1	pseudobulk	DESeq2	LRT
DOL	4930417H01Rik	-0.186287	0.001	0.001	0.00194679	0.00272418	1	1	pseudobulk	DESeq2	LRT
DOL	4930417O13Rik	-0.553649	0.001	0.001	0.000973394	0.00163451	1	1	pseudobulk	DESeq2	LRT
DOL	4930419G24Rik	-0.372589	0.08	0.094	0.148605	0.21017	3.96207e-06	3.47732e-05	pseudobulk	DESeq2	LRT
DOL	4930420G21Rik	-0.376549	0.045	0.049	0.153796	0.207537	6.4796e-05	0.000341799	pseudobulk	DESeq2	LRT
DOL	4930422I22Rik	-0.391985	0.004	0.003	0.00584036	0.0062202	1	1	pseudobulk	DESeq2	LRT
DOL	4930422M22Rik	0.167105	0.005	0.005	0.00648929	0.00553916	1	1	pseudobulk	DESeq2	LRT
DOL	4930423D22Rik	-0.540194	0	0	0	0.000317821	1	1	pseudobulk	DESeq2	LRT
DOL	4930425L21Rik	-0.0334273	0.001	0.001	0.000973394	0.0015437	1	1	pseudobulk	DESeq2	LRT
DOL	4930426D05Rik	-0.209199	0	0	0.000324465	0.00077185	1	1	pseudobulk	DESeq2	LRT
DOL	4930426I24Rik	-0.41338	0.003	0.003	0.00389358	0.00758229	1	1	pseudobulk	DESeq2	LRT
DOL	4930426L09Rik	-1.65726	0.001	0.002	0.00162232	0.00567537	1	1	pseudobulk	DESeq2	LRT
DOL	4930428E07Rik	-0.431551	0.006	0.007	0.0055159	0.00948922	0.0254592	0.0558116	pseudobulk	DESeq2	LRT
DOL	4930428N03Rik	0.821946	0.003	0.002	0.00356911	0.00236095	1	1	pseudobulk	DESeq2	LRT
DOL	4930429D17Rik	-1.04307	0.001	0.002	0.00194679	0.00435868	1	1	pseudobulk	DESeq2	LRT
DOL	4930429F24Rik	-0.301048	0.002	0.002	0.00324465	0.00326901	1	1	pseudobulk	DESeq2	LRT
DOL	4930429H19Rik	0.17431	0.001	0.001	0.000973394	0.000998865	1	1	pseudobulk	DESeq2	LRT
DOL	4930430A15Rik	0.763697	0.006	0.003	0.00746269	0.00399546	1	1	pseudobulk	DESeq2	LRT
DOL	4930430E12Rik	0.920284	0.004	0.001	0.00421804	0.00127128	1	1	pseudobulk	DESeq2	LRT
DOL	4930430F08Rik	-0.0412562	0.058	0.054	0.0979883	0.113916	8.78503e-05	0.000437282	pseudobulk	DESeq2	LRT
DOL	4930430F21Rik	2.53914	0.001	0	0.00194679	0.000272418	1	1	pseudobulk	DESeq2	LRT
DOL	4930431F10Rik	-0.761939	0.001	0.001	0.000648929	0.0014983	1	1	pseudobulk	DESeq2	LRT
DOL	4930431L21Rik	-0.229547	0	0.001	0.000324465	0.000726447	1	1	pseudobulk	DESeq2	LRT
DOL	4930432B10Rik	-0.634442	0.003	0.003	0.0055159	0.00744608	1	1	pseudobulk	DESeq2	LRT
DOL	4930432J09Rik	0.695101	0.002	0.001	0.00292018	0.00204313	1	1	pseudobulk	DESeq2	LRT
DOL	4930432K21Rik	-0.165889	0.01	0.008	0.0142764	0.0198865	0.0598585	0.118407	pseudobulk	DESeq2	LRT
DOL	4930432L08Rik	-1.40547	0	0	0	0.000635641	1	1	pseudobulk	DESeq2	LRT
DOL	4930433N12Rik	-0.0656528	0.008	0.007	0.00876055	0.00994325	0.607702	0.969418	pseudobulk	DESeq2	LRT
DOL	4930434F21Rik	-0.419019	0.001	0.001	0.000648929	0.00167991	1	1	pseudobulk	DESeq2	LRT
DOL	4930434J06Rik	0.143049	0.002	0.002	0.00227125	0.00413167	1	1	pseudobulk	DESeq2	LRT
DOL	4930435F18Rik	-0.133799	0.001	0.001	0.000973394	0.00190692	1	1	pseudobulk	DESeq2	LRT
DOL	4930438E09Rik	-0.169692	0.001	0.001	0.000973394	0.00186152	1	1	pseudobulk	DESeq2	LRT
DOL	4930440I19Rik	-0.561927	0.004	0.004	0.0055159	0.00962543	0.136795	0.247358	pseudobulk	DESeq2	LRT
DOL	4930441H08Rik	-1.38104	0.001	0.001	0.000973394	0.00326901	1	1	pseudobulk	DESeq2	LRT
DOL	4930443O20Rik	1.53662	0.001	0	0.00129786	0.000544835	1	1	pseudobulk	DESeq2	LRT
DOL	4930444A19Rik	-0.20356	0.008	0.008	0.00973394	0.0153008	0.154646	0.276297	pseudobulk	DESeq2	LRT
DOL	4930444F02Rik	0.222834	0.002	0.001	0.00292018	0.00254257	1	1	pseudobulk	DESeq2	LRT
DOL	4930444P10Rik	-0.191184	0.003	0.003	0.00389358	0.00558456	1	1	pseudobulk	DESeq2	LRT
DOL	4930445B16Rik	-0.292677	0.007	0.009	0.0113563	0.0162089	0.0157483	0.0365417	pseudobulk	DESeq2	LRT
DOL	4930445E18Rik	-0.165217	0.002	0.002	0.00227125	0.00376844	1	1	pseudobulk	DESeq2	LRT
DOL	4930445N06Rik	-0.936839	0.001	0.001	0.000648929	0.00181612	1	1	pseudobulk	DESeq2	LRT
DOL	4930447A16Rik	0.259478	0.003	0.001	0.00389358	0.00227015	1	1	pseudobulk	DESeq2	LRT
DOL	4930447C04Rik	0.294274	0.026	0.019	0.0356911	0.031101	0.130871	0.237835	pseudobulk	DESeq2	LRT
DOL	4930447F24Rik	-0.650303	0	0.001	0.000324465	0.000862656	1	1	pseudobulk	DESeq2	LRT
DOL	4930447J18Rik	-0.302436	0.003	0.003	0.0045425	0.00449489	1	1	pseudobulk	DESeq2	LRT
DOL	4930447K03Rik	0.490877	0.002	0.001	0.00162232	0.00145289	1	1	pseudobulk	DESeq2	LRT
DOL	4930447M23Rik	-0.0186565	0.001	0.001	0.00162232	0.00181612	1	1	pseudobulk	DESeq2	LRT
DOL	4930447N08Rik	0.309581	0.003	0.002	0.00486697	0.00404086	1	1	pseudobulk	DESeq2	LRT
DOL	4930448C13Rik	1.63029	0.003	0.001	0.00486697	0.0015437	0.054965	0.109861	pseudobulk	DESeq2	LRT
DOL	4930448E22Rik	-1.65547	0	0	0	0.00077185	1	1	pseudobulk	DESeq2	LRT
DOL	4930451E10Rik	-0.237398	0.003	0.003	0.00259572	0.00372304	1	1	pseudobulk	DESeq2	LRT
DOL	4930452A19Rik	1.67064	0.001	0.001	0.00421804	0.00136209	1	1	pseudobulk	DESeq2	LRT
DOL	4930452B06Rik	0.0603411	0.014	0.01	0.0191434	0.0211578	0.0412152	0.0853223	pseudobulk	DESeq2	LRT
DOL	4930452G13Rik	0.434583	0.015	0.009	0.0275795	0.0197503	0.0668401	0.130685	pseudobulk	DESeq2	LRT
DOL	4930452N14Rik	0.489261	0.001	0	0.000648929	0.000408627	1	1	pseudobulk	DESeq2	LRT
DOL	4930453N24Rik	-0.121417	0.063	0.056	0.128164	0.138524	6.67808e-07	8.40344e-06	pseudobulk	DESeq2	LRT
DOL	4930455C13Rik	-0.660771	0.004	0.005	0.00421804	0.00803632	1	1	pseudobulk	DESeq2	LRT
DOL	4930455G09Rik	0.117425	0.003	0.002	0.00292018	0.00286039	1	1	pseudobulk	DESeq2	LRT
DOL	4930455H04Rik	0.560528	0.003	0.001	0.00292018	0.00213394	1	1	pseudobulk	DESeq2	LRT
DOL	4930455J16Rik	0.521839	0.002	0.001	0.00162232	0.00145289	1	1	pseudobulk	DESeq2	LRT
DOL	4930455M05Rik	-0.750175	0	0	0	0.000408627	1	1	pseudobulk	DESeq2	LRT
DOL	4930458D05Rik	-2.75144	0	0.001	0	0.00172531	1	1	pseudobulk	DESeq2	LRT
DOL	4930461C15Rik	0.398687	0.001	0.001	0.00129786	0.00177072	1	1	pseudobulk	DESeq2	LRT
DOL	4930467D21Rik	-0.163087	0.008	0.007	0.00973394	0.0138479	0.377705	0.623135	pseudobulk	DESeq2	LRT
DOL	4930467E23Rik	-0.0219627	0.001	0.001	0.000648929	0.000862656	1	1	pseudobulk	DESeq2	LRT
DOL	4930467K11Rik	-0.459629	0.001	0	0.000648929	0.000408627	1	1	pseudobulk	DESeq2	LRT
DOL	4930469B13Rik	-0.080258	0.002	0.001	0.00227125	0.00249716	1	1	pseudobulk	DESeq2	LRT
DOL	4930469K13Rik	-0.245704	0.006	0.005	0.00584036	0.0102611	0.488564	0.790616	pseudobulk	DESeq2	LRT
DOL	4930470G03Rik	0.00748601	0.039	0.034	0.0554835	0.0490352	0.00237733	0.00705056	pseudobulk	DESeq2	LRT
DOL	4930470H14Rik	0.457465	0.001	0.001	0.00162232	0.0014983	1	1	pseudobulk	DESeq2	LRT
DOL	4930470O06Rik	0.480741	0.001	0.001	0.00486697	0.00326901	0.405684	0.665379	pseudobulk	DESeq2	LRT
DOL	4930470P17Rik	0.318663	0.001	0	0.00129786	0.00077185	1	1	pseudobulk	DESeq2	LRT
DOL	4930471E15Rik	-0.560176	0.001	0.001	0.000648929	0.00077185	1	1	pseudobulk	DESeq2	LRT
DOL	4930471E19Rik	-0.074605	0.003	0.003	0.00519143	0.00544835	1	1	pseudobulk	DESeq2	LRT
DOL	4930471L23Rik	-0.407146	0.002	0.002	0.0045425	0.0046311	1	1	pseudobulk	DESeq2	LRT
DOL	4930473A02Rik	-0.058426	0.05	0.046	0.0710578	0.0751419	0.000207359	0.000891797	pseudobulk	DESeq2	LRT
DOL	4930473D10Rik	0.00444369	0.003	0.002	0.00292018	0.00354143	1	1	pseudobulk	DESeq2	LRT
DOL	4930473H19Rik	0.322402	0.001	0.001	0.00162232	0.00118048	1	1	pseudobulk	DESeq2	LRT
DOL	4930474H06Rik	-0.325715	0.003	0.002	0.00324465	0.00331442	1	1	pseudobulk	DESeq2	LRT
DOL	4930474H20Rik	-0.334587	0.006	0.006	0.00746269	0.012849	0.248626	0.425554	pseudobulk	DESeq2	LRT
DOL	4930474M22Rik	-0.745181	0	0	0	0.000317821	1	1	pseudobulk	DESeq2	LRT
DOL	4930477G07Rik	-0.485225	0.001	0.001	0.000973394	0.00136209	1	1	pseudobulk	DESeq2	LRT
DOL	4930478K11Rik	0.624116	0.002	0.002	0.00259572	0.00258797	1	1	pseudobulk	DESeq2	LRT
DOL	4930479D17Rik	0.552232	0.004	0.002	0.00519143	0.00376844	1	1	pseudobulk	DESeq2	LRT
DOL	4930480K15Rik	-0.636061	0.001	0.001	0.000973394	0.00172531	1	1	pseudobulk	DESeq2	LRT
DOL	4930480M12Rik	-2.10203	0	0.001	0	0.00127128	1	1	pseudobulk	DESeq2	LRT
DOL	4930481A15Rik	-0.511812	0.007	0.011	0.0103829	0.0210216	9.66911e-06	7.20094e-05	pseudobulk	DESeq2	LRT
DOL	4930481B07Rik	0.428697	0.003	0.002	0.00811162	0.00653802	1	1	pseudobulk	DESeq2	LRT
DOL	4930483K19Rik	-0.0701582	0.011	0.011	0.0142764	0.0157548	0.00258195	0.00757128	pseudobulk	DESeq2	LRT
DOL	4930483O08Rik	2.0332	0.001	0	0.00421804	0.000953462	0.4189	0.6848	pseudobulk	DESeq2	LRT
DOL	4930483P17Rik	-1.54435	0	0.001	0.000648929	0.00190692	1	1	pseudobulk	DESeq2	LRT
DOL	4930484I04Rik	0.166025	0.011	0.008	0.0142764	0.0110329	1	1	pseudobulk	DESeq2	LRT
DOL	4930486F22Rik	0.674655	0.001	0	0.000648929	0.000635641	1	1	pseudobulk	DESeq2	LRT
DOL	4930486I03Rik	0.421699	0.001	0.001	0.00227125	0.0031328	1	1	pseudobulk	DESeq2	LRT
DOL	4930486L24Rik	1.09937	0.001	0.001	0.00129786	0.000908059	1	1	pseudobulk	DESeq2	LRT
DOL	4930488L21Rik	-0.0560711	0.037	0.034	0.0717067	0.0742792	0.0434509	0.0893483	pseudobulk	DESeq2	LRT
DOL	4930500A05Rik	-0.223703	0.002	0.004	0.00389358	0.00544835	1	1	pseudobulk	DESeq2	LRT
DOL	4930500F10Rik	0.40277	0	0	0.000324465	0.000408627	1	1	pseudobulk	DESeq2	LRT
DOL	4930500H12Rik	0.450436	0.018	0.013	0.0392602	0.0289671	0.340864	0.56728	pseudobulk	DESeq2	LRT
DOL	4930500L23Rik	0.327067	0.002	0.001	0.00389358	0.00181612	1	1	pseudobulk	DESeq2	LRT
DOL	4930500M09Rik	-1.43649	0	0.001	0	0.000726447	1	1	pseudobulk	DESeq2	LRT
DOL	4930502A04Rik	0.267873	0.003	0.001	0.00259572	0.00204313	1	1	pseudobulk	DESeq2	LRT
DOL	4930502E09Rik	2.55316	0.003	0	0.00389358	0.000499432	1	1	pseudobulk	DESeq2	LRT
DOL	4930502E18Rik	0.285334	0.001	0.001	0.00194679	0.00113507	1	1	pseudobulk	DESeq2	LRT
DOL	4930503B20Rik	-1.33138	0	0	0	0.000544835	1	1	pseudobulk	DESeq2	LRT
DOL	4930503E14Rik	-0.174112	0.002	0.002	0.00324465	0.00417707	1	1	pseudobulk	DESeq2	LRT
DOL	4930503L19Rik	0.169518	0.068	0.051	0.129786	0.109467	0.108483	0.201209	pseudobulk	DESeq2	LRT
DOL	4930505A04Rik	0.320897	0.002	0.002	0.00616483	0.00322361	1	1	pseudobulk	DESeq2	LRT
DOL	4930505G20Rik	0.623964	0.003	0.001	0.00259572	0.00222474	1	1	pseudobulk	DESeq2	LRT
DOL	4930505N22Rik	0.678375	0.009	0.007	0.0188189	0.0132123	1	1	pseudobulk	DESeq2	LRT
DOL	4930506C21Rik	-0.285094	0.059	0.065	0.0973394	0.134892	4.19145e-05	0.00023928	pseudobulk	DESeq2	LRT
DOL	4930507D05Rik	0.1763	0.001	0.001	0.00194679	0.0015437	1	1	pseudobulk	DESeq2	LRT
DOL	4930509E16Rik	0.483374	0.002	0	0.00194679	0.00127128	1	1	pseudobulk	DESeq2	LRT
DOL	4930509G22Rik	0.112618	0.002	0.001	0.00194679	0.00172531	1	1	pseudobulk	DESeq2	LRT
DOL	4930509H03Rik	0.10264	0.009	0.01	0.0162232	0.0159818	0.161272	0.28715	pseudobulk	DESeq2	LRT
DOL	4930509J09Rik	-0.0274848	0.009	0.008	0.013303	0.0137117	0.364331	0.602801	pseudobulk	DESeq2	LRT
DOL	4930511M06Rik	-0.331362	0.138	0.151	0.261518	0.334801	0.000136892	0.000630052	pseudobulk	DESeq2	LRT
DOL	4930511M18Rik	-0.25372	0.002	0.002	0.00324465	0.00404086	1	1	pseudobulk	DESeq2	LRT
DOL	4930512B01Rik	-0.0185903	0.104	0.096	0.180727	0.167719	0.000821661	0.00285613	pseudobulk	DESeq2	LRT
DOL	4930512H18Rik	0.85538	0.003	0.002	0.00519143	0.00381385	1	1	pseudobulk	DESeq2	LRT
DOL	4930512M02Rik	-0.398803	0.001	0.001	0.00162232	0.00245176	1	1	pseudobulk	DESeq2	LRT
DOL	4930513D17Rik	0.072903	0.008	0.007	0.013303	0.0127582	0.234263	0.403216	pseudobulk	DESeq2	LRT
DOL	4930513L16Rik	1.08803	0.004	0.001	0.00421804	0.00140749	1	1	pseudobulk	DESeq2	LRT
DOL	4930513N10Rik	-0.0279219	0.002	0.002	0.00324465	0.00317821	1	1	pseudobulk	DESeq2	LRT
DOL	4930515G01Rik	-2.245	0	0.001	0	0.00136209	1	1	pseudobulk	DESeq2	LRT
DOL	4930515L19Rik	0.479219	0.001	0.001	0.00129786	0.00108967	1	1	pseudobulk	DESeq2	LRT
DOL	4930516B21Rik	-0.186278	0.004	0.004	0.00389358	0.00599319	1	1	pseudobulk	DESeq2	LRT
DOL	4930517E14Rik	0.931077	0.001	0.001	0.00162232	0.000998865	1	1	pseudobulk	DESeq2	LRT
DOL	4930517O19Rik	-0.149411	0.004	0.004	0.0045425	0.00721907	1	1	pseudobulk	DESeq2	LRT
DOL	4930519G04Rik	0.160495	0.005	0.004	0.00486697	0.00485812	1	1	pseudobulk	DESeq2	LRT
DOL	4930519K11Rik	0.653154	0.003	0.001	0.00324465	0.00136209	1	1	pseudobulk	DESeq2	LRT
DOL	4930519L02Rik	-2.91458	0	0.001	0	0.00177072	1	1	pseudobulk	DESeq2	LRT
DOL	4930520O04Rik	-0.0456523	0.002	0.002	0.00259572	0.0031328	1	1	pseudobulk	DESeq2	LRT
DOL	4930522L14Rik	-0.402976	0.009	0.011	0.0155743	0.0271056	5.47166e-05	0.00029644	pseudobulk	DESeq2	LRT
DOL	4930523C07Rik	0.0480741	0.003	0.003	0.00811162	0.0061748	1	1	pseudobulk	DESeq2	LRT
DOL	4930523O13Rik	0.180787	0.002	0.002	0.00486697	0.00335982	1	1	pseudobulk	DESeq2	LRT
DOL	4930524B15Rik	0.269431	0	0	0.000973394	0.000590238	1	1	pseudobulk	DESeq2	LRT
DOL	4930524B17Rik	-0.985535	0.001	0.001	0.00162232	0.00222474	1	1	pseudobulk	DESeq2	LRT
DOL	4930524C18Rik	0.393012	0.002	0.001	0.00227125	0.0015891	1	1	pseudobulk	DESeq2	LRT
DOL	4930524O07Rik	0.104704	0.049	0.04	0.0700844	0.0586152	0.00689979	0.017729	pseudobulk	DESeq2	LRT
DOL	4930524O08Rik	-0.105999	0	0.001	0.000324465	0.000908059	1	1	pseudobulk	DESeq2	LRT
DOL	4930525C09Rik	0.317578	0.004	0.003	0.00584036	0.00481271	1	1	pseudobulk	DESeq2	LRT
DOL	4930525G20Rik	0.0138225	0.015	0.01	0.0233615	0.0194779	0.0538286	0.107869	pseudobulk	DESeq2	LRT
DOL	4930526L06Rik	0.0228224	0.004	0.003	0.00486697	0.00581158	1	1	pseudobulk	DESeq2	LRT
DOL	4930527B05Rik	-1.37067	0	0.001	0.000324465	0.00122588	1	1	pseudobulk	DESeq2	LRT
DOL	4930527F14Rik	-0.552018	0.005	0.005	0.00940947	0.0137571	0.415791	0.680115	pseudobulk	DESeq2	LRT
DOL	4930527G23Rik	0.10975	0.001	0.001	0.000648929	0.000862656	1	1	pseudobulk	DESeq2	LRT
DOL	4930528H21Rik	-0.519555	0.001	0.001	0.000648929	0.00172531	1	1	pseudobulk	DESeq2	LRT
DOL	4930529K09Rik	-0.104263	0.003	0.002	0.0045425	0.00485812	1	1	pseudobulk	DESeq2	LRT
DOL	4930532G15Rik	0.357718	0.005	0.003	0.0103829	0.00971623	1	1	pseudobulk	DESeq2	LRT
DOL	4930532I03Rik	-0.444812	0.007	0.007	0.00778715	0.0118502	0.00454732	0.012333	pseudobulk	DESeq2	LRT
DOL	4930533B01Rik	-0.162462	0.002	0.002	0.00292018	0.00331442	1	1	pseudobulk	DESeq2	LRT
DOL	4930533I22Rik	-0.790112	0	0	0.000324465	0.000681044	1	1	pseudobulk	DESeq2	LRT
DOL	4930533K18Rik	0.188103	0.015	0.014	0.0288774	0.021748	0.00837679	0.0209761	pseudobulk	DESeq2	LRT
DOL	4930533N22Rik	0.688216	0.002	0.001	0.00292018	0.00213394	1	1	pseudobulk	DESeq2	LRT
DOL	4930533P14Rik	-0.170681	0.003	0.002	0.00324465	0.00404086	1	1	pseudobulk	DESeq2	LRT
DOL	4930534D22Rik	0.555633	0.001	0.001	0.000973394	0.00122588	1	1	pseudobulk	DESeq2	LRT
DOL	4930537H20Rik	0.376351	0.001	0	0.000648929	0.000635641	1	1	pseudobulk	DESeq2	LRT
DOL	4930538E20Rik	-0.286407	0.009	0.012	0.0103829	0.0150738	0.000855322	0.00295254	pseudobulk	DESeq2	LRT
DOL	4930539C22Rik	0.630286	0.001	0.001	0.000973394	0.000908059	1	1	pseudobulk	DESeq2	LRT
DOL	4930539E08Rik	0.633363	0.005	0.003	0.00616483	0.00485812	1	1	pseudobulk	DESeq2	LRT
DOL	4930539J05Rik	0.241403	0.005	0.005	0.00843608	0.00880817	1	1	pseudobulk	DESeq2	LRT
DOL	4930539M17Rik	1.3487	0.001	0	0.00194679	0.000635641	1	1	pseudobulk	DESeq2	LRT
DOL	4930542D17Rik	0.02953	0.002	0.002	0.0055159	0.00581158	1	1	pseudobulk	DESeq2	LRT
DOL	4930543E12Rik	0.447786	0.002	0	0.00194679	0.00140749	1	1	pseudobulk	DESeq2	LRT
DOL	4930544I03Rik	0.0496265	0.012	0.01	0.0197923	0.0201135	0.119967	0.219784	pseudobulk	DESeq2	LRT
DOL	4930544M13Rik	-0.15006	0.003	0.003	0.00389358	0.00531215	1	1	pseudobulk	DESeq2	LRT
DOL	4930545L23Rik	1.23198	0.003	0.001	0.00421804	0.00167991	1	1	pseudobulk	DESeq2	LRT
DOL	4930546C10Rik	-0.0841174	0.003	0.002	0.00292018	0.00376844	1	1	pseudobulk	DESeq2	LRT
DOL	4930546K05Rik	0.210801	0.001	0	0.000648929	0.00045403	1	1	pseudobulk	DESeq2	LRT
DOL	4930547E08Rik	-0.55006	0	0.001	0.000324465	0.00122588	1	1	pseudobulk	DESeq2	LRT
DOL	4930547E14Rik	-0.442603	0.025	0.026	0.0259572	0.0344154	1.95863e-06	1.97129e-05	pseudobulk	DESeq2	LRT
DOL	4930547M16Rik	0.450706	0.004	0.003	0.0055159	0.0046765	1	1	pseudobulk	DESeq2	LRT
DOL	4930548G14Rik	-1.37572	0	0.001	0.000324465	0.00295119	1	1	pseudobulk	DESeq2	LRT
DOL	4930548K13Rik	0.598137	0.003	0.003	0.00811162	0.00476731	1	1	pseudobulk	DESeq2	LRT
DOL	4930549C15Rik	0.614696	0.004	0.003	0.00778715	0.00603859	1	1	pseudobulk	DESeq2	LRT
DOL	4930549G23Rik	-0.0215461	0.056	0.053	0.116158	0.128808	0.000571719	0.00210306	pseudobulk	DESeq2	LRT
DOL	4930549P19Rik	-0.931923	0.002	0.003	0.00227125	0.00717367	1	1	pseudobulk	DESeq2	LRT
DOL	4930550C14Rik	-0.29575	0.003	0.003	0.00356911	0.00481271	1	1	pseudobulk	DESeq2	LRT
DOL	4930551O13Rik	-0.975452	0.001	0.001	0.000973394	0.00204313	1	1	pseudobulk	DESeq2	LRT
DOL	4930553J12Rik	0.406301	0.001	0.001	0.00162232	0.00104427	1	1	pseudobulk	DESeq2	LRT
DOL	4930553P18Rik	-0.873943	0	0.001	0.000648929	0.00204313	1	1	pseudobulk	DESeq2	LRT
DOL	4930554C24Rik	0.0689882	0.002	0.003	0.00389358	0.00744608	1	1	pseudobulk	DESeq2	LRT
DOL	4930554G24Rik	-0.462636	0.005	0.006	0.00811162	0.0138025	0.0141699	0.0332753	pseudobulk	DESeq2	LRT
DOL	4930554H23Rik	-0.716129	0.002	0.003	0.00227125	0.0046311	1	1	pseudobulk	DESeq2	LRT
DOL	4930555F03Rik	0.0839478	0.008	0.008	0.0204413	0.0175709	0.773967	1	pseudobulk	DESeq2	LRT
DOL	4930555G07Rik	0.203295	0.002	0.002	0.00389358	0.00340522	1	1	pseudobulk	DESeq2	LRT
DOL	4930556G01Rik	0.107918	0.007	0.006	0.0100584	0.0115778	1	1	pseudobulk	DESeq2	LRT
DOL	4930556G22Rik	-0.243582	0.001	0.001	0.00129786	0.00299659	1	1	pseudobulk	DESeq2	LRT
DOL	4930556I23Rik	0.87595	0.002	0.001	0.00194679	0.00122588	1	1	pseudobulk	DESeq2	LRT
DOL	4930556J02Rik	1.59763	0.001	0.001	0.00292018	0.000953462	1	1	pseudobulk	DESeq2	LRT
DOL	4930556J24Rik	-0.218295	0.018	0.018	0.0301752	0.0331442	0.000966501	0.00325564	pseudobulk	DESeq2	LRT
DOL	4930556M19Rik	0.367997	0.005	0.004	0.00811162	0.0062202	1	1	pseudobulk	DESeq2	LRT
DOL	4930556N09Rik	-0.204003	0.002	0.001	0.00162232	0.00227015	1	1	pseudobulk	DESeq2	LRT
DOL	4930556N13Rik	-0.115562	0.005	0.004	0.00584036	0.00649262	1	1	pseudobulk	DESeq2	LRT
DOL	4930557F08Rik	0.480926	0.002	0.001	0.0055159	0.0030874	1	1	pseudobulk	DESeq2	LRT
DOL	4930557F10Rik	1.50713	0.002	0.001	0.00843608	0.00281498	0.349239	0.579498	pseudobulk	DESeq2	LRT
DOL	4930557J02Rik	-0.565143	0.001	0.001	0.000973394	0.00272418	1	1	pseudobulk	DESeq2	LRT
DOL	4930557K07Rik	-0.0514406	0.053	0.05	0.0876055	0.0825426	0.00864508	0.0215781	pseudobulk	DESeq2	LRT
DOL	4930558C23Rik	0.753658	0.002	0.001	0.00227125	0.0014983	1	1	pseudobulk	DESeq2	LRT
DOL	4930558J18Rik	1.02934	0.001	0	0.00194679	0.000499432	1	1	pseudobulk	DESeq2	LRT
DOL	4930558J22Rik	0.189571	0.003	0.002	0.00324465	0.00227015	1	1	pseudobulk	DESeq2	LRT
DOL	4930558K02Rik	0.00217451	0.022	0.022	0.0353666	0.0400454	2.53288e-05	0.000157662	pseudobulk	DESeq2	LRT
DOL	4930559C10Rik	0.520608	0.002	0.001	0.00227125	0.00140749	1	1	pseudobulk	DESeq2	LRT
DOL	4930562C15Rik	-0.36895	0.002	0.002	0.00162232	0.00204313	1	1	pseudobulk	DESeq2	LRT
DOL	4930562F07Rik	0.0580498	0.001	0.001	0.00129786	0.000635641	1	1	pseudobulk	DESeq2	LRT
DOL	4930562F17Rik	-0.333835	0.001	0.001	0.00324465	0.00322361	1	1	pseudobulk	DESeq2	LRT
DOL	4930563E22Rik	-0.334687	0.006	0.008	0.0113563	0.018252	0.0140482	0.0330449	pseudobulk	DESeq2	LRT
DOL	4930563M21Rik	0.444992	0.001	0.001	0.00389358	0.00208854	1	1	pseudobulk	DESeq2	LRT
DOL	4930565D16Rik	-0.2088	0.002	0.003	0.00194679	0.00290579	1	1	pseudobulk	DESeq2	LRT
DOL	4930565N06Rik	0.450684	0.013	0.012	0.0249838	0.0167083	0.0177933	0.0407182	pseudobulk	DESeq2	LRT
DOL	4930566F21Rik	-0.0303946	0.002	0.001	0.00162232	0.0015437	1	1	pseudobulk	DESeq2	LRT
DOL	4930567H12Rik	1.06553	0.001	0.001	0.00292018	0.00172531	1	1	pseudobulk	DESeq2	LRT
DOL	4930567K12Rik	0.0306409	0.008	0.007	0.013952	0.0109421	1	1	pseudobulk	DESeq2	LRT
DOL	4930567K20Rik	-1.41047	0.001	0.002	0.00129786	0.00481271	1	1	pseudobulk	DESeq2	LRT
DOL	4930568A12Rik	-0.937449	0	0	0	0.000363224	1	1	pseudobulk	DESeq2	LRT
DOL	4930568A13Rik	-0.00552905	0.002	0.002	0.00227125	0.00276958	1	1	pseudobulk	DESeq2	LRT
DOL	4930568G15Rik	0.38685	0.001	0.001	0.00389358	0.0015891	1	1	pseudobulk	DESeq2	LRT
DOL	4930570B17Rik	-0.608247	0.002	0.003	0.00259572	0.00485812	1	1	pseudobulk	DESeq2	LRT
DOL	4930570G19Rik	-0.0896472	0.015	0.016	0.0295263	0.0287401	0.92306	1	pseudobulk	DESeq2	LRT
DOL	4930570N18Rik	-0.229073	0.003	0.003	0.00356911	0.00440409	1	1	pseudobulk	DESeq2	LRT
DOL	4930571N24Rik	-0.41218	0.001	0.001	0.000973394	0.00167991	1	1	pseudobulk	DESeq2	LRT
DOL	4930572G02Rik	-0.648616	0.006	0.013	0.0113563	0.0237003	0.030596	0.0656227	pseudobulk	DESeq2	LRT
DOL	4930573H18Rik	0.0550501	0.001	0.001	0.00194679	0.00181612	1	1	pseudobulk	DESeq2	LRT
DOL	4930578E11Rik	0.43799	0.006	0.004	0.00940947	0.00753689	1	1	pseudobulk	DESeq2	LRT
DOL	4930578G10Rik	0.423198	0.002	0.001	0.00194679	0.0015891	1	1	pseudobulk	DESeq2	LRT
DOL	4930578M01Rik	0.178772	0.008	0.009	0.01817	0.0176163	0.0532052	0.106734	pseudobulk	DESeq2	LRT
DOL	4930578N18Rik	-0.389322	0.001	0.001	0.000648929	0.000862656	1	1	pseudobulk	DESeq2	LRT
DOL	4930579C12Rik	-2.43848	0	0.001	0	0.0015437	1	1	pseudobulk	DESeq2	LRT
DOL	4930579D07Rik	-0.194215	0.004	0.005	0.0045425	0.00558456	1	1	pseudobulk	DESeq2	LRT
DOL	4930579F01Rik	0.0676139	0.003	0.002	0.00421804	0.00385925	1	1	pseudobulk	DESeq2	LRT
DOL	4930579G18Rik	0.382355	0.012	0.007	0.0146009	0.0092622	1	1	pseudobulk	DESeq2	LRT
DOL	4930579G24Rik	0.170527	0.01	0.008	0.0155743	0.0127582	1	1	pseudobulk	DESeq2	LRT
DOL	4930579K19Rik	1.19967	0.006	0.003	0.0184945	0.00730988	0.0306644	0.065738	pseudobulk	DESeq2	LRT
DOL	4930579M01Rik	-0.294035	0.002	0.003	0.00324465	0.00413167	1	1	pseudobulk	DESeq2	LRT
DOL	4930581F22Rik	-0.163728	0.097	0.094	0.265737	0.291714	0.00525301	0.0139914	pseudobulk	DESeq2	LRT
DOL	4930584F24Rik	-1.11361	0	0.001	0.000324465	0.00118048	1	1	pseudobulk	DESeq2	LRT
DOL	4930586N03Rik	-0.04435	0.034	0.034	0.0587281	0.0536209	0.000915716	0.00311263	pseudobulk	DESeq2	LRT
DOL	4930587E11Rik	0.429134	0.016	0.01	0.0269306	0.0203405	0.246879	0.422888	pseudobulk	DESeq2	LRT
DOL	4930588A03Rik	-0.929555	0.003	0.004	0.00259572	0.00826334	0.0545522	0.109199	pseudobulk	DESeq2	LRT
DOL	4930588G17Rik	0.234108	0.002	0.001	0.00162232	0.0014983	1	1	pseudobulk	DESeq2	LRT
DOL	4930590J08Rik	0.246862	0.007	0.006	0.0184945	0.0124858	0.371465	0.613699	pseudobulk	DESeq2	LRT
DOL	4930590L20Rik	0.0385715	0.009	0.009	0.0129786	0.0141657	1	1	pseudobulk	DESeq2	LRT
DOL	4930592A05Rik	-0.517484	0.004	0.005	0.00389358	0.00794552	1	1	pseudobulk	DESeq2	LRT
DOL	4930592C13Rik	-0.482405	0	0.001	0.000324465	0.000862656	1	1	pseudobulk	DESeq2	LRT
DOL	4930593A02Rik	0.036762	0.037	0.032	0.0960415	0.097798	0.055512	0.110836	pseudobulk	DESeq2	LRT
DOL	4930593C16Rik	-1.57773	0	0	0	0.000590238	1	1	pseudobulk	DESeq2	LRT
DOL	4930594M22Rik	-0.451347	0.006	0.006	0.00616483	0.00862656	1	1	pseudobulk	DESeq2	LRT
DOL	4930595D18Rik	0.0535558	0.002	0.002	0.00259572	0.00290579	1	1	pseudobulk	DESeq2	LRT
DOL	4930595M18Rik	-1.17419	0	0.001	0.000324465	0.00108967	1	1	pseudobulk	DESeq2	LRT
DOL	4930596I21Rik	-0.438103	0	0	0	0.000181612	1	1	pseudobulk	DESeq2	LRT
DOL	4930597G03Rik	-0.292675	0.001	0.001	0.000973394	0.00145289	1	1	pseudobulk	DESeq2	LRT
DOL	4930597O21Rik	0.615324	0.002	0.002	0.00292018	0.00240636	1	1	pseudobulk	DESeq2	LRT
DOL	4930598N05Rik	-0.438374	0.003	0.003	0.00389358	0.00817253	1	1	pseudobulk	DESeq2	LRT
DOL	4930599N23Rik	0.311083	0.05	0.045	0.121025	0.0818615	0.0388056	0.0808038	pseudobulk	DESeq2	LRT
DOL	4931403E22Rik	-0.138754	0.073	0.089	0.0937703	0.114915	0.000539529	0.00199973	pseudobulk	DESeq2	LRT
DOL	4931406C07Rik	0.120977	0.069	0.052	0.14828	0.135573	0.00437037	0.0119208	pseudobulk	DESeq2	LRT
DOL	4931406G06Rik	-0.576572	0.001	0.001	0.00129786	0.00167991	1	1	pseudobulk	DESeq2	LRT
DOL	4931406P16Rik	-0.0192893	0.226	0.204	0.584361	0.610579	1.74716e-05	0.00011723	pseudobulk	DESeq2	LRT
DOL	4931407E12Rik	-0.501741	0.001	0.001	0.000648929	0.00136209	1	1	pseudobulk	DESeq2	LRT
DOL	4931413K12Rik	-0.094937	0.003	0.003	0.0045425	0.00404086	1	1	pseudobulk	DESeq2	LRT
DOL	4931414P19Rik	0.261807	0.016	0.013	0.0314731	0.0261521	0.842981	1	pseudobulk	DESeq2	LRT
DOL	4931415C17Rik	0.118997	0.008	0.006	0.0123297	0.0101703	1	1	pseudobulk	DESeq2	LRT
DOL	4931419H13Rik	0.350312	0	0.001	0.00129786	0.00131669	1	1	pseudobulk	DESeq2	LRT
DOL	4931422A03Rik	0.0181692	0.013	0.011	0.0165477	0.015891	0.0325188	0.0691447	pseudobulk	DESeq2	LRT
DOL	4931423N10Rik	-0.380782	0.005	0.006	0.00486697	0.00821793	0.107698	0.199869	pseudobulk	DESeq2	LRT
DOL	4931428F04Rik	0.370627	0.03	0.021	0.055159	0.0396368	0.0268531	0.0584672	pseudobulk	DESeq2	LRT
DOL	4931428L18Rik	0.170607	0.01	0.007	0.0155743	0.0138933	0.0794165	0.152273	pseudobulk	DESeq2	LRT
DOL	4931429L15Rik	1.09983	0.001	0	0.00129786	0.000590238	1	1	pseudobulk	DESeq2	LRT
DOL	4931429P17Rik	0.38728	0.003	0.001	0.00324465	0.00222474	1	1	pseudobulk	DESeq2	LRT
DOL	4931431C16Rik	-1.31551	0.001	0.002	0.000973394	0.00267877	1	1	pseudobulk	DESeq2	LRT
DOL	4931440F15Rik	-0.541686	0.002	0.002	0.00259572	0.00449489	1	1	pseudobulk	DESeq2	LRT
DOL	4932411K12Rik	-0.355861	0.008	0.006	0.00876055	0.0125312	0.0352391	0.0741765	pseudobulk	DESeq2	LRT
DOL	4932412D23Rik	0.43971	0.008	0.006	0.0178456	0.0122134	0.114274	0.210522	pseudobulk	DESeq2	LRT
DOL	4932414N04Rik	-0.291787	0.006	0.006	0.00648929	0.0103065	0.0838313	0.15972	pseudobulk	DESeq2	LRT
DOL	4932415D10Rik	0.731235	0.001	0.001	0.00129786	0.000998865	1	1	pseudobulk	DESeq2	LRT
DOL	4932416K20Rik	0.200571	0.006	0.004	0.00648929	0.00449489	1	1	pseudobulk	DESeq2	LRT
DOL	4932422M17Rik	-0.159598	0.01	0.01	0.0175211	0.0192054	1	1	pseudobulk	DESeq2	LRT
DOL	4932435O22Rik	-0.646682	0.001	0.001	0.000973394	0.00199773	1	1	pseudobulk	DESeq2	LRT
DOL	4932438A13Rik	0.0120351	0.282	0.237	0.779689	0.773575	9.57971e-06	7.15098e-05	pseudobulk	DESeq2	LRT
DOL	4932438H23Rik	-0.197834	0.005	0.004	0.00778715	0.00844495	1	1	pseudobulk	DESeq2	LRT
DOL	4932441J04Rik	-0.224507	0.03	0.033	0.0360156	0.0466742	9.8054e-07	1.12757e-05	pseudobulk	DESeq2	LRT
DOL	4932443L11Rik	-0.0930016	0.024	0.024	0.0373134	0.0399092	0.000362767	0.00142934	pseudobulk	DESeq2	LRT
DOL	4932702P03Rik	-0.735496	0.021	0.029	0.027255	0.0511237	0.000443083	0.00169061	pseudobulk	DESeq2	LRT
DOL	4933400C23Rik	0.582616	0.004	0.002	0.00681376	0.00499432	1	1	pseudobulk	DESeq2	LRT
DOL	4933400F21Rik	-0.109547	0.01	0.009	0.0155743	0.0160726	0.773776	1	pseudobulk	DESeq2	LRT
DOL	4933400L20Rik	-0.0905129	0.003	0.002	0.00356911	0.0045857	1	1	pseudobulk	DESeq2	LRT
DOL	4933402D24Rik	0.0777261	0.002	0.002	0.00584036	0.00345062	1	1	pseudobulk	DESeq2	LRT
DOL	4933402J10Rik	0.925464	0.002	0.001	0.00421804	0.00127128	1	1	pseudobulk	DESeq2	LRT
DOL	4933404K08Rik	1.65651	0.001	0.001	0.00421804	0.000817253	0.0676991	0.132088	pseudobulk	DESeq2	LRT
DOL	4933404O12Rik	0.354331	0.019	0.011	0.0350422	0.024109	0.013627	0.0321823	pseudobulk	DESeq2	LRT
DOL	4933405D12Rik	-0.869279	0.004	0.004	0.00421804	0.0107605	0.0351509	0.0740256	pseudobulk	DESeq2	LRT
DOL	4933405E24Rik	-0.726111	0.002	0.003	0.00194679	0.0046311	1	1	pseudobulk	DESeq2	LRT
DOL	4933405L10Rik	1.20254	0.002	0.001	0.00356911	0.000908059	1	1	pseudobulk	DESeq2	LRT
DOL	4933406B15Rik	-0.804057	0.003	0.002	0.00421804	0.00449489	1	1	pseudobulk	DESeq2	LRT
DOL	4933406B17Rik	0.472219	0.001	0.001	0.000973394	0.00077185	1	1	pseudobulk	DESeq2	LRT
DOL	4933406C10Rik	0.0971171	0.013	0.011	0.0253082	0.0233825	0.0599784	0.118613	pseudobulk	DESeq2	LRT
DOL	4933406F09Rik	-2.16771	0	0.003	0.000324465	0.00340522	1	1	pseudobulk	DESeq2	LRT
DOL	4933406I18Rik	0.0232056	0.034	0.026	0.0564568	0.0787287	0.000615698	0.00224057	pseudobulk	DESeq2	LRT
DOL	4933406J09Rik	-0.532461	0.003	0.002	0.00324465	0.00562997	1	1	pseudobulk	DESeq2	LRT
DOL	4933406J10Rik	0.310764	0.001	0.001	0.00129786	0.00145289	1	1	pseudobulk	DESeq2	LRT
DOL	4933406K04Rik	-0.279343	0.002	0.001	0.00162232	0.00217934	1	1	pseudobulk	DESeq2	LRT
DOL	4933406P04Rik	0.0378509	0.001	0.001	0.00227125	0.00118048	1	1	pseudobulk	DESeq2	LRT
DOL	4933407I05Rik	-1.19984	0	0.001	0.000324465	0.00113507	1	1	pseudobulk	DESeq2	LRT
DOL	4933407I08Rik	-0.869705	0	0	0	0.000317821	1	1	pseudobulk	DESeq2	LRT
DOL	4933407K13Rik	-0.0719247	0.047	0.041	0.103829	0.0989784	0.000634633	0.00229717	pseudobulk	DESeq2	LRT
DOL	4933407L21Rik	-0.411956	0.004	0.004	0.0055159	0.00908059	1	1	pseudobulk	DESeq2	LRT
DOL	4933408B17Rik	0.22564	0.003	0.004	0.00616483	0.00817253	1	1	pseudobulk	DESeq2	LRT
DOL	4933408J17Rik	-0.19092	0.004	0.003	0.00421804	0.00367764	1	1	pseudobulk	DESeq2	LRT
DOL	4933408N05Rik	0.193429	0.001	0.001	0.000973394	0.000998865	1	1	pseudobulk	DESeq2	LRT
DOL	4933409F18Rik	0.435638	0.001	0.001	0.00162232	0.00140749	1	1	pseudobulk	DESeq2	LRT
DOL	4933409G03Rik	-0.76548	0.001	0.001	0.000648929	0.00167991	1	1	pseudobulk	DESeq2	LRT
DOL	4933409K07Rik	-0.504319	0.005	0.006	0.00746269	0.00849035	1	1	pseudobulk	DESeq2	LRT
DOL	4933411E02Rik	-2.39773	0	0.002	0.000324465	0.00354143	1	1	pseudobulk	DESeq2	LRT
DOL	4933411E08Rik	-0.596766	0.002	0.002	0.00162232	0.0030874	1	1	pseudobulk	DESeq2	LRT
DOL	4933411O13Rik	0.534779	0.003	0.002	0.0045425	0.00390465	1	1	pseudobulk	DESeq2	LRT
DOL	4933412E12Rik	0.04851	0.005	0.004	0.00778715	0.00631101	1	1	pseudobulk	DESeq2	LRT
DOL	4933412O06Rik	0.101036	0.003	0.003	0.00811162	0.00572077	1	1	pseudobulk	DESeq2	LRT
DOL	4933413J09Rik	-0.0780157	0.004	0.003	0.00389358	0.00381385	1	1	pseudobulk	DESeq2	LRT
DOL	4933413L06Rik	-0.0240337	0.003	0.002	0.00292018	0.00358683	1	1	pseudobulk	DESeq2	LRT
DOL	4933415A04Rik	0.0402439	0.006	0.006	0.0126541	0.0118048	1	1	pseudobulk	DESeq2	LRT
DOL	4933416E03Rik	-0.582564	0.001	0.001	0.000973394	0.00245176	1	1	pseudobulk	DESeq2	LRT
DOL	4933416M07Rik	0.0569673	0.001	0.001	0.000648929	0.000908059	1	1	pseudobulk	DESeq2	LRT
DOL	4933417A18Rik	0.0434718	0.001	0.001	0.000973394	0.00240636	1	1	pseudobulk	DESeq2	LRT
DOL	4933417D19Rik	0.0356553	0.004	0.003	0.00421804	0.00385925	1	1	pseudobulk	DESeq2	LRT
DOL	4933417E11Rik	-0.585399	0.002	0.002	0.00162232	0.0031328	1	1	pseudobulk	DESeq2	LRT
DOL	4933417O13Rik	-0.428332	0.001	0.001	0.00162232	0.00131669	1	1	pseudobulk	DESeq2	LRT
DOL	4933421D24Rik	0.696998	0.001	0.001	0.00129786	0.000953462	1	1	pseudobulk	DESeq2	LRT
DOL	4933421O10Rik	0.204697	0.025	0.019	0.0451006	0.0402724	0.145232	0.261048	pseudobulk	DESeq2	LRT
DOL	4933423P22Rik	-1.06008	0	0.001	0.000324465	0.000817253	1	1	pseudobulk	DESeq2	LRT
DOL	4933424G05Rik	0.0313825	0.006	0.006	0.00811162	0.00989784	0.11218	0.207225	pseudobulk	DESeq2	LRT
DOL	4933424G06Rik	0.319099	0.029	0.023	0.0308241	0.02479	0.309613	0.518891	pseudobulk	DESeq2	LRT
DOL	4933424L21Rik	0.683247	0.002	0.001	0.00324465	0.00177072	1	1	pseudobulk	DESeq2	LRT
DOL	4933424M12Rik	-1.24536	0	0	0	0.000681044	1	1	pseudobulk	DESeq2	LRT
DOL	4933425B07Rik	1.51258	0.002	0.001	0.00356911	0.00113507	1	1	pseudobulk	DESeq2	LRT
DOL	4933425L06Rik	-0.950245	0.001	0.001	0.000648929	0.00172531	1	1	pseudobulk	DESeq2	LRT
DOL	4933426B08Rik	0.321646	0	0.001	0.000648929	0.000953462	1	1	pseudobulk	DESeq2	LRT
DOL	4933427D06Rik	0.0672428	0.005	0.003	0.00940947	0.00671964	1	1	pseudobulk	DESeq2	LRT
DOL	4933427D14Rik	0.0218184	0.071	0.058	0.15477	0.140795	0.0121676	0.0291472	pseudobulk	DESeq2	LRT
DOL	4933427E13Rik	-0.388803	0.004	0.005	0.0055159	0.00894438	1	1	pseudobulk	DESeq2	LRT
DOL	4933427I22Rik	-0.651875	0	0.001	0.000324465	0.000862656	1	1	pseudobulk	DESeq2	LRT
DOL	4933428C19Rik	0.186866	0.001	0.001	0.000973394	0.00104427	1	1	pseudobulk	DESeq2	LRT
DOL	4933428G20Rik	-0.0928186	0.032	0.031	0.050292	0.0481725	0.0161918	0.0374315	pseudobulk	DESeq2	LRT
DOL	4933428P19Rik	-0.0872946	0.004	0.004	0.00486697	0.00531215	1	1	pseudobulk	DESeq2	LRT
DOL	4933429H19Rik	-0.487106	0.003	0.005	0.00356911	0.00635641	1	1	pseudobulk	DESeq2	LRT
DOL	4933429O19Rik	-1.82409	0	0	0	0.000817253	1	1	pseudobulk	DESeq2	LRT
DOL	4933430I17Rik	-0.0855995	0.001	0.001	0.00129786	0.00172531	1	1	pseudobulk	DESeq2	LRT
DOL	4933431E20Rik	-0.352121	0.138	0.169	0.293965	0.41807	4.5096e-06	3.87297e-05	pseudobulk	DESeq2	LRT
DOL	4933431K23Rik	0.870179	0.013	0.006	0.0168722	0.00958002	0.569729	0.912283	pseudobulk	DESeq2	LRT
DOL	4933432I03Rik	0.0968918	0.002	0.002	0.00324465	0.00331442	1	1	pseudobulk	DESeq2	LRT
DOL	4933432I09Rik	0.0552286	0.001	0.001	0.000973394	0.000681044	1	1	pseudobulk	DESeq2	LRT
DOL	4933432K03Rik	0.229725	0.01	0.009	0.0129786	0.0128036	0.0991596	0.185823	pseudobulk	DESeq2	LRT
DOL	4933433G15Rik	0.473564	0.003	0.002	0.00584036	0.00413167	1	1	pseudobulk	DESeq2	LRT
DOL	4933433G19Rik	0.0574742	0.053	0.045	0.0759247	0.0717367	0.000284791	0.00116451	pseudobulk	DESeq2	LRT
DOL	4933434E20Rik	-0.0685808	0.151	0.141	0.297859	0.316731	2.0581e-08	5.32305e-07	pseudobulk	DESeq2	LRT
DOL	4933436E23Rik	-0.0766353	0.002	0.001	0.00259572	0.00299659	1	1	pseudobulk	DESeq2	LRT
DOL	4933436I20Rik	-0.354847	0.007	0.007	0.00778715	0.014983	0.0231683	0.0514077	pseudobulk	DESeq2	LRT
DOL	4933438B17Rik	0.00321239	0.002	0.001	0.00194679	0.00236095	1	1	pseudobulk	DESeq2	LRT
DOL	4933438K21Rik	-0.000250772	0.001	0.001	0.00194679	0.00222474	1	1	pseudobulk	DESeq2	LRT
DOL	4933439C10Rik	-0.0277009	0.03	0.026	0.0376379	0.0415437	0.00812095	0.0204313	pseudobulk	DESeq2	LRT
DOL	4933439K11Rik	0.0259687	0.004	0.002	0.00389358	0.00354143	1	1	pseudobulk	DESeq2	LRT
DOL	4933440M02Rik	-2.68284	0	0.001	0	0.00172531	1	1	pseudobulk	DESeq2	LRT
DOL	5031415H12Rik	-0.901446	0.001	0.001	0.000973394	0.0015437	1	1	pseudobulk	DESeq2	LRT
DOL	5031425E22Rik	0.108362	0.115	0.097	0.256327	0.240817	0.000648927	0.00234023	pseudobulk	DESeq2	LRT
DOL	5031425F14Rik	0.547349	0.002	0.001	0.00259572	0.0015891	1	1	pseudobulk	DESeq2	LRT
DOL	5031434O11Rik	0.0710508	0.037	0.031	0.0678131	0.0631101	0.0265014	0.0577969	pseudobulk	DESeq2	LRT
DOL	5031439G07Rik	-0.167153	0.454	0.443	1.32511	1.57557	1.31199e-06	1.42712e-05	pseudobulk	DESeq2	LRT
DOL	5033403F01Rik	0.0863765	0.002	0.001	0.00389358	0.00354143	0.170734	0.3025	pseudobulk	DESeq2	LRT
DOL	5033403H07Rik	0.472581	0.001	0.001	0.00129786	0.00140749	1	1	pseudobulk	DESeq2	LRT
DOL	5033406O09Rik	-0.273025	0.002	0.003	0.00421804	0.00790011	1	1	pseudobulk	DESeq2	LRT
DOL	5033417F24Rik	0.142871	0.005	0.004	0.00778715	0.00853575	1	1	pseudobulk	DESeq2	LRT
DOL	5033421B08Rik	-0.71524	0.023	0.03	0.0431538	0.0971169	4.96466e-10	2.79016e-08	pseudobulk	DESeq2	LRT
DOL	5033426O07Rik	-1.71066	0	0	0	0.000635641	1	1	pseudobulk	DESeq2	LRT
DOL	5033430I15Rik	-0.864776	0.001	0.003	0.00259572	0.00531215	1	1	pseudobulk	DESeq2	LRT
DOL	5330413P13Rik	-0.0972406	0.004	0.003	0.00486697	0.00640182	1	1	pseudobulk	DESeq2	LRT
DOL	5330416C01Rik	1.19233	0.002	0.001	0.0045425	0.00213394	1	1	pseudobulk	DESeq2	LRT
DOL	5330417C22Rik	0.0176244	0.027	0.022	0.0382868	0.0351873	0.110555	0.204554	pseudobulk	DESeq2	LRT
DOL	5330434G04Rik	-0.332527	0.052	0.058	0.151201	0.195006	9.62775e-06	7.17728e-05	pseudobulk	DESeq2	LRT
DOL	5330438D12Rik	-0.152893	0.049	0.045	0.0908501	0.0966175	6.10548e-05	0.000325179	pseudobulk	DESeq2	LRT
DOL	5330438I03Rik	0.61186	0.001	0.001	0.00194679	0.00104427	1	1	pseudobulk	DESeq2	LRT
DOL	5330439A09Rik	-1.24652	0.001	0.002	0.00129786	0.00349603	1	1	pseudobulk	DESeq2	LRT
DOL	5330439K02Rik	-0.135645	0.023	0.019	0.0496431	0.0536209	0.0002058	0.000886791	pseudobulk	DESeq2	LRT
DOL	5330439M10Rik	-0.760159	0.001	0.001	0.000648929	0.00190692	1	1	pseudobulk	DESeq2	LRT
DOL	5430400D12Rik	0.367297	0.003	0.003	0.0055159	0.00422247	1	1	pseudobulk	DESeq2	LRT
DOL	5430401F13Rik	-0.866631	0.002	0.003	0.00162232	0.00431328	1	1	pseudobulk	DESeq2	LRT
DOL	5430401H09Rik	0.385057	0.001	0.001	0.000648929	0.000998865	1	1	pseudobulk	DESeq2	LRT
DOL	5430402O13Rik	0.0614605	0.015	0.01	0.0285529	0.0260613	0.0236088	0.0522403	pseudobulk	DESeq2	LRT
DOL	5430402P08Rik	-2.26855	0	0.001	0	0.00127128	1	1	pseudobulk	DESeq2	LRT
DOL	5430403G16Rik	-0.239953	0.014	0.012	0.0243348	0.0277412	0.0308927	0.0661767	pseudobulk	DESeq2	LRT
DOL	5430403N17Rik	-0.782245	0	0	0.000324465	0.000817253	1	1	pseudobulk	DESeq2	LRT
DOL	5430405H02Rik	0.0822125	0.044	0.04	0.115509	0.111918	0.000165284	0.000738609	pseudobulk	DESeq2	LRT
DOL	5430414B19Rik	0.446977	0.002	0.001	0.00194679	0.00122588	1	1	pseudobulk	DESeq2	LRT
DOL	5430416N02Rik	0.170307	0.03	0.022	0.0545101	0.046311	0.0248042	0.0545732	pseudobulk	DESeq2	LRT
DOL	5430419D17Rik	0.0131699	0.004	0.002	0.00389358	0.00385925	1	1	pseudobulk	DESeq2	LRT
DOL	5430427M07Rik	0.556326	0.003	0.002	0.00519143	0.00354143	1	1	pseudobulk	DESeq2	LRT
DOL	5430427O19Rik	-0.362386	0.002	0.002	0.00227125	0.00395006	1	1	pseudobulk	DESeq2	LRT
DOL	5430431A17Rik	0.397023	0.006	0.005	0.0110318	0.00712826	0.649436	1	pseudobulk	DESeq2	LRT
DOL	5430440P10Rik	-1.57768	0	0.001	0.000324465	0.00113507	1	1	pseudobulk	DESeq2	LRT
DOL	5530401A14Rik	0.799099	0.001	0.002	0.00227125	0.00236095	1	1	pseudobulk	DESeq2	LRT
DOL	5530601H04Rik	-0.300019	0.037	0.035	0.0658663	0.0722361	0.000383736	0.00150008	pseudobulk	DESeq2	LRT
DOL	5730403I07Rik	0.0129729	0.004	0.003	0.00519143	0.00581158	1	1	pseudobulk	DESeq2	LRT
DOL	5730405O15Rik	0.370505	0.009	0.008	0.01817	0.0131215	0.221759	0.38346	pseudobulk	DESeq2	LRT
DOL	5730409E04Rik	-0.193632	0.072	0.09	0.188514	0.238002	0.00193129	0.00591073	pseudobulk	DESeq2	LRT
DOL	5730412P04Rik	0.881465	0.001	0	0.000973394	0.000408627	1	1	pseudobulk	DESeq2	LRT
DOL	5730414N17Rik	0.310867	0.003	0.003	0.00648929	0.00540295	1	1	pseudobulk	DESeq2	LRT
DOL	5730419F03Rik	0.581176	0.003	0.001	0.00519143	0.00240636	1	1	pseudobulk	DESeq2	LRT
DOL	5730420D15Rik	-0.348375	0	0	0.000324465	0.000544835	1	1	pseudobulk	DESeq2	LRT
DOL	5730455P16Rik	-0.168133	0.095	0.092	0.205062	0.258388	1.72692e-07	2.8328e-06	pseudobulk	DESeq2	LRT
DOL	5730480H06Rik	0.195978	0.046	0.039	0.0804672	0.0716005	0.13728	0.248156	pseudobulk	DESeq2	LRT
DOL	5730507C01Rik	0.313143	0.002	0.002	0.00227125	0.00190692	1	1	pseudobulk	DESeq2	LRT
DOL	5730522E02Rik	0.0630234	0.044	0.037	0.0743024	0.0735528	0.0208064	0.0466889	pseudobulk	DESeq2	LRT
DOL	5830408C22Rik	-0.39287	0.002	0.003	0.00292018	0.00508513	1	1	pseudobulk	DESeq2	LRT
DOL	5830411N06Rik	0.265689	0.001	0.001	0.000973394	0.00140749	1	1	pseudobulk	DESeq2	LRT
DOL	5830416I19Rik	1.27728	0.002	0	0.00356911	0.000953462	1	1	pseudobulk	DESeq2	LRT
DOL	5830418P13Rik	0.062447	0.019	0.016	0.0301752	0.0268785	0.015323	0.0356583	pseudobulk	DESeq2	LRT
DOL	5830432E09Rik	0.553	0.004	0.002	0.0045425	0.00335982	1	1	pseudobulk	DESeq2	LRT
DOL	5830444B04Rik	0.434779	0.008	0.007	0.0158988	0.0128944	1	1	pseudobulk	DESeq2	LRT
DOL	5830448L01Rik	0.258915	0.006	0.004	0.00648929	0.00572077	1	1	pseudobulk	DESeq2	LRT
DOL	5830454E08Rik	0.105512	0.006	0.005	0.0149254	0.0113961	0.542643	0.872086	pseudobulk	DESeq2	LRT
DOL	5830487J09Rik	-0.00903203	0.002	0.003	0.0055159	0.00590238	1	1	pseudobulk	DESeq2	LRT
DOL	5930403N24Rik	0.64514	0.002	0.001	0.00519143	0.00195233	1	1	pseudobulk	DESeq2	LRT
DOL	5930430L01Rik	0.381713	0.007	0.004	0.0116807	0.00985244	1	1	pseudobulk	DESeq2	LRT
DOL	5930435M05Rik	0.742641	0.002	0.001	0.00259572	0.00140749	1	1	pseudobulk	DESeq2	LRT
DOL	5930438M14Rik	-0.559851	0.001	0.001	0.000648929	0.00131669	1	1	pseudobulk	DESeq2	LRT
DOL	6030407O03Rik	-0.278774	0.011	0.01	0.0158988	0.0267877	0.00884788	0.0220181	pseudobulk	DESeq2	LRT
DOL	6030440G07Rik	0.192994	0.001	0.001	0.00227125	0.0015437	1	1	pseudobulk	DESeq2	LRT
DOL	6030442K20Rik	-0.0207822	0.019	0.016	0.0379624	0.0356413	0.0363707	0.0763006	pseudobulk	DESeq2	LRT
DOL	6030443J06Rik	-0.109222	0.055	0.045	0.102855	0.105426	0.00413561	0.0113732	pseudobulk	DESeq2	LRT
DOL	6030445D17Rik	-1.77404	0	0	0	0.00045403	1	1	pseudobulk	DESeq2	LRT
DOL	6030458C11Rik	0.159668	0.056	0.044	0.114212	0.0918048	0.0787156	0.151071	pseudobulk	DESeq2	LRT
DOL	6030468B19Rik	0.647992	0.001	0.001	0.00129786	0.00122588	1	1	pseudobulk	DESeq2	LRT
DOL	6030469F06Rik	-0.900996	0	0.001	0.000324465	0.00108967	1	1	pseudobulk	DESeq2	LRT
DOL	6030498E09Rik	-0.597443	0.003	0.003	0.0045425	0.00676504	1	1	pseudobulk	DESeq2	LRT
DOL	6230400D17Rik	0.165104	0.051	0.04	0.0801428	0.0656981	0.00122399	0.00398934	pseudobulk	DESeq2	LRT
DOL	6330403K07Rik	-0.311432	0.177	0.207	0.322193	0.427787	7.73164e-05	0.00039475	pseudobulk	DESeq2	LRT
DOL	6330403L08Rik	0.253336	0.029	0.021	0.0652174	0.0448581	0.00399898	0.0110557	pseudobulk	DESeq2	LRT
DOL	6330408M09Rik	1.52068	0.001	0.001	0.00259572	0.000862656	1	1	pseudobulk	DESeq2	LRT
DOL	6330409D20Rik	-0.204422	0.001	0.002	0.00162232	0.00358683	1	1	pseudobulk	DESeq2	LRT
DOL	6330411D24Rik	-0.0449107	0.014	0.012	0.0191434	0.0256527	0.0101993	0.0249791	pseudobulk	DESeq2	LRT
DOL	6330415G19Rik	-0.53955	0.006	0.008	0.0103829	0.0145289	0.129679	0.23586	pseudobulk	DESeq2	LRT
DOL	6330418K02Rik	-0.351209	0.007	0.007	0.0113563	0.012622	0.0630238	0.123947	pseudobulk	DESeq2	LRT
DOL	6330562C20Rik	0.0337527	0.022	0.016	0.0425049	0.0349149	0.0203272	0.0457762	pseudobulk	DESeq2	LRT
DOL	6330576A10Rik	-0.00635366	0.002	0.001	0.00194679	0.00249716	1	1	pseudobulk	DESeq2	LRT
DOL	6430503K07Rik	0.479342	0.031	0.017	0.0499676	0.0296935	0.56927	0.911677	pseudobulk	DESeq2	LRT
DOL	6430531B16Rik	0.217981	0.001	0.001	0.000973394	0.000998865	1	1	pseudobulk	DESeq2	LRT
DOL	6430548M08Rik	-0.163411	0.108	0.115	0.265412	0.289171	0.00311032	0.00888481	pseudobulk	DESeq2	LRT
DOL	6430550D23Rik	0.0722418	0.013	0.01	0.0168722	0.0159818	0.00263157	0.00769166	pseudobulk	DESeq2	LRT
DOL	6430553K19Rik	0.663649	0.003	0.002	0.00259572	0.00245176	1	1	pseudobulk	DESeq2	LRT
DOL	6430562O15Rik	0.630348	0.004	0.003	0.00616483	0.00404086	1	1	pseudobulk	DESeq2	LRT
DOL	6430571L13Rik	-0.272629	0.002	0.003	0.00356911	0.0045403	1	1	pseudobulk	DESeq2	LRT
DOL	6430573P05Rik	-0.931445	0.001	0.001	0.000648929	0.00108967	1	1	pseudobulk	DESeq2	LRT
DOL	6430584L05Rik	0.336813	0.002	0.001	0.00356911	0.00163451	1	1	pseudobulk	DESeq2	LRT
DOL	6430590A07Rik	-0.058014	0.03	0.028	0.0785204	0.0819523	0.297191	0.500466	pseudobulk	DESeq2	LRT
DOL	6430628N08Rik	0.505566	0.001	0	0.00129786	0.000635641	1	1	pseudobulk	DESeq2	LRT
DOL	6430710C18Rik	0.036689	0.001	0.001	0.000973394	0.00167991	1	1	pseudobulk	DESeq2	LRT
DOL	6530401F13Rik	0.267998	0.008	0.006	0.0165477	0.0129398	0.845011	1	pseudobulk	DESeq2	LRT
DOL	6530402F18Rik	0.545107	0.014	0.008	0.0220636	0.0135301	0.140691	0.253626	pseudobulk	DESeq2	LRT
DOL	6530403H02Rik	0.220667	0.016	0.014	0.0298507	0.0266061	0.0372772	0.0780052	pseudobulk	DESeq2	LRT
DOL	6530409C15Rik	-0.0745484	0.049	0.044	0.0983128	0.107242	0.000302559	0.00122576	pseudobulk	DESeq2	LRT
DOL	6530411M01Rik	-1.02944	0.001	0.001	0.000648929	0.00272418	1	1	pseudobulk	DESeq2	LRT
DOL	6530413G14Rik	0.836692	0.004	0.001	0.0045425	0.0014983	1	1	pseudobulk	DESeq2	LRT
DOL	6530437J22Rik	-0.117126	0.004	0.003	0.00421804	0.0045857	1	1	pseudobulk	DESeq2	LRT
DOL	6720427I07Rik	0.0641068	0.098	0.075	0.194354	0.182656	0.00379952	0.0105708	pseudobulk	DESeq2	LRT
DOL	6720468P15Rik	-1.3971	0	0.001	0.000324465	0.00186152	1	1	pseudobulk	DESeq2	LRT
DOL	6720483E21Rik	0.450466	0.01	0.006	0.0220636	0.0137571	0.228618	0.394408	pseudobulk	DESeq2	LRT
DOL	6720489N17Rik	-0.189188	0.013	0.011	0.0197923	0.0251532	0.00431997	0.0117972	pseudobulk	DESeq2	LRT
DOL	6820408C15Rik	-0.147488	0.007	0.005	0.00778715	0.00958002	1	1	pseudobulk	DESeq2	LRT
DOL	7420701I03Rik	-1.65547	0	0.001	0.000324465	0.00272418	1	1	pseudobulk	DESeq2	LRT
DOL	7530414M10Rik	0.000285914	0.001	0.001	0.00129786	0.00108967	1	1	pseudobulk	DESeq2	LRT
DOL	7630403G23Rik	0.537005	0.041	0.021	0.169371	0.0886266	0.0822102	0.156999	pseudobulk	DESeq2	LRT
DOL	8030442B05Rik	0.128511	0.036	0.028	0.0613238	0.0544381	0.00431068	0.0117795	pseudobulk	DESeq2	LRT
DOL	8030443G20Rik	0.735721	0.005	0.002	0.00746269	0.00376844	1	1	pseudobulk	DESeq2	LRT
DOL	8030451A03Rik	-0.0957285	0.006	0.004	0.00746269	0.00826334	1	1	pseudobulk	DESeq2	LRT
DOL	8030451O07Rik	-2.65756	0	0.001	0	0.00199773	1	1	pseudobulk	DESeq2	LRT
DOL	8030453O22Rik	-0.209014	0.005	0.005	0.00616483	0.00853575	1	1	pseudobulk	DESeq2	LRT
DOL	8030456M14Rik	0.789802	0.004	0.002	0.00843608	0.00413167	0.641833	1	pseudobulk	DESeq2	LRT
DOL	8030462N17Rik	-0.0401592	0.076	0.066	0.140493	0.150556	1.85076e-07	2.98572e-06	pseudobulk	DESeq2	LRT
DOL	8430419K02Rik	0.035757	0.002	0.002	0.00324465	0.00385925	1	1	pseudobulk	DESeq2	LRT
DOL	8430422H06Rik	0.0456362	0.002	0.001	0.00227125	0.00276958	1	1	pseudobulk	DESeq2	LRT
DOL	8430426J06Rik	0.749402	0.004	0.002	0.0103829	0.00440409	1	1	pseudobulk	DESeq2	LRT
DOL	8430429K09Rik	-0.087988	0.034	0.033	0.0726801	0.0772758	0.00480275	0.0129257	pseudobulk	DESeq2	LRT
DOL	8430432A02Rik	0.194825	0.003	0.002	0.00421804	0.00395006	1	1	pseudobulk	DESeq2	LRT
DOL	9030025P20Rik	0.999255	0.091	0.031	0.145685	0.0479001	0.000102811	0.000496324	pseudobulk	DESeq2	LRT
DOL	9030204H09Rik	1.72642	0	0	0.000324465	4.5403e-05	1	1	pseudobulk	DESeq2	LRT
DOL	9030404E10Rik	-0.477704	0	0	0.000324465	0.00045403	1	1	pseudobulk	DESeq2	LRT
DOL	9030407P20Rik	-0.0981511	0.005	0.005	0.00908501	0.0113961	0.280279	0.474475	pseudobulk	DESeq2	LRT
DOL	9030612E09Rik	-0.836655	0.001	0.002	0.00194679	0.00422247	1	1	pseudobulk	DESeq2	LRT
DOL	9030622O22Rik	-0.462625	0.004	0.004	0.00519143	0.00898978	0.418299	0.683918	pseudobulk	DESeq2	LRT
DOL	9030624G23Rik	-0.549348	0.004	0.005	0.00421804	0.00780931	0.242692	0.416383	pseudobulk	DESeq2	LRT
DOL	9130008F23Rik	-0.983884	0	0	0	0.000408627	1	1	pseudobulk	DESeq2	LRT
DOL	9130015A21Rik	-0.598053	0.001	0.001	0.000648929	0.00136209	1	1	pseudobulk	DESeq2	LRT
DOL	9130015G15Rik	-0.937539	0	0.001	0.000324465	0.00177072	1	1	pseudobulk	DESeq2	LRT
DOL	9130017K11Rik	-0.33691	0.002	0.002	0.00259572	0.00326901	1	1	pseudobulk	DESeq2	LRT
DOL	9130019O22Rik	0.27508	0.013	0.008	0.0236859	0.0172531	0.0648446	0.127205	pseudobulk	DESeq2	LRT
DOL	9130019P16Rik	-0.16495	0.101	0.113	0.185269	0.212213	0.00085574	0.00295308	pseudobulk	DESeq2	LRT
DOL	9130023H24Rik	-0.0842308	0.005	0.007	0.0103829	0.0109421	1	1	pseudobulk	DESeq2	LRT
DOL	9130024F11Rik	-0.339102	0.012	0.015	0.0201168	0.0316459	0.000373939	0.00146646	pseudobulk	DESeq2	LRT
DOL	9130204K15Rik	-0.833587	0.001	0.002	0.00129786	0.00272418	1	1	pseudobulk	DESeq2	LRT
DOL	9130209A04Rik	-0.458254	0.003	0.002	0.00259572	0.00381385	1	1	pseudobulk	DESeq2	LRT
DOL	9130213A22Rik	-1.5796	0	0	0	0.000499432	1	1	pseudobulk	DESeq2	LRT
DOL	9130221F21Rik	1.14664	0.001	0	0.00162232	0.000590238	1	1	pseudobulk	DESeq2	LRT
DOL	9130221H12Rik	-0.0483947	0.018	0.018	0.0301752	0.0328263	0.00193808	0.00592898	pseudobulk	DESeq2	LRT
DOL	9130227L01Rik	0.244926	0.002	0.001	0.00162232	0.00177072	1	1	pseudobulk	DESeq2	LRT
DOL	9130230L23Rik	0.323555	0.001	0.001	0.00194679	0.00217934	1	1	pseudobulk	DESeq2	LRT
DOL	9130230N09Rik	0.596113	0.01	0.004	0.0158988	0.00839955	1	1	pseudobulk	DESeq2	LRT
DOL	9130401M01Rik	0.0183393	0.07	0.059	0.140818	0.145244	0.023762	0.0525535	pseudobulk	DESeq2	LRT
DOL	9130410C08Rik	-3.18137	0	0.002	0	0.00276958	1	1	pseudobulk	DESeq2	LRT
DOL	9130604C24Rik	0.509756	0.005	0.003	0.0103829	0.00440409	0.00566227	0.0149148	pseudobulk	DESeq2	LRT
DOL	9230009I02Rik	0.603021	0.001	0.001	0.00129786	0.000953462	1	1	pseudobulk	DESeq2	LRT
DOL	9230020A06Rik	-0.239625	0.001	0.001	0.00129786	0.00145289	1	1	pseudobulk	DESeq2	LRT
DOL	9230102K24Rik	-0.983735	0	0.001	0.000324465	0.00122588	1	1	pseudobulk	DESeq2	LRT
DOL	9230104M06Rik	0.672735	0.001	0.001	0.000973394	0.000726447	1	1	pseudobulk	DESeq2	LRT
DOL	9230109A22Rik	0.0329573	0.005	0.003	0.00713822	0.00626561	1	1	pseudobulk	DESeq2	LRT
DOL	9230111E07Rik	0.905944	0.001	0	0.000973394	0.000272418	1	1	pseudobulk	DESeq2	LRT
DOL	9230112E08Rik	0.2337	0.007	0.006	0.013952	0.0113961	0.642313	1	pseudobulk	DESeq2	LRT
DOL	9230112J17Rik	0.0285526	0.001	0.001	0.00129786	0.00131669	1	1	pseudobulk	DESeq2	LRT
DOL	9230114K14Rik	0.287479	0.025	0.017	0.0645685	0.0528944	0.0495817	0.100337	pseudobulk	DESeq2	LRT
DOL	9230116L04Rik	0.462409	0.001	0.001	0.00129786	0.000817253	1	1	pseudobulk	DESeq2	LRT
DOL	9230116N13Rik	-0.644685	0.003	0.003	0.00259572	0.00535755	1	1	pseudobulk	DESeq2	LRT
DOL	9230117E06Rik	-0.179441	0	0	0.000324465	0.000363224	1	1	pseudobulk	DESeq2	LRT
DOL	9330020H09Rik	0.283521	0.013	0.009	0.0197923	0.0158002	1	1	pseudobulk	DESeq2	LRT
DOL	9330102E08Rik	0.259641	0.013	0.012	0.0304997	0.0254257	0.691788	1	pseudobulk	DESeq2	LRT
DOL	9330104G04Rik	-0.438882	0.01	0.01	0.0171966	0.0226107	0.00130809	0.00421689	pseudobulk	DESeq2	LRT
DOL	9330111N05Rik	-1.14532	0.05	0.09	0.148605	0.418207	1.23041e-10	9.10584e-09	pseudobulk	DESeq2	LRT
DOL	9330117O12Rik	-0.217667	0.067	0.074	0.207657	0.263065	7.90346e-06	6.10707e-05	pseudobulk	DESeq2	LRT
DOL	9330118I20Rik	-0.365951	0.001	0.001	0.00227125	0.00276958	1	1	pseudobulk	DESeq2	LRT
DOL	9330121J05Rik	0.975852	0.002	0.001	0.00389358	0.00204313	1	1	pseudobulk	DESeq2	LRT
DOL	9330136K24Rik	0.467247	0.009	0.005	0.0162232	0.00980704	0.303594	0.510024	pseudobulk	DESeq2	LRT
DOL	9330151L19Rik	-0.0625401	0.03	0.026	0.0467229	0.0454484	0.0874805	0.16606	pseudobulk	DESeq2	LRT
DOL	9330154J02Rik	0.088318	0.003	0.002	0.00616483	0.00435868	1	1	pseudobulk	DESeq2	LRT
DOL	9330158H04Rik	0.0997227	0.006	0.007	0.0120052	0.0127128	1	1	pseudobulk	DESeq2	LRT
DOL	9330159F19Rik	-0.329429	0.258	0.301	0.798507	1.10002	3.16378e-09	1.17458e-07	pseudobulk	DESeq2	LRT
DOL	9330159M07Rik	-0.440531	0.006	0.006	0.00778715	0.0104881	0.369972	0.611321	pseudobulk	DESeq2	LRT
DOL	9330160F10Rik	-0.0416553	0.006	0.006	0.00778715	0.0107605	1	1	pseudobulk	DESeq2	LRT
DOL	9330162012Rik	-0.662321	0.005	0.006	0.00584036	0.00935301	1	1	pseudobulk	DESeq2	LRT
DOL	9330171B17Rik	-0.414839	0.001	0.001	0.000973394	0.00122588	1	1	pseudobulk	DESeq2	LRT
DOL	9330175E14Rik	1.42077	0.006	0.001	0.00746269	0.00199773	0.275574	0.46715	pseudobulk	DESeq2	LRT
DOL	9330175M20Rik	-0.643904	0.012	0.021	0.0220636	0.0366856	5.19809e-05	0.000284853	pseudobulk	DESeq2	LRT
DOL	9330178D15Rik	1.56833	0.001	0.001	0.0045425	0.00172531	1	1	pseudobulk	DESeq2	LRT
DOL	9330179D12Rik	0.105638	0.007	0.006	0.00973394	0.00839955	1	1	pseudobulk	DESeq2	LRT
DOL	9330182L06Rik	0.0182711	0.266	0.238	0.626866	0.628785	5.17543e-07	6.85898e-06	pseudobulk	DESeq2	LRT
DOL	9330185C12Rik	0.647189	0.006	0.004	0.00843608	0.00726447	1	1	pseudobulk	DESeq2	LRT
DOL	9330188P03Rik	0.534924	0.065	0.036	0.115185	0.0753689	0.196983	0.344389	pseudobulk	DESeq2	LRT
DOL	9330198I05Rik	-0.333952	0.001	0.001	0.000648929	0.000908059	1	1	pseudobulk	DESeq2	LRT
DOL	9330198N18Rik	0.295341	0.018	0.013	0.0201168	0.0162543	0.0140688	0.0330761	pseudobulk	DESeq2	LRT
DOL	9330199G10Rik	-0.376979	0.018	0.024	0.0584036	0.0874007	0.02768	0.0600983	pseudobulk	DESeq2	LRT
DOL	9430002A10Rik	-0.0580468	0.002	0.001	0.00292018	0.00326901	1	1	pseudobulk	DESeq2	LRT
DOL	9430007A20Rik	-1.4782	0	0.001	0.000324465	0.00167991	1	1	pseudobulk	DESeq2	LRT
DOL	9430014N10Rik	0.706745	0.001	0.001	0.000648929	0.000681044	1	1	pseudobulk	DESeq2	LRT
DOL	9430015G10Rik	-0.037711	0.055	0.043	0.107073	0.0971169	0.000365054	0.00143639	pseudobulk	DESeq2	LRT
DOL	9430021M05Rik	0.282322	0.002	0.002	0.00389358	0.00286039	1	1	pseudobulk	DESeq2	LRT
DOL	9430037G07Rik	-1.02902	0.001	0.002	0.000973394	0.00317821	1	1	pseudobulk	DESeq2	LRT
DOL	9430038I01Rik	-0.25453	0.018	0.017	0.0347177	0.045403	6.74847e-05	0.000353652	pseudobulk	DESeq2	LRT
DOL	9430041J12Rik	-0.432412	0.008	0.007	0.0110318	0.0165721	0.0333531	0.0706775	pseudobulk	DESeq2	LRT
DOL	9430060I03Rik	0.0140147	0.014	0.013	0.0165477	0.0189784	0.0558572	0.111426	pseudobulk	DESeq2	LRT
DOL	9430065F17Rik	0.450826	0.013	0.008	0.0246593	0.0153916	0.103173	0.192363	pseudobulk	DESeq2	LRT
DOL	9430069I07Rik	1.36822	0.001	0	0.00194679	0.000726447	1	1	pseudobulk	DESeq2	LRT
DOL	9430078K24Rik	0.267062	0	0	0.000324465	0.00077185	1	1	pseudobulk	DESeq2	LRT
DOL	9430085M18Rik	-0.882338	0.001	0.001	0.000973394	0.00140749	1	1	pseudobulk	DESeq2	LRT
DOL	9430091E24Rik	-0.357203	0.03	0.033	0.0567813	0.0741884	2.5242e-06	2.41273e-05	pseudobulk	DESeq2	LRT
DOL	9430097D07Rik	-2.29184	0	0	0	0.000908059	1	1	pseudobulk	DESeq2	LRT
DOL	9530018F02Rik	0.277916	0.004	0.002	0.0055159	0.00540295	1	1	pseudobulk	DESeq2	LRT
DOL	9530020I12Rik	-1.31909	0	0.001	0.000324465	0.00145289	1	1	pseudobulk	DESeq2	LRT
DOL	9530026F06Rik	-0.399566	0.001	0.001	0.000648929	0.00199773	1	1	pseudobulk	DESeq2	LRT
DOL	9530026P05Rik	0.0873987	0.017	0.011	0.0249838	0.0226107	0.307471	0.51561	pseudobulk	DESeq2	LRT
DOL	9530034E10Rik	0.714217	0.002	0.001	0.00227125	0.00131669	1	1	pseudobulk	DESeq2	LRT
DOL	9530036O11Rik	0.071374	0.023	0.018	0.0292018	0.0325085	0.102441	0.191189	pseudobulk	DESeq2	LRT
DOL	9530046B11Rik	0.165393	0.002	0.002	0.00194679	0.00263337	1	1	pseudobulk	DESeq2	LRT
DOL	9530051G07Rik	1.10417	0.005	0.002	0.0165477	0.00440409	1	1	pseudobulk	DESeq2	LRT
DOL	9530052E02Rik	-0.410907	0.007	0.006	0.0113563	0.0161635	0.00491778	0.0131941	pseudobulk	DESeq2	LRT
DOL	9530053A07Rik	0.0987023	0.004	0.004	0.0045425	0.00404086	1	1	pseudobulk	DESeq2	LRT
DOL	9530059O14Rik	0.200138	0.08	0.056	0.192732	0.1516	0.00385738	0.0107078	pseudobulk	DESeq2	LRT
DOL	9530062K07Rik	0.405507	0.019	0.013	0.0606749	0.0412259	0.0461811	0.0942886	pseudobulk	DESeq2	LRT
DOL	9530068E07Rik	0.264377	0.191	0.134	0.289747	0.234688	0.0049798	0.0133405	pseudobulk	DESeq2	LRT
DOL	9530077C05Rik	0.40929	0.033	0.018	0.0668397	0.0367764	0.0388131	0.0808119	pseudobulk	DESeq2	LRT
DOL	9530080O11Rik	1.25915	0.003	0.001	0.00648929	0.00249716	1	1	pseudobulk	DESeq2	LRT
DOL	9530082P21Rik	-0.0642374	0.021	0.023	0.0285529	0.0291487	0.0012685	0.00411349	pseudobulk	DESeq2	LRT
DOL	9530097N15Rik	-0.27154	0	0	0.000324465	0.00045403	1	1	pseudobulk	DESeq2	LRT
DOL	9630001P10Rik	-0.707622	0.001	0.002	0.00129786	0.00322361	1	1	pseudobulk	DESeq2	LRT
DOL	9630002D21Rik	0.0201277	0.006	0.004	0.00876055	0.00830874	1	1	pseudobulk	DESeq2	LRT
DOL	9630009A06Rik	-0.415161	0.014	0.013	0.0243348	0.0287401	0.00231087	0.00688625	pseudobulk	DESeq2	LRT
DOL	9630013A20Rik	-0.138763	0.014	0.013	0.0204413	0.027151	0.000211737	0.000907665	pseudobulk	DESeq2	LRT
DOL	9630013D21Rik	-1.23865	0	0	0	0.000544835	1	1	pseudobulk	DESeq2	LRT
DOL	9630013K17Rik	0.561393	0.001	0.001	0.00129786	0.000862656	1	1	pseudobulk	DESeq2	LRT
DOL	9630014M24Rik	0.131313	0.021	0.016	0.0253082	0.0261521	0.102353	0.191041	pseudobulk	DESeq2	LRT
DOL	9630015K15Rik	0.0501417	0.006	0.006	0.00843608	0.00712826	1	1	pseudobulk	DESeq2	LRT
DOL	9630028B13Rik	1.30488	0.001	0.001	0.00259572	0.000817253	0.0980439	0.183886	pseudobulk	DESeq2	LRT
DOL	9630028H03Rik	-0.404107	0.07	0.079	0.0966905	0.121544	8.45857e-05	0.000424519	pseudobulk	DESeq2	LRT
DOL	9630028I04Rik	0.581288	0.002	0.001	0.00324465	0.00118048	1	1	pseudobulk	DESeq2	LRT
DOL	9630041A04Rik	0.0594194	0.051	0.046	0.064244	0.0613848	2.28271e-06	2.23137e-05	pseudobulk	DESeq2	LRT
DOL	9830132P13Rik	0.284515	0.007	0.007	0.00811162	0.00844495	1	1	pseudobulk	DESeq2	LRT
DOL	9830144P21Rik	-0.260467	0.021	0.023	0.0249838	0.0300114	8.6871e-05	0.000433466	pseudobulk	DESeq2	LRT
DOL	9830166K06Rik	0.023489	0.001	0.001	0.00162232	0.0015891	1	1	pseudobulk	DESeq2	LRT
DOL	9930004E17Rik	0.0202895	0	0	0.000324465	0.000363224	1	1	pseudobulk	DESeq2	LRT
DOL	9930012K11Rik	0.354918	0.02	0.016	0.0425049	0.0340976	0.362761	0.600335	pseudobulk	DESeq2	LRT
DOL	9930014A18Rik	0.186053	0.003	0.002	0.00486697	0.00367764	1	1	pseudobulk	DESeq2	LRT
DOL	9930021J03Rik	-0.0623519	0.148	0.137	0.401687	0.459342	1.69179e-07	2.79152e-06	pseudobulk	DESeq2	LRT
DOL	9930022D16Rik	0.0789409	0.001	0	0.00162232	0.00104427	1	1	pseudobulk	DESeq2	LRT
DOL	9930104L06Rik	0.261428	0.034	0.022	0.0574302	0.0427242	0.0316247	0.0675448	pseudobulk	DESeq2	LRT
DOL	9930111J21Rik2	0.254499	0.007	0.006	0.0110318	0.0118956	1	1	pseudobulk	DESeq2	LRT
DOL	A030001D20Rik	0.459283	0.016	0.013	0.0327709	0.025244	1	1	pseudobulk	DESeq2	LRT
DOL	A030005L19Rik	-0.495101	0.001	0.001	0.000648929	0.00108967	1	1	pseudobulk	DESeq2	LRT
DOL	A130010J15Rik	0.363206	0.013	0.011	0.0376379	0.0272872	0.0503733	0.101745	pseudobulk	DESeq2	LRT
DOL	A130014A01Rik	0.243309	0.014	0.011	0.0324465	0.0253348	0.0546154	0.109309	pseudobulk	DESeq2	LRT
DOL	A130030D18Rik	-0.236024	0	0	0.000324465	0.000681044	1	1	pseudobulk	DESeq2	LRT
DOL	A130051J06Rik	1.69697	0.001	0	0.00162232	0.000363224	1	1	pseudobulk	DESeq2	LRT
DOL	A130077B15Rik	-0.830521	0.001	0.001	0.000648929	0.00186152	1	1	pseudobulk	DESeq2	LRT
DOL	A1bg	0.501235	0.003	0.001	0.00421804	0.00276958	1	1	pseudobulk	DESeq2	LRT
DOL	A1cf	-0.373556	0.005	0.005	0.00519143	0.00671964	1	1	pseudobulk	DESeq2	LRT
DOL	A230001M10Rik	-0.671601	0.097	0.159	0.242375	0.517003	8.417e-14	2.35322e-11	pseudobulk	DESeq2	LRT
DOL	A230004M16Rik	-0.324612	0.05	0.058	0.0639195	0.0883087	6.21404e-07	7.91276e-06	pseudobulk	DESeq2	LRT
DOL	A230005M16Rik	-0.09269	0.015	0.014	0.01817	0.0187514	0.00164423	0.00513226	pseudobulk	DESeq2	LRT
DOL	A230006K03Rik	-0.16227	0.035	0.035	0.0584036	0.0669694	0.0730734	0.141515	pseudobulk	DESeq2	LRT
DOL	A230009B12Rik	-0.484526	0.077	0.092	0.168722	0.262747	7.36587e-09	2.3101e-07	pseudobulk	DESeq2	LRT
DOL	A230020J21Rik	-2.12792	0	0.001	0	0.00118048	1	1	pseudobulk	DESeq2	LRT
DOL	A230028O05Rik	-1.31912	0	0	0	0.00045403	1	1	pseudobulk	DESeq2	LRT
DOL	A230051N06Rik	-0.0800125	0.003	0.003	0.00356911	0.00481271	1	1	pseudobulk	DESeq2	LRT
DOL	A230056P14Rik	-0.105161	0.127	0.134	0.24562	0.269784	0.000613551	0.00223385	pseudobulk	DESeq2	LRT
DOL	A230057D06Rik	-0.109691	0.099	0.092	0.211551	0.254075	3.09176e-05	0.00018617	pseudobulk	DESeq2	LRT
DOL	A230059L01Rik	0.485597	0.003	0.002	0.00324465	0.00295119	1	1	pseudobulk	DESeq2	LRT
DOL	A230060F14Rik	-0.066384	0.005	0.005	0.00778715	0.00740068	1	1	pseudobulk	DESeq2	LRT
DOL	A230065N10Rik	0.487809	0.001	0.001	0.00162232	0.00131669	1	1	pseudobulk	DESeq2	LRT
DOL	A230072C01Rik	-0.0673014	0.018	0.018	0.0282284	0.0294665	0.00548579	0.01452	pseudobulk	DESeq2	LRT
DOL	A230072E10Rik	0.316637	0.015	0.012	0.0314731	0.0234733	0.0565172	0.112593	pseudobulk	DESeq2	LRT
DOL	A230077H06Rik	0.441658	0.006	0.005	0.00811162	0.00812713	1	1	pseudobulk	DESeq2	LRT
DOL	A230083G16Rik	-0.21092	0.007	0.009	0.00908501	0.0148468	0.0201122	0.04539	pseudobulk	DESeq2	LRT
DOL	A230083N12Rik	-0.199794	0.001	0.001	0.000648929	0.00122588	1	1	pseudobulk	DESeq2	LRT
DOL	A230087F16Rik	0.51076	0.006	0.005	0.00811162	0.00626561	1	1	pseudobulk	DESeq2	LRT
DOL	A230103J11Rik	-0.215198	0.024	0.027	0.0337443	0.0388649	0.00584482	0.0153292	pseudobulk	DESeq2	LRT
DOL	A230103O09Rik	-0.000744023	0.003	0.002	0.00486697	0.00431328	1	1	pseudobulk	DESeq2	LRT
DOL	A230107N01Rik	-0.0629388	0.004	0.004	0.0045425	0.0061748	1	1	pseudobulk	DESeq2	LRT
DOL	A230108P19Rik	0.00774532	0.004	0.003	0.00421804	0.00553916	1	1	pseudobulk	DESeq2	LRT
DOL	A26c2	-0.228821	0.001	0.001	0.000973394	0.00208854	1	1	pseudobulk	DESeq2	LRT
DOL	A2m	0.492464	0.038	0.019	0.0525633	0.0331896	0.725594	1	pseudobulk	DESeq2	LRT
DOL	A2ml1	-0.613107	0.008	0.011	0.0100584	0.0198411	0.000812489	0.00282995	pseudobulk	DESeq2	LRT
DOL	A330008L17Rik	-0.114614	0.024	0.022	0.0399091	0.0466742	0.0365579	0.0766575	pseudobulk	DESeq2	LRT
DOL	A330009N23Rik	0.32225	0.01	0.007	0.0142764	0.0115778	1	1	pseudobulk	DESeq2	LRT
DOL	A330015K06Rik	-0.398824	0.128	0.16	0.410123	0.673553	0.000156889	0.000708004	pseudobulk	DESeq2	LRT
DOL	A330023F24Rik	-0.0835446	0.095	0.089	0.172615	0.195142	5.77632e-05	0.000310024	pseudobulk	DESeq2	LRT
DOL	A330032B11Rik	-0.105461	0.015	0.014	0.0292018	0.0306924	0.403896	0.662689	pseudobulk	DESeq2	LRT
DOL	A330033J07Rik	-0.569694	0.011	0.013	0.0123297	0.0236095	1.69719e-05	0.000114219	pseudobulk	DESeq2	LRT
DOL	A330035P11Rik	1.39597	0.002	0.001	0.00389358	0.00113507	1	1	pseudobulk	DESeq2	LRT
DOL	A330040F15Rik	-0.0943511	0.007	0.006	0.0120052	0.0116232	0.41211	0.674685	pseudobulk	DESeq2	LRT
DOL	A330041J22Rik	0.228118	0.004	0.003	0.00519143	0.00481271	1	1	pseudobulk	DESeq2	LRT
DOL	A330043C09Rik	0.110582	0.002	0.001	0.00162232	0.00217934	1	1	pseudobulk	DESeq2	LRT
DOL	A330048O09Rik	-0.649471	0.001	0.001	0.00129786	0.00272418	1	1	pseudobulk	DESeq2	LRT
DOL	A330049N07Rik	0.177568	0.168	0.126	0.603829	0.532713	0.498725	0.805606	pseudobulk	DESeq2	LRT
DOL	A330069K06Rik	0.411478	0.011	0.007	0.0194679	0.0142111	1	1	pseudobulk	DESeq2	LRT
DOL	A330070K13Rik	-2.9625	0	0.001	0	0.00345062	1	1	pseudobulk	DESeq2	LRT
DOL	A330072L02Rik	-0.0894018	0.029	0.023	0.0772226	0.0924404	0.192178	0.336646	pseudobulk	DESeq2	LRT
DOL	A330074K22Rik	0.287243	0.003	0.002	0.00389358	0.00299659	1	1	pseudobulk	DESeq2	LRT
DOL	A330076C08Rik	-1.25919	0.001	0.002	0.000973394	0.00376844	1	1	pseudobulk	DESeq2	LRT
DOL	A330076H08Rik	-0.057548	0.048	0.042	0.091499	0.0995687	0.00106863	0.00354849	pseudobulk	DESeq2	LRT
DOL	A330084C13Rik	0.0905202	0.003	0.002	0.00648929	0.00381385	1	1	pseudobulk	DESeq2	LRT
DOL	A330093E20Rik	-0.781287	0.007	0.013	0.0100584	0.0226561	1.40269e-05	9.75924e-05	pseudobulk	DESeq2	LRT
DOL	A330094K24Rik	0.331487	0	0	0.000324465	0.000590238	1	1	pseudobulk	DESeq2	LRT
DOL	A330102I10Rik	-0.339721	0.015	0.013	0.0223881	0.0274688	0.00837042	0.0209634	pseudobulk	DESeq2	LRT
DOL	A3galt2	-0.595244	0.002	0.002	0.00292018	0.0046311	1	1	pseudobulk	DESeq2	LRT
DOL	A430005L14Rik	-0.018821	0.042	0.034	0.069111	0.0661067	0.00591137	0.0154784	pseudobulk	DESeq2	LRT
DOL	A430010J10Rik	-0.535661	0.004	0.004	0.00811162	0.0122134	0.56433	0.904284	pseudobulk	DESeq2	LRT
DOL	A430018G15Rik	-0.372693	0.087	0.111	0.132706	0.181657	4.48464e-06	3.86041e-05	pseudobulk	DESeq2	LRT
DOL	A430027H14Rik	0.366076	0.004	0.003	0.00486697	0.00395006	1	1	pseudobulk	DESeq2	LRT
DOL	A430033K04Rik	-0.189744	0.026	0.026	0.0493186	0.0584336	7.37988e-06	5.76809e-05	pseudobulk	DESeq2	LRT
DOL	A430035B10Rik	-0.499177	0.014	0.016	0.0282284	0.0419069	0.0034503	0.00972224	pseudobulk	DESeq2	LRT
DOL	A430048G15Rik	-2.19037	0	0.001	0	0.00108967	1	1	pseudobulk	DESeq2	LRT
DOL	A430057M04Rik	0.407226	0.004	0.002	0.00421804	0.00372304	1	1	pseudobulk	DESeq2	LRT
DOL	A430073D23Rik	-0.395057	0.012	0.011	0.01817	0.0256073	0.00105717	0.00351674	pseudobulk	DESeq2	LRT
DOL	A430078I02Rik	0.182503	0.001	0.001	0.00129786	0.000998865	1	1	pseudobulk	DESeq2	LRT
DOL	A430090L17Rik	-0.989155	0.001	0.002	0.00129786	0.00322361	1	1	pseudobulk	DESeq2	LRT
DOL	A430093F15Rik	-0.0680843	0.002	0.001	0.00259572	0.00227015	1	1	pseudobulk	DESeq2	LRT
DOL	A430105J06Rik	0.171476	0.002	0.002	0.00486697	0.00340522	1	1	pseudobulk	DESeq2	LRT
DOL	A430106G13Rik	-0.153026	0.025	0.022	0.0489942	0.0487628	0.00188749	0.0057924	pseudobulk	DESeq2	LRT
DOL	A430108G06Rik	-0.241256	0.003	0.002	0.00356911	0.0045857	1	1	pseudobulk	DESeq2	LRT
DOL	A430110L20Rik	0.231517	0.004	0.003	0.0055159	0.00449489	1	1	pseudobulk	DESeq2	LRT
DOL	A4galt	-0.50465	0.002	0.002	0.00162232	0.00317821	1	1	pseudobulk	DESeq2	LRT
DOL	A530013C23Rik	-0.405697	0	0.001	0.000648929	0.00113507	1	1	pseudobulk	DESeq2	LRT
DOL	A530017D24Rik	-0.334843	0.016	0.019	0.0249838	0.0375028	4.76533e-07	6.40634e-06	pseudobulk	DESeq2	LRT
DOL	A530021J07Rik	-0.565119	0.003	0.003	0.00421804	0.00535755	1	1	pseudobulk	DESeq2	LRT
DOL	A530032D15Rik	-0.0518477	0.013	0.01	0.0149254	0.0125312	1	1	pseudobulk	DESeq2	LRT
DOL	A530040E14Rik	-0.00807776	0.001	0.001	0.00129786	0.000817253	1	1	pseudobulk	DESeq2	LRT
DOL	A530041M06Rik	-0.162904	0.014	0.016	0.0227125	0.0285131	0.0561619	0.111964	pseudobulk	DESeq2	LRT
DOL	A530046M15Rik	0.132219	0.003	0.003	0.00421804	0.00390465	1	1	pseudobulk	DESeq2	LRT
DOL	A530053G22Rik	-0.492706	0.011	0.015	0.0259572	0.0533031	0.0385041	0.080273	pseudobulk	DESeq2	LRT
DOL	A530058N18Rik	-1.20359	0.003	0.005	0.00292018	0.0109875	0.0216541	0.048354	pseudobulk	DESeq2	LRT
DOL	A530064D06Rik	1.19316	0.003	0.001	0.00324465	0.00108967	1	1	pseudobulk	DESeq2	LRT
DOL	A530065N20Rik	0.523591	0.004	0.002	0.00356911	0.00276958	1	1	pseudobulk	DESeq2	LRT
DOL	A530072M11Rik	-0.0321573	0.091	0.08	0.113563	0.109194	0.000580978	0.00213396	pseudobulk	DESeq2	LRT
DOL	A530076I17Rik	-0.246208	0.001	0.001	0.00194679	0.00145289	1	1	pseudobulk	DESeq2	LRT
DOL	A530083I20Rik	-0.234519	0.012	0.011	0.0197923	0.0214302	0.0115139	0.0277412	pseudobulk	DESeq2	LRT
DOL	A530088E08Rik	0.0181154	0.001	0.001	0.00129786	0.00195233	1	1	pseudobulk	DESeq2	LRT
DOL	A630001G21Rik	0.333513	0.007	0.006	0.0100584	0.012168	1	1	pseudobulk	DESeq2	LRT
DOL	A630001O12Rik	0.515648	0.008	0.004	0.0188189	0.0119864	0.113157	0.208704	pseudobulk	DESeq2	LRT
DOL	A630010A05Rik	0.679626	0.003	0.002	0.00519143	0.00399546	1	1	pseudobulk	DESeq2	LRT
DOL	A630012P03Rik	-0.339521	0.001	0.001	0.000648929	0.00236095	1	1	pseudobulk	DESeq2	LRT
DOL	A630019I02Rik	-1.00184	0	0	0	0.000317821	1	1	pseudobulk	DESeq2	LRT
DOL	A630023A22Rik	0.0821159	0.001	0.001	0.000973394	0.00118048	1	1	pseudobulk	DESeq2	LRT
DOL	A630023P12Rik	-0.0115258	0.002	0.001	0.00194679	0.00181612	1	1	pseudobulk	DESeq2	LRT
DOL	A630031M04Rik	0.828686	0.001	0	0.000973394	0.00045403	1	1	pseudobulk	DESeq2	LRT
DOL	A630035G10Rik	0.5908	0.002	0.001	0.00194679	0.00140749	1	1	pseudobulk	DESeq2	LRT
DOL	A630052C17Rik	0.163567	0.014	0.011	0.0194679	0.0174801	0.393468	0.646809	pseudobulk	DESeq2	LRT
DOL	A630072L19Rik	1.22871	0.001	0.001	0.00129786	0.00104427	1	1	pseudobulk	DESeq2	LRT
DOL	A630072M18Rik	-0.228693	0.012	0.011	0.0178456	0.0215664	0.000628724	0.00227947	pseudobulk	DESeq2	LRT
DOL	A630073D07Rik	-0.305454	0.003	0.004	0.00292018	0.00417707	1	1	pseudobulk	DESeq2	LRT
DOL	A630089N07Rik	0.234064	0.054	0.035	0.113238	0.079773	0.308827	0.517651	pseudobulk	DESeq2	LRT
DOL	A630095N17Rik	-0.315553	0	0	0.000648929	0.000635641	1	1	pseudobulk	DESeq2	LRT
DOL	A730004F24Rik	0.236655	0.002	0.001	0.00227125	0.00249716	1	1	pseudobulk	DESeq2	LRT
DOL	A730006G06Rik	-0.531917	0	0.001	0.000324465	0.000953462	1	1	pseudobulk	DESeq2	LRT
DOL	A730009L09Rik	-2.51477	0	0.001	0	0.00118048	1	1	pseudobulk	DESeq2	LRT
DOL	A730011C13Rik	0.103383	0.006	0.004	0.00811162	0.00631101	1	1	pseudobulk	DESeq2	LRT
DOL	A730017L22Rik	-0.129926	0.018	0.016	0.0298507	0.0319637	0.00290617	0.00838159	pseudobulk	DESeq2	LRT
DOL	A730018C14Rik	1.01829	0.001	0	0.00194679	0.00104427	1	1	pseudobulk	DESeq2	LRT
DOL	A730020E08Rik	-0.150104	0.013	0.011	0.0201168	0.0197957	0.00622416	0.016184	pseudobulk	DESeq2	LRT
DOL	A730020M07Rik	-0.655949	0.001	0	0.000648929	0.00131669	1	1	pseudobulk	DESeq2	LRT
DOL	A730035I17Rik	-0.903474	0	0.001	0.000324465	0.00108967	1	1	pseudobulk	DESeq2	LRT
DOL	A730036I17Rik	0.114568	0.002	0.001	0.00227125	0.00181612	1	1	pseudobulk	DESeq2	LRT
DOL	A730043L09Rik	0.049094	0.001	0	0.00129786	0.0015437	1	1	pseudobulk	DESeq2	LRT
DOL	A730045E13Rik	-0.753944	0	0.001	0.000324465	0.00113507	1	1	pseudobulk	DESeq2	LRT
DOL	A730046J19Rik	-2.31076	0	0.001	0	0.0015437	1	1	pseudobulk	DESeq2	LRT
DOL	A730049H05Rik	1.22044	0.001	0.001	0.00746269	0.00172531	1	1	pseudobulk	DESeq2	LRT
DOL	A730056A06Rik	0.00677875	0.005	0.004	0.00778715	0.00849035	1	1	pseudobulk	DESeq2	LRT
DOL	A730060N03Rik	0.222554	0.004	0.002	0.0045425	0.00363224	1	1	pseudobulk	DESeq2	LRT
DOL	A730061H03Rik	-0.747355	0.001	0.001	0.000648929	0.00217934	1	1	pseudobulk	DESeq2	LRT
DOL	A730063M14Rik	0.162129	0.01	0.008	0.0165477	0.0122588	1	1	pseudobulk	DESeq2	LRT
DOL	A730071L15Rik	0.259209	0.004	0.003	0.00421804	0.00444949	1	1	pseudobulk	DESeq2	LRT
DOL	A730081D07Rik	0.162774	0.019	0.02	0.0619727	0.0459024	0.282934	0.478325	pseudobulk	DESeq2	LRT
DOL	A730082K24Rik	0.825316	0.001	0.001	0.00194679	0.00122588	1	1	pseudobulk	DESeq2	LRT
DOL	A730085K08Rik	-0.320094	0.014	0.016	0.0207657	0.0279682	0.0143925	0.0337099	pseudobulk	DESeq2	LRT
DOL	A730090N16Rik	0.363151	0.004	0.002	0.00616483	0.00272418	1	1	pseudobulk	DESeq2	LRT
DOL	A730098A19Rik	0.618431	0.003	0.001	0.00292018	0.00131669	1	1	pseudobulk	DESeq2	LRT
DOL	A830005F24Rik	0.640076	0.001	0.001	0.00162232	0.00195233	1	1	pseudobulk	DESeq2	LRT
DOL	A830008E24Rik	0.103277	0.006	0.007	0.0120052	0.0145743	0.246325	0.422002	pseudobulk	DESeq2	LRT
DOL	A830009L08Rik	-0.259887	0.005	0.006	0.00908501	0.0115778	0.411723	0.674198	pseudobulk	DESeq2	LRT
DOL	A830011K09Rik	-0.354106	0.002	0.002	0.00259572	0.00367764	1	1	pseudobulk	DESeq2	LRT
DOL	A830012C17Rik	-0.383003	0.006	0.007	0.00746269	0.0092168	1	1	pseudobulk	DESeq2	LRT
DOL	A830018L16Rik	-0.0265742	0.071	0.066	0.126541	0.132168	0.00291214	0.00839354	pseudobulk	DESeq2	LRT
DOL	A830019L24Rik	0.160252	0.001	0.001	0.000973394	0.00186152	1	1	pseudobulk	DESeq2	LRT
DOL	A830019P07Rik	0.379427	0.009	0.005	0.013303	0.0100341	1	1	pseudobulk	DESeq2	LRT
DOL	A830029E22Rik	-0.353054	0.001	0.001	0.000973394	0.00190692	1	1	pseudobulk	DESeq2	LRT
DOL	A830031A19Rik	-0.558894	0.006	0.005	0.00908501	0.0106243	0.150181	0.269155	pseudobulk	DESeq2	LRT
DOL	A830035A12Rik	0.617493	0.003	0.002	0.00584036	0.00222474	1	1	pseudobulk	DESeq2	LRT
DOL	A830035O19Rik	-0.29148	0.001	0.001	0.00129786	0.00167991	1	1	pseudobulk	DESeq2	LRT
DOL	A830036E02Rik	-0.606871	0.014	0.018	0.0227125	0.0340976	1.34989e-05	9.45638e-05	pseudobulk	DESeq2	LRT
DOL	A830052D11Rik	-0.344247	0.015	0.022	0.0223881	0.0349149	5.85493e-05	0.000313643	pseudobulk	DESeq2	LRT
DOL	A830082K12Rik	0.0531542	0.03	0.033	0.0590526	0.0598411	0.0868336	0.164901	pseudobulk	DESeq2	LRT
DOL	A830082N09Rik	-0.166322	0.018	0.021	0.0467229	0.0590692	0.107585	0.199692	pseudobulk	DESeq2	LRT
DOL	A830092H15Rik	-1.0573	0.002	0.002	0.00162232	0.00395006	1	1	pseudobulk	DESeq2	LRT
DOL	A930001A20Rik	0.279103	0.001	0.001	0.00421804	0.0031328	0.185021	0.325455	pseudobulk	DESeq2	LRT
DOL	A930001C03Rik	0.348147	0.008	0.007	0.00908501	0.0077639	1	1	pseudobulk	DESeq2	LRT
DOL	A930001M01Rik	0.201066	0	0.001	0.000648929	0.000908059	1	1	pseudobulk	DESeq2	LRT
DOL	A930002C04Rik	-0.432001	0.001	0.001	0.000973394	0.00136209	1	1	pseudobulk	DESeq2	LRT
DOL	A930003A15Rik	0.0539167	0.011	0.011	0.0227125	0.0226107	0.0376339	0.0786928	pseudobulk	DESeq2	LRT
DOL	A930003O13Rik	0.312508	0.005	0.003	0.00616483	0.00399546	1	1	pseudobulk	DESeq2	LRT
DOL	A930004D18Rik	-0.208888	0.003	0.003	0.00292018	0.00472191	1	1	pseudobulk	DESeq2	LRT
DOL	A930005H10Rik	0.132828	0.04	0.035	0.10318	0.0927582	0.779906	1	pseudobulk	DESeq2	LRT
DOL	A930006I01Rik	-0.313261	0.001	0.001	0.00129786	0.00186152	1	1	pseudobulk	DESeq2	LRT
DOL	A930006K02Rik	0.19219	0.01	0.007	0.0171966	0.0143473	0.157272	0.280517	pseudobulk	DESeq2	LRT
DOL	A930007I19Rik	0.41837	0.015	0.01	0.0256327	0.0175709	0.127253	0.231899	pseudobulk	DESeq2	LRT
DOL	A930009A15Rik	-0.00250033	0.002	0.001	0.00292018	0.00245176	1	1	pseudobulk	DESeq2	LRT
DOL	A930012L18Rik	0.584492	0.004	0.002	0.0055159	0.00299659	1	1	pseudobulk	DESeq2	LRT
DOL	A930012O16Rik	0.713912	0.004	0.002	0.00584036	0.00408627	1	1	pseudobulk	DESeq2	LRT
DOL	A930014D07Rik	0.745538	0.002	0.001	0.0045425	0.00204313	1	1	pseudobulk	DESeq2	LRT
DOL	A930015D03Rik	0.305239	0.1	0.064	0.197599	0.144381	0.124469	0.227233	pseudobulk	DESeq2	LRT
DOL	A930016O22Rik	-3.01062	0	0.001	0	0.00240636	1	1	pseudobulk	DESeq2	LRT
DOL	A930017K11Rik	-0.579501	0.013	0.027	0.0259572	0.0519864	0.013771	0.0324916	pseudobulk	DESeq2	LRT
DOL	A930019D19Rik	-1.89863	0	0.001	0.000324465	0.00204313	1	1	pseudobulk	DESeq2	LRT
DOL	A930024E05Rik	0.172215	0.01	0.008	0.0149254	0.0156186	0.304886	0.511849	pseudobulk	DESeq2	LRT
DOL	A930028N01Rik	-0.751562	0.004	0.006	0.00486697	0.00830874	0.190379	0.333859	pseudobulk	DESeq2	LRT
DOL	A930029G22Rik	0.0141263	0.01	0.008	0.0152498	0.0127582	0.0527752	0.105976	pseudobulk	DESeq2	LRT
DOL	A930033H14Rik	-2.19943	0.001	0.002	0.000648929	0.00422247	1	1	pseudobulk	DESeq2	LRT
DOL	A930033M14Rik	-0.0219634	0.003	0.002	0.00324465	0.0030874	1	1	pseudobulk	DESeq2	LRT
DOL	A930037H05Rik	0.602249	0.04	0.017	0.0905256	0.0421339	0.0290677	0.0627347	pseudobulk	DESeq2	LRT
DOL	A930038B10Rik	-1.49093	0	0	0	0.000499432	1	1	pseudobulk	DESeq2	LRT
DOL	A930041C12Rik	-1.56452	0	0.001	0.000324465	0.00113507	1	1	pseudobulk	DESeq2	LRT
DOL	AA386476	0.243172	0.009	0.006	0.0197923	0.0151646	0.410647	0.672731	pseudobulk	DESeq2	LRT
DOL	AA387883	-0.440162	0.003	0.003	0.00292018	0.00440409	1	1	pseudobulk	DESeq2	LRT
DOL	AA388235	-0.925018	0.004	0.007	0.0055159	0.0113961	0.0213843	0.0478565	pseudobulk	DESeq2	LRT
DOL	AA465934	-0.0162855	0.017	0.015	0.0220636	0.0234733	0.0267331	0.0582285	pseudobulk	DESeq2	LRT
DOL	AA467197	0.783941	0.007	0.002	0.00940947	0.00422247	1	1	pseudobulk	DESeq2	LRT
DOL	AA792892	-0.238496	0.001	0.002	0.00194679	0.00217934	1	1	pseudobulk	DESeq2	LRT
DOL	AA986860	-0.379533	0.015	0.014	0.0275795	0.0343246	0.00155519	0.00490141	pseudobulk	DESeq2	LRT
DOL	AB041806	-0.165717	0.004	0.003	0.00389358	0.00404086	1	1	pseudobulk	DESeq2	LRT
DOL	AB124611	0.291233	0.006	0.005	0.00778715	0.0061294	1	1	pseudobulk	DESeq2	LRT
DOL	AC103362.1	0.409123	0.007	0.005	0.0110318	0.00903519	1	1	pseudobulk	DESeq2	LRT
DOL	AC106834.1	1.32673	0.009	0.003	0.0207657	0.00572077	0.210428	0.365701	pseudobulk	DESeq2	LRT
DOL	AC109619.1	-0.0703925	0.01	0.008	0.013303	0.0136663	1	1	pseudobulk	DESeq2	LRT
DOL	AC125149.3	0.32485	0.003	0.002	0.00292018	0.00299659	1	1	pseudobulk	DESeq2	LRT
DOL	AC132307.1	-0.321814	0.018	0.018	0.0275795	0.033689	0.00526606	0.0140162	pseudobulk	DESeq2	LRT
DOL	AC132444.6	-0.129308	0.002	0.004	0.00292018	0.00399546	1	1	pseudobulk	DESeq2	LRT
DOL	AC133103.1	-0.907651	0.002	0.002	0.00162232	0.00331442	1	1	pseudobulk	DESeq2	LRT
DOL	AC135859.1	-0.192486	0.002	0.002	0.00389358	0.00363224	1	1	pseudobulk	DESeq2	LRT
DOL	AC142100.1	-0.925692	0.003	0.003	0.00292018	0.00594779	1	1	pseudobulk	DESeq2	LRT
DOL	AC149090.1	-0.0652396	0.284	0.259	0.579169	0.605585	3.24932e-05	0.000194249	pseudobulk	DESeq2	LRT
DOL	AC150683.1	0.581946	0.006	0.004	0.0120052	0.00799092	1	1	pseudobulk	DESeq2	LRT
DOL	AC154200.1	0.0239628	0.17	0.162	0.254056	0.225289	0.023774	0.0525697	pseudobulk	DESeq2	LRT
DOL	AC156546.1	-0.143972	0.016	0.015	0.0304997	0.0322815	0.00115504	0.0037944	pseudobulk	DESeq2	LRT
DOL	AC160336.1	-0.117621	0.025	0.031	0.027904	0.036731	5.44009e-05	0.000295086	pseudobulk	DESeq2	LRT
DOL	AC160966.1	0.00210195	0.001	0.001	0.00129786	0.00177072	1	1	pseudobulk	DESeq2	LRT
DOL	AC163347.1	-0.637054	0.005	0.009	0.0107073	0.0201135	0.000401303	0.00155662	pseudobulk	DESeq2	LRT
DOL	AC163638.2	-0.395187	0.014	0.013	0.0158988	0.0203859	0.000251545	0.00104864	pseudobulk	DESeq2	LRT
DOL	AC163685.1	-0.452755	0	0.001	0.00162232	0.00231555	1	1	pseudobulk	DESeq2	LRT
DOL	AC166172.1	0.188321	0.016	0.009	0.0292018	0.0194779	0.117487	0.215769	pseudobulk	DESeq2	LRT
DOL	AC168977.1	-0.430066	0.002	0.002	0.00162232	0.00276958	1	1	pseudobulk	DESeq2	LRT
DOL	AC171003.1	-0.108731	0.001	0.001	0.000973394	0.00199773	1	1	pseudobulk	DESeq2	LRT
DOL	AC241534.1	-0.306712	0.005	0.005	0.00811162	0.0107151	0.339146	0.564672	pseudobulk	DESeq2	LRT
DOL	AI115009	0.0592303	0.003	0.002	0.00324465	0.00376844	1	1	pseudobulk	DESeq2	LRT
DOL	AI182371	0.369273	0.014	0.009	0.0366645	0.0232917	0.401926	0.659698	pseudobulk	DESeq2	LRT
DOL	AI197445	-0.0459775	0.003	0.002	0.00324465	0.00322361	1	1	pseudobulk	DESeq2	LRT
DOL	AI413582	-0.0589786	0.11	0.093	0.2122	0.215255	0.000144095	0.000658618	pseudobulk	DESeq2	LRT
DOL	AI427809	1.41408	0.001	0	0.000973394	0.00045403	1	1	pseudobulk	DESeq2	LRT
DOL	AI429214	0.604339	0.006	0.004	0.0123297	0.00790011	1	1	pseudobulk	DESeq2	LRT
DOL	AI463229	0.27689	0.001	0	0.000973394	0.000998865	1	1	pseudobulk	DESeq2	LRT
DOL	AI467606	0.473621	0.006	0.003	0.00648929	0.00440409	1	1	pseudobulk	DESeq2	LRT
DOL	AI480526	0.101407	0.048	0.041	0.0889033	0.076504	0.0238005	0.0526041	pseudobulk	DESeq2	LRT
DOL	AI504432	0.598183	0.094	0.05	0.196301	0.109784	0.0864379	0.164233	pseudobulk	DESeq2	LRT
DOL	AI506816	1.42546	0.122	0.026	0.221609	0.0459932	0.000531429	0.001972	pseudobulk	DESeq2	LRT
DOL	AI593442	-0.19388	0.078	0.09	0.143738	0.179523	0.00112194	0.00369706	pseudobulk	DESeq2	LRT
DOL	AI597479	-0.254381	0.043	0.041	0.069111	0.0866742	4.82683e-07	6.47349e-06	pseudobulk	DESeq2	LRT
DOL	AI606473	0.426373	0.001	0.001	0.000648929	0.000726447	1	1	pseudobulk	DESeq2	LRT
DOL	AI661453	0.48228	0.001	0.001	0.000648929	0.000635641	1	1	pseudobulk	DESeq2	LRT
DOL	AI662270	1.47855	0.006	0.001	0.00681376	0.00222474	1	1	pseudobulk	DESeq2	LRT
DOL	AI837181	-0.186303	0.073	0.074	0.125243	0.138933	7.3291e-05	0.000378594	pseudobulk	DESeq2	LRT
DOL	AI838599	-0.312571	0.002	0.002	0.00227125	0.00363224	1	1	pseudobulk	DESeq2	LRT
DOL	AI839979	-0.243103	0	0	0.000973394	0.000681044	1	1	pseudobulk	DESeq2	LRT
DOL	AI847159	-0.560518	0.004	0.004	0.00356911	0.00508513	1	1	pseudobulk	DESeq2	LRT
DOL	AI849053	-0.0898554	0.004	0.004	0.00421804	0.00440409	1	1	pseudobulk	DESeq2	LRT
DOL	AI854703	0.040884	0.015	0.013	0.0249838	0.02084	0.912021	1	pseudobulk	DESeq2	LRT
DOL	AI987944	0.198295	0.071	0.052	0.159312	0.128717	0.0767208	0.147698	pseudobulk	DESeq2	LRT
DOL	AK157302	-0.360652	0.027	0.036	0.0350422	0.0420431	0.000216978	0.000926586	pseudobulk	DESeq2	LRT
DOL	AL731706.1	-1.44981	0	0.001	0.000324465	0.00195233	1	1	pseudobulk	DESeq2	LRT
DOL	AU016765	1.50595	0.002	0.001	0.0045425	0.000953462	1	1	pseudobulk	DESeq2	LRT
DOL	AU017674	0.319898	0.002	0.001	0.00292018	0.00208854	1	1	pseudobulk	DESeq2	LRT
DOL	AU018091	1.15711	0.002	0	0.00162232	0.000590238	1	1	pseudobulk	DESeq2	LRT
DOL	AU019990	-0.412615	0.002	0.002	0.00162232	0.00476731	1	1	pseudobulk	DESeq2	LRT
DOL	AU020206	0.560845	0.043	0.019	0.0622972	0.0469467	0.205076	0.35723	pseudobulk	DESeq2	LRT
DOL	AU021063	0.873384	0.003	0.001	0.00324465	0.0014983	1	1	pseudobulk	DESeq2	LRT
DOL	AU021092	0.337338	0.002	0.001	0.00162232	0.0015891	1	1	pseudobulk	DESeq2	LRT
DOL	AU022252	0.198299	0.055	0.043	0.115185	0.100477	0.159815	0.284713	pseudobulk	DESeq2	LRT
DOL	AU022754	-1.78271	0	0.001	0.000324465	0.00227015	1	1	pseudobulk	DESeq2	LRT
DOL	AU022793	0.582413	0.003	0.002	0.00292018	0.00190692	1	1	pseudobulk	DESeq2	LRT
DOL	AU023762	0.628143	0.006	0.005	0.0107073	0.0077185	1	1	pseudobulk	DESeq2	LRT
DOL	AU040320	0.286885	0.183	0.126	0.368592	0.263927	0.0204314	0.0459762	pseudobulk	DESeq2	LRT
DOL	AU040972	-0.32162	0.003	0.003	0.00389358	0.00599319	1	1	pseudobulk	DESeq2	LRT
DOL	AU041133	-0.0388554	0.013	0.012	0.0233615	0.0275596	0.0371081	0.077723	pseudobulk	DESeq2	LRT
DOL	AV039307	0.189839	0.035	0.028	0.0587281	0.0500341	0.100079	0.187343	pseudobulk	DESeq2	LRT
DOL	AV064505	1.20335	0.002	0.001	0.00227125	0.000726447	1	1	pseudobulk	DESeq2	LRT
DOL	AV099323	0.688466	0.013	0.007	0.0282284	0.0199319	0.536373	0.862443	pseudobulk	DESeq2	LRT
DOL	AV356131	-0.172298	0.009	0.008	0.0149254	0.0164813	0.182209	0.321039	pseudobulk	DESeq2	LRT
DOL	AW011738	-0.0300146	0.005	0.004	0.00713822	0.00853575	1	1	pseudobulk	DESeq2	LRT
DOL	AW046200	0.452889	0.035	0.02	0.0626217	0.0354143	0.0732225	0.141742	pseudobulk	DESeq2	LRT
DOL	AW047730	-0.244325	0.019	0.02	0.0288774	0.0357321	0.00818004	0.0205569	pseudobulk	DESeq2	LRT
DOL	AW112010	-0.150712	0.005	0.004	0.0055159	0.00708286	1	1	pseudobulk	DESeq2	LRT
DOL	AW146154	-0.0290838	0.036	0.029	0.0830629	0.0794098	0.0157646	0.0365683	pseudobulk	DESeq2	LRT
DOL	AW209491	-0.145048	0.028	0.028	0.0515899	0.0550284	0.000318897	0.00128107	pseudobulk	DESeq2	LRT
DOL	AW495222	0.399058	0.003	0.003	0.00519143	0.00562997	0.318831	0.533224	pseudobulk	DESeq2	LRT
DOL	AW549877	0.0214288	0.203	0.166	0.421155	0.397866	0.00218397	0.00656742	pseudobulk	DESeq2	LRT
DOL	AW551984	-0.504446	0.012	0.014	0.0171966	0.0242906	0.0754395	0.145581	pseudobulk	DESeq2	LRT
DOL	AW554918	-0.0828409	0.077	0.072	0.196626	0.22479	8.96261e-07	1.05114e-05	pseudobulk	DESeq2	LRT
DOL	AY036118	-0.136569	0.488	0.482	1.0597	1.34538	1.27988e-05	9.06795e-05	pseudobulk	DESeq2	LRT
DOL	AY074887	0.323676	0.004	0.004	0.00584036	0.00581158	1	1	pseudobulk	DESeq2	LRT
DOL	AY358078	0.546505	0.003	0.002	0.00324465	0.00249716	1	1	pseudobulk	DESeq2	LRT
DOL	AY512915	0.28415	0.004	0.003	0.00421804	0.00581158	1	1	pseudobulk	DESeq2	LRT
DOL	Aaas	-0.0480508	0.041	0.032	0.0639195	0.0583882	0.00153951	0.00486156	pseudobulk	DESeq2	LRT
DOL	Aacs	0.28954	0.079	0.045	0.125243	0.0854484	0.00784988	0.019854	pseudobulk	DESeq2	LRT
DOL	Aadac	0.315204	0.001	0.001	0.00194679	0.00140749	1	1	pseudobulk	DESeq2	LRT
DOL	Aadat	0.0699491	0.002	0.002	0.00324465	0.00335982	1	1	pseudobulk	DESeq2	LRT
DOL	Aagab	-0.118729	0.057	0.058	0.0970149	0.118502	1.78052e-06	1.82146e-05	pseudobulk	DESeq2	LRT
DOL	Aak1	-0.0142607	0.214	0.192	0.510383	0.517639	3.56514e-07	5.0343e-06	pseudobulk	DESeq2	LRT
DOL	Aamdc	-0.103084	0.082	0.079	0.196626	0.207809	0.00224662	0.00672907	pseudobulk	DESeq2	LRT
DOL	Aamp	-0.143689	0.205	0.204	0.396171	0.468241	4.84088e-05	0.000268228	pseudobulk	DESeq2	LRT
DOL	Aanat	0.841638	0.001	0	0.00129786	0.000681044	1	1	pseudobulk	DESeq2	LRT
DOL	Aar2	-0.138434	0.061	0.062	0.110318	0.126901	0.000417464	0.00160763	pseudobulk	DESeq2	LRT
DOL	Aard	-0.503688	0.002	0.003	0.00292018	0.00431328	1	1	pseudobulk	DESeq2	LRT
DOL	Aars	-0.0789029	0.187	0.162	0.339066	0.353644	1.34815e-08	3.77415e-07	pseudobulk	DESeq2	LRT
DOL	Aars2	-0.0974438	0.023	0.019	0.0301752	0.0312372	0.00122416	0.00398934	pseudobulk	DESeq2	LRT
DOL	Aarsd1	-0.189914	0.091	0.095	0.164828	0.197866	2.17967e-06	2.14844e-05	pseudobulk	DESeq2	LRT
DOL	Aasdh	0.13594	0.052	0.039	0.108047	0.0911237	0.0240279	0.0530683	pseudobulk	DESeq2	LRT
DOL	Aasdhppt	-0.193897	0.057	0.052	0.0856587	0.0974801	1.45576e-08	4.01032e-07	pseudobulk	DESeq2	LRT
DOL	Aass	0.0476282	0.006	0.005	0.00908501	0.00912599	1	1	pseudobulk	DESeq2	LRT
DOL	Aatf	-0.0489942	0.078	0.064	0.177807	0.182656	0.0317774	0.0677998	pseudobulk	DESeq2	LRT
DOL	Aatk	0.0782594	0.641	0.572	2.11616	1.95328	1.88494e-05	0.000124244	pseudobulk	DESeq2	LRT
DOL	Abat	-0.187857	0.126	0.133	0.231668	0.274234	5.8574e-06	4.78842e-05	pseudobulk	DESeq2	LRT
DOL	Abca1	0.399151	0.26	0.158	0.574627	0.415392	0.23595	0.40581	pseudobulk	DESeq2	LRT
DOL	Abca12	0.0568834	0.007	0.005	0.0152498	0.0113507	0.473869	0.767944	pseudobulk	DESeq2	LRT
DOL	Abca13	0.105468	0.015	0.01	0.0191434	0.0224745	0.355766	0.589456	pseudobulk	DESeq2	LRT
DOL	Abca14	0.112439	0.005	0.003	0.00616483	0.00658343	1	1	pseudobulk	DESeq2	LRT
DOL	Abca15	-0.839982	0.002	0.002	0.00227125	0.00535755	1	1	pseudobulk	DESeq2	LRT
DOL	Abca16	0.675673	0.005	0.004	0.00876055	0.0062202	1	1	pseudobulk	DESeq2	LRT
DOL	Abca17	0.038742	0.011	0.01	0.0113563	0.0113961	0.0688451	0.134172	pseudobulk	DESeq2	LRT
DOL	Abca2	0.0407488	0.698	0.634	2.56165	2.58711	2.00467e-05	0.000130563	pseudobulk	DESeq2	LRT
DOL	Abca3	0.132982	0.076	0.061	0.127839	0.112963	0.000318482	0.0012801	pseudobulk	DESeq2	LRT
DOL	Abca4	-0.0360151	0.005	0.005	0.00843608	0.00939841	1	1	pseudobulk	DESeq2	LRT
DOL	Abca5	0.353972	0.079	0.056	0.161259	0.123587	0.108527	0.201274	pseudobulk	DESeq2	LRT
DOL	Abca6	-0.746302	0.022	0.036	0.0402336	0.0990238	8.91775e-09	2.68798e-07	pseudobulk	DESeq2	LRT
DOL	Abca7	0.15799	0.068	0.054	0.129786	0.106152	0.341164	0.567636	pseudobulk	DESeq2	LRT
DOL	Abca8a	-0.0119614	0.271	0.244	1.08825	0.973848	0.00155406	0.00490055	pseudobulk	DESeq2	LRT
DOL	Abca8b	-0.255741	0.11	0.124	0.246593	0.356913	2.49678e-11	2.51066e-09	pseudobulk	DESeq2	LRT
DOL	Abca9	-0.00600548	0.008	0.012	0.0165477	0.0344154	0.0868805	0.164977	pseudobulk	DESeq2	LRT
DOL	Abcb10	0.0346262	0.121	0.099	0.231668	0.223927	7.81918e-05	0.000398675	pseudobulk	DESeq2	LRT
DOL	Abcb11	-0.0364071	0.008	0.005	0.0107073	0.00989784	1	1	pseudobulk	DESeq2	LRT
DOL	Abcb1a	-0.312682	0.008	0.008	0.0113563	0.0163451	0.0281682	0.0610108	pseudobulk	DESeq2	LRT
DOL	Abcb1b	0.603814	0.023	0.012	0.0408825	0.0277866	0.741968	1	pseudobulk	DESeq2	LRT
DOL	Abcb4	0.0228979	0.022	0.022	0.0308241	0.0344608	0.45693	0.742049	pseudobulk	DESeq2	LRT
DOL	Abcb5	0.0780943	0.006	0.003	0.00811162	0.0077185	1	1	pseudobulk	DESeq2	LRT
DOL	Abcb6	0.221236	0.036	0.024	0.0558079	0.0441317	0.000893056	0.00305226	pseudobulk	DESeq2	LRT
DOL	Abcb7	0.0283074	0.12	0.11	0.209604	0.210443	1.82994e-06	1.86098e-05	pseudobulk	DESeq2	LRT
DOL	Abcb8	-0.374181	0.091	0.099	0.165477	0.229421	9.87625e-11	7.58442e-09	pseudobulk	DESeq2	LRT
DOL	Abcb9	0.267844	0.033	0.027	0.0499676	0.0404994	0.20028	0.349392	pseudobulk	DESeq2	LRT
DOL	Abcc1	0.10163	0.068	0.054	0.127515	0.121362	0.00058549	0.00214913	pseudobulk	DESeq2	LRT
DOL	Abcc10	0.121653	0.03	0.019	0.0486697	0.0415891	0.00742927	0.0188968	pseudobulk	DESeq2	LRT
DOL	Abcc12	-0.26331	0.003	0.002	0.00324465	0.00385925	1	1	pseudobulk	DESeq2	LRT
DOL	Abcc2	1.18054	0.005	0.002	0.0120052	0.0031328	1	1	pseudobulk	DESeq2	LRT
DOL	Abcc3	0.50911	0.018	0.009	0.0207657	0.015891	0.179028	0.31598	pseudobulk	DESeq2	LRT
DOL	Abcc4	0.592095	0.028	0.012	0.0480208	0.0231555	0.230191	0.396878	pseudobulk	DESeq2	LRT
DOL	Abcc5	0.00356724	0.315	0.28	0.795912	0.761135	0.00025545	0.00106176	pseudobulk	DESeq2	LRT
DOL	Abcc6	0.187944	0.003	0.002	0.00356911	0.00290579	1	1	pseudobulk	DESeq2	LRT
DOL	Abcc8	0.0423953	0.006	0.006	0.00746269	0.00835414	0.634243	1	pseudobulk	DESeq2	LRT
DOL	Abcc9	0.394093	0.007	0.006	0.0103829	0.0108059	0.182087	0.320849	pseudobulk	DESeq2	LRT
DOL	Abcd1	-0.161943	0.031	0.026	0.0476963	0.0530306	2.33596e-05	0.000147971	pseudobulk	DESeq2	LRT
DOL	Abcd2	-0.0538965	0.046	0.038	0.0723556	0.0809081	0.000387972	0.00151302	pseudobulk	DESeq2	LRT
DOL	Abcd3	-0.0297754	0.162	0.145	0.348799	0.361317	8.89085e-06	6.72633e-05	pseudobulk	DESeq2	LRT
DOL	Abcd4	0.225667	0.092	0.067	0.158339	0.127673	0.014664	0.0342705	pseudobulk	DESeq2	LRT
DOL	Abce1	0.24341	0.155	0.111	0.319273	0.233462	0.00413997	0.0113838	pseudobulk	DESeq2	LRT
DOL	Abcf1	-0.116421	0.183	0.163	0.449708	0.480136	3.39548e-06	3.07264e-05	pseudobulk	DESeq2	LRT
DOL	Abcf2	-0.0391153	0.091	0.083	0.168397	0.170125	4.53838e-05	0.000255508	pseudobulk	DESeq2	LRT
DOL	Abcf3	-0.123955	0.086	0.072	0.149578	0.155641	6.40375e-05	0.000338354	pseudobulk	DESeq2	LRT
DOL	Abcg1	-0.0769277	0.37	0.339	0.902985	1.02179	5.0774e-06	4.2663e-05	pseudobulk	DESeq2	LRT
DOL	Abcg2	-0.0224752	0.04	0.035	0.0756003	0.0814983	8.27737e-05	0.000417247	pseudobulk	DESeq2	LRT
DOL	Abcg3	-0.204592	0.003	0.003	0.00259572	0.0046311	1	1	pseudobulk	DESeq2	LRT
DOL	Abcg4	-0.136918	0.02	0.024	0.0304997	0.0415437	0.00108146	0.00358421	pseudobulk	DESeq2	LRT
DOL	Abhd10	-0.0583444	0.049	0.043	0.0778715	0.0852213	0.000851203	0.00294104	pseudobulk	DESeq2	LRT
DOL	Abhd11	0.121292	0.051	0.033	0.0778715	0.0627015	0.000800664	0.00279625	pseudobulk	DESeq2	LRT
DOL	Abhd12	0.132949	0.338	0.286	0.734263	0.690715	0.00086427	0.00297656	pseudobulk	DESeq2	LRT
DOL	Abhd12b	0.436569	0.003	0.001	0.00356911	0.00245176	1	1	pseudobulk	DESeq2	LRT
DOL	Abhd13	-0.182952	0.045	0.045	0.0814406	0.0893984	0.00059209	0.00216768	pseudobulk	DESeq2	LRT
DOL	Abhd14a	-0.189543	0.059	0.057	0.0882544	0.100477	9.62116e-07	1.11368e-05	pseudobulk	DESeq2	LRT
DOL	Abhd14b	-0.117347	0.051	0.046	0.0830629	0.0864018	0.00430845	0.0117792	pseudobulk	DESeq2	LRT
DOL	Abhd15	0.228447	0.135	0.11	0.277417	0.233417	0.119286	0.218695	pseudobulk	DESeq2	LRT
DOL	Abhd16a	0.037812	0.199	0.161	0.357884	0.348195	2.83056e-05	0.000172808	pseudobulk	DESeq2	LRT
DOL	Abhd17a	-0.0739351	0.138	0.132	0.215445	0.23546	4.15522e-08	9.39282e-07	pseudobulk	DESeq2	LRT
DOL	Abhd17b	-0.474402	0.247	0.306	0.690785	1.10193	1.24355e-14	5.36259e-12	pseudobulk	DESeq2	LRT
DOL	Abhd17c	0.0917033	0.029	0.026	0.0379624	0.0413167	0.0393022	0.0817317	pseudobulk	DESeq2	LRT
DOL	Abhd18	-0.180868	0.114	0.11	0.24854	0.312826	2.08287e-08	5.35622e-07	pseudobulk	DESeq2	LRT
DOL	Abhd2	0.282172	0.066	0.045	0.107073	0.085857	0.0661551	0.129515	pseudobulk	DESeq2	LRT
DOL	Abhd3	-0.242774	0.084	0.089	0.138222	0.171941	2.42374e-08	6.07333e-07	pseudobulk	DESeq2	LRT
DOL	Abhd4	-0.106846	0.137	0.132	0.259247	0.281362	0.000229428	0.000971063	pseudobulk	DESeq2	LRT
DOL	Abhd5	-0.0818613	0.098	0.094	0.17878	0.218343	0.00333724	0.00943447	pseudobulk	DESeq2	LRT
DOL	Abhd6	-0.15576	0.126	0.116	0.241402	0.286084	3.17055e-08	7.53939e-07	pseudobulk	DESeq2	LRT
DOL	Abhd8	-0.358333	0.092	0.101	0.149578	0.196141	6.47273e-05	0.000341562	pseudobulk	DESeq2	LRT
DOL	Abi1	-0.0251557	0.17	0.158	0.3939	0.402089	6.71762e-07	8.44372e-06	pseudobulk	DESeq2	LRT
DOL	Abi2	-0.0723928	0.182	0.175	0.389358	0.427696	3.65819e-08	8.4743e-07	pseudobulk	DESeq2	LRT
DOL	Abi3	-0.0264535	0.016	0.014	0.0184945	0.0275142	0.00504127	0.0134901	pseudobulk	DESeq2	LRT
DOL	Abi3bp	0.213523	0.011	0.009	0.01817	0.0146198	1	1	pseudobulk	DESeq2	LRT
DOL	Abitram	-0.162401	0.023	0.021	0.0379624	0.0402724	0.0100028	0.0245444	pseudobulk	DESeq2	LRT
DOL	Abl1	-0.0592738	0.248	0.214	0.557755	0.560681	0.000151002	0.000685717	pseudobulk	DESeq2	LRT
DOL	Abl2	0.0209014	0.102	0.088	0.255678	0.239455	9.38655e-05	0.000460981	pseudobulk	DESeq2	LRT
DOL	Ablim1	-0.352063	0.06	0.065	0.125243	0.170624	1.43758e-09	6.32084e-08	pseudobulk	DESeq2	LRT
DOL	Ablim2	0.379095	0.34	0.238	1.26671	0.747605	0.332243	0.554208	pseudobulk	DESeq2	LRT
DOL	Ablim3	-0.0835726	0.018	0.018	0.0314731	0.0387741	0.11052	0.204528	pseudobulk	DESeq2	LRT
DOL	Abo	0.437098	0.001	0.001	0.00129786	0.00140749	1	1	pseudobulk	DESeq2	LRT
DOL	Abr	-0.0971688	0.143	0.144	0.245944	0.272418	0.000725307	0.00257183	pseudobulk	DESeq2	LRT
DOL	Abra	-0.632731	0.001	0.001	0.00129786	0.00249716	1	1	pseudobulk	DESeq2	LRT
DOL	Abracl	-0.333922	0.017	0.018	0.0227125	0.0303746	7.70845e-05	0.000393745	pseudobulk	DESeq2	LRT
DOL	Abraxas1	0.256001	0.023	0.015	0.0360156	0.0321907	0.111044	0.205366	pseudobulk	DESeq2	LRT
DOL	Abraxas2	0.0407316	0.07	0.054	0.125568	0.116413	0.00208078	0.00630702	pseudobulk	DESeq2	LRT
DOL	Abt1	0.0941538	0.03	0.023	0.0470474	0.0432236	0.187699	0.329573	pseudobulk	DESeq2	LRT
DOL	Abtb1	-0.303789	0.051	0.054	0.0853342	0.114279	1.60079e-05	0.000108743	pseudobulk	DESeq2	LRT
DOL	Abtb2	-0.304412	0.054	0.058	0.119727	0.149557	1.3178e-05	9.28377e-05	pseudobulk	DESeq2	LRT
DOL	Acaa1a	-0.195356	0.283	0.294	0.626541	0.738434	2.55592e-05	0.000158808	pseudobulk	DESeq2	LRT
DOL	Acaa1b	0.410819	0.004	0.002	0.00356911	0.00263337	1	1	pseudobulk	DESeq2	LRT
DOL	Acaa2	0.179775	0.024	0.019	0.0402336	0.034143	0.0524607	0.105429	pseudobulk	DESeq2	LRT
DOL	Acaca	0.215012	0.296	0.225	0.883517	0.722906	0.044712	0.0916558	pseudobulk	DESeq2	LRT
DOL	Acacb	0.224006	0.006	0.004	0.00843608	0.00744608	1	1	pseudobulk	DESeq2	LRT
DOL	Acad10	0.383754	0.012	0.009	0.023037	0.0172531	0.133695	0.242487	pseudobulk	DESeq2	LRT
DOL	Acad11	0.0783283	0.035	0.03	0.0538611	0.0602043	0.280323	0.474483	pseudobulk	DESeq2	LRT
DOL	Acad12	0.189474	0.018	0.012	0.0259572	0.022202	0.00568319	0.0149595	pseudobulk	DESeq2	LRT
DOL	Acad8	-0.0240914	0.062	0.052	0.120701	0.113326	0.0124933	0.0298443	pseudobulk	DESeq2	LRT
DOL	Acad9	-0.129721	0.064	0.063	0.123945	0.130851	0.000524114	0.00194775	pseudobulk	DESeq2	LRT
DOL	Acadl	0.10719	0.12	0.1	0.245295	0.209625	0.000335068	0.00133765	pseudobulk	DESeq2	LRT
DOL	Acadm	-0.0277306	0.08	0.065	0.141791	0.140658	1.62013e-05	0.000109824	pseudobulk	DESeq2	LRT
DOL	Acads	0.281518	0.022	0.015	0.0249838	0.021521	0.198539	0.346651	pseudobulk	DESeq2	LRT
DOL	Acadsb	-0.104148	0.097	0.097	0.220311	0.250034	4.80613e-06	4.09159e-05	pseudobulk	DESeq2	LRT
DOL	Acadvl	0.213156	0.099	0.073	0.152498	0.131215	0.0171479	0.0393773	pseudobulk	DESeq2	LRT
DOL	Acan	-0.644966	0.001	0.002	0.00129786	0.00331442	1	1	pseudobulk	DESeq2	LRT
DOL	Acap1	1.02604	0.001	0	0.00129786	0.00045403	1	1	pseudobulk	DESeq2	LRT
DOL	Acap2	-0.147935	0.365	0.35	1.1366	1.2849	9.23208e-07	1.07711e-05	pseudobulk	DESeq2	LRT
DOL	Acap3	-0.215508	0.068	0.062	0.096366	0.107287	4.25137e-08	9.57156e-07	pseudobulk	DESeq2	LRT
DOL	Acat1	-0.0288352	0.156	0.156	0.378975	0.403224	0.000311279	0.00125452	pseudobulk	DESeq2	LRT
DOL	Acat2	-0.301631	0.07	0.071	0.138222	0.156776	8.99175e-08	1.69866e-06	pseudobulk	DESeq2	LRT
DOL	Acat3	0.104959	0.034	0.029	0.0538611	0.0422247	0.00219539	0.00659559	pseudobulk	DESeq2	LRT
DOL	Acbd3	0.104514	0.117	0.098	0.280337	0.257662	0.00976768	0.0240481	pseudobulk	DESeq2	LRT
DOL	Acbd4	0.0164841	0.024	0.024	0.0421804	0.0427242	0.00586638	0.0153731	pseudobulk	DESeq2	LRT
DOL	Acbd5	-0.0610537	0.145	0.143	0.396171	0.419115	3.89773e-05	0.000225439	pseudobulk	DESeq2	LRT
DOL	Acbd6	-0.159154	0.09	0.091	0.175211	0.226061	1.49027e-08	4.07798e-07	pseudobulk	DESeq2	LRT
DOL	Acbd7	-0.298128	0.001	0.001	0.00129786	0.00145289	1	1	pseudobulk	DESeq2	LRT
DOL	Accs	0.482447	0.008	0.005	0.00940947	0.00935301	1	1	pseudobulk	DESeq2	LRT
DOL	Accsl	-0.298969	0	0	0.000324465	0.00104427	1	1	pseudobulk	DESeq2	LRT
DOL	Acd	0.290304	0.042	0.03	0.0554835	0.045403	0.0689832	0.134383	pseudobulk	DESeq2	LRT
DOL	Ace	0.0901433	0.005	0.003	0.00519143	0.00522134	1	1	pseudobulk	DESeq2	LRT
DOL	Ace2	-0.782331	0.001	0.001	0.00129786	0.00367764	1	1	pseudobulk	DESeq2	LRT
DOL	Acer1	-0.0847131	0.004	0.003	0.00356911	0.00326901	1	1	pseudobulk	DESeq2	LRT
DOL	Acer2	-0.170523	0.023	0.018	0.0340688	0.0382293	0.00190276	0.00583367	pseudobulk	DESeq2	LRT
DOL	Acer3	0.0729142	0.07	0.052	0.156067	0.138025	0.0226387	0.0503372	pseudobulk	DESeq2	LRT
DOL	Ache	-0.247966	0.016	0.02	0.0194679	0.0291941	0.0173506	0.0398026	pseudobulk	DESeq2	LRT
DOL	Acin1	-0.107802	0.257	0.231	0.624919	0.660295	1.509e-07	2.53847e-06	pseudobulk	DESeq2	LRT
DOL	Ackr1	-0.328156	0.021	0.022	0.0292018	0.037412	8.41311e-05	0.00042271	pseudobulk	DESeq2	LRT
DOL	Ackr2	0.304382	0.003	0.001	0.00421804	0.00227015	1	1	pseudobulk	DESeq2	LRT
DOL	Ackr3	0.609216	0.006	0.005	0.013303	0.00699205	1	1	pseudobulk	DESeq2	LRT
DOL	Ackr4	0.184111	0.006	0.004	0.00681376	0.00653802	1	1	pseudobulk	DESeq2	LRT
DOL	Acly	-0.0981082	0.174	0.168	0.323491	0.36168	1.11055e-06	1.24577e-05	pseudobulk	DESeq2	LRT
DOL	Acmsd	0.845635	0.002	0.001	0.00259572	0.0014983	1	1	pseudobulk	DESeq2	LRT
DOL	Acnat1	-0.460152	0.003	0.004	0.00292018	0.0046765	1	1	pseudobulk	DESeq2	LRT
DOL	Acnat2	-0.932528	0	0.001	0.000324465	0.000635641	1	1	pseudobulk	DESeq2	LRT
DOL	Aco1	0.111452	0.072	0.058	0.138871	0.12681	0.00369641	0.0103211	pseudobulk	DESeq2	LRT
DOL	Aco2	-0.139898	0.253	0.247	0.505516	0.565585	4.71513e-08	1.03301e-06	pseudobulk	DESeq2	LRT
DOL	Acod1	1.23648	0.002	0.001	0.00389358	0.00127128	1	1	pseudobulk	DESeq2	LRT
DOL	Acot1	0.272278	0.101	0.067	0.206035	0.157639	0.00373416	0.0104161	pseudobulk	DESeq2	LRT
DOL	Acot10	-0.186131	0.004	0.004	0.00389358	0.0046311	1	1	pseudobulk	DESeq2	LRT
DOL	Acot11	0.176931	0.026	0.023	0.0512654	0.0455846	0.437512	0.712941	pseudobulk	DESeq2	LRT
DOL	Acot12	0.29451	0.003	0.002	0.00421804	0.00231555	1	1	pseudobulk	DESeq2	LRT
DOL	Acot13	-0.152716	0.085	0.094	0.181376	0.206947	0.0106724	0.0260072	pseudobulk	DESeq2	LRT
DOL	Acot2	0.340142	0.029	0.02	0.0356911	0.0292395	0.0422051	0.087074	pseudobulk	DESeq2	LRT
DOL	Acot3	-1.74659	0	0.001	0.000324465	0.00245176	1	1	pseudobulk	DESeq2	LRT
DOL	Acot4	0.619298	0.004	0.003	0.00908501	0.00522134	0.179967	0.317512	pseudobulk	DESeq2	LRT
DOL	Acot5	-0.565934	0.002	0.002	0.00389358	0.00431328	1	1	pseudobulk	DESeq2	LRT
DOL	Acot6	-0.0757537	0.018	0.021	0.0428293	0.0483541	0.00415735	0.011426	pseudobulk	DESeq2	LRT
DOL	Acot7	0.0751261	0.375	0.318	0.872161	0.775755	0.00043985	0.00167913	pseudobulk	DESeq2	LRT
DOL	Acot8	0.0389774	0.051	0.042	0.0927969	0.0864018	0.011135	0.0269587	pseudobulk	DESeq2	LRT
DOL	Acot9	-0.0313791	0.049	0.042	0.0953926	0.0936209	0.00266499	0.00778121	pseudobulk	DESeq2	LRT
DOL	Acox1	0.0800684	0.2	0.169	0.377028	0.352418	0.000107374	0.000514699	pseudobulk	DESeq2	LRT
DOL	Acox2	0.319874	0.002	0.002	0.00389358	0.00276958	1	1	pseudobulk	DESeq2	LRT
DOL	Acox3	-0.210622	0.042	0.043	0.0791694	0.0997957	3.78928e-06	3.359e-05	pseudobulk	DESeq2	LRT
DOL	Acoxl	-0.567033	0.008	0.007	0.00811162	0.0141657	0.00718827	0.0183588	pseudobulk	DESeq2	LRT
DOL	Acp1	-0.224453	0.124	0.122	0.272875	0.330079	2.234e-05	0.000142316	pseudobulk	DESeq2	LRT
DOL	Acp2	0.146517	0.158	0.115	0.312135	0.2637	0.00016995	0.00075532	pseudobulk	DESeq2	LRT
DOL	Acp4	0.399717	0.007	0.006	0.00973394	0.00749149	1	1	pseudobulk	DESeq2	LRT
DOL	Acp5	1.20684	0.019	0.005	0.0220636	0.0061294	1	1	pseudobulk	DESeq2	LRT
DOL	Acp6	0.116045	0.054	0.044	0.10026	0.0838593	0.063678	0.12508	pseudobulk	DESeq2	LRT
DOL	Acp7	-1.82551	0	0.001	0.000324465	0.00208854	1	1	pseudobulk	DESeq2	LRT
DOL	Acpp	0.251406	0.021	0.019	0.023037	0.0215664	0.0108329	0.0263411	pseudobulk	DESeq2	LRT
DOL	Acr	0.656481	0.001	0	0.000648929	0.000499432	1	1	pseudobulk	DESeq2	LRT
DOL	Acrbp	-0.0877382	0.044	0.038	0.0869565	0.0856754	0.0144132	0.0337512	pseudobulk	DESeq2	LRT
DOL	Acsbg1	-0.133409	0.099	0.101	0.22096	0.249489	0.0115124	0.0277406	pseudobulk	DESeq2	LRT
DOL	Acsbg2	0.641757	0.01	0.006	0.0103829	0.00703746	1	1	pseudobulk	DESeq2	LRT
DOL	Acsf2	0.202083	0.007	0.006	0.00973394	0.00835414	0.368304	0.608971	pseudobulk	DESeq2	LRT
DOL	Acsf3	0.374829	0.014	0.01	0.0204413	0.015664	1	1	pseudobulk	DESeq2	LRT
DOL	Acsl1	-0.241501	0.159	0.171	0.375406	0.455755	4.00089e-07	5.5346e-06	pseudobulk	DESeq2	LRT
DOL	Acsl3	-0.0419304	0.326	0.304	0.982479	1.03151	1.86708e-10	1.2922e-08	pseudobulk	DESeq2	LRT
DOL	Acsl4	-0.170855	0.07	0.063	0.121674	0.142429	8.45652e-07	1.00386e-05	pseudobulk	DESeq2	LRT
DOL	Acsl5	0.0395982	0.045	0.035	0.0811162	0.0711918	0.24568	0.420961	pseudobulk	DESeq2	LRT
DOL	Acsl6	-0.197519	0.101	0.102	0.173589	0.197684	7.47282e-06	5.83129e-05	pseudobulk	DESeq2	LRT
DOL	Acsm1	0.715644	0.002	0.001	0.00324465	0.00104427	1	1	pseudobulk	DESeq2	LRT
DOL	Acsm2	-0.354701	0.001	0.001	0.000973394	0.00208854	1	1	pseudobulk	DESeq2	LRT
DOL	Acsm3	-0.0962405	0.01	0.01	0.0210902	0.018479	0.0808428	0.154677	pseudobulk	DESeq2	LRT
DOL	Acsm4	-2.55872	0	0.001	0	0.00113507	1	1	pseudobulk	DESeq2	LRT
DOL	Acsm5	-0.490933	0.001	0.001	0.000973394	0.00122588	1	1	pseudobulk	DESeq2	LRT
DOL	Acss1	0.034508	0.037	0.034	0.0668397	0.0729171	0.0159654	0.0369691	pseudobulk	DESeq2	LRT
DOL	Acss2	-0.160828	0.134	0.126	0.291694	0.319092	0.000107232	0.000514149	pseudobulk	DESeq2	LRT
DOL	Acss2os	-0.0382974	0.007	0.008	0.00908501	0.0114415	0.200762	0.350151	pseudobulk	DESeq2	LRT
DOL	Acss3	0.0293019	0.01	0.007	0.0107073	0.0127128	0.155329	0.277441	pseudobulk	DESeq2	LRT
DOL	Acta1	-0.442645	0.007	0.009	0.00876055	0.0134393	0.00289732	0.00836143	pseudobulk	DESeq2	LRT
DOL	Acta2	0.753804	0.007	0.003	0.00940947	0.00399546	1	1	pseudobulk	DESeq2	LRT
DOL	Actb	0.128609	0.87	0.811	6.39033	5.60386	1.36075e-05	9.52352e-05	pseudobulk	DESeq2	LRT
DOL	Acte1	0.896205	0.001	0	0.000973394	0.000726447	1	1	pseudobulk	DESeq2	LRT
DOL	Actg1	0.11062	0.69	0.635	2.79591	2.34452	0.000864435	0.00297667	pseudobulk	DESeq2	LRT
DOL	Actg2	-0.979354	0.001	0.002	0.000648929	0.00335982	1	1	pseudobulk	DESeq2	LRT
DOL	Actl6a	-0.0949733	0.062	0.052	0.104478	0.10924	1.37207e-06	1.47323e-05	pseudobulk	DESeq2	LRT
DOL	Actl6b	-0.222676	0.041	0.043	0.0564568	0.0705108	3.02163e-06	2.79526e-05	pseudobulk	DESeq2	LRT
DOL	Actn1	-0.0128033	0.081	0.072	0.13011	0.133258	0.000883386	0.00302428	pseudobulk	DESeq2	LRT
DOL	Actn2	0.266773	0.015	0.012	0.0249838	0.0203859	0.211267	0.366987	pseudobulk	DESeq2	LRT
DOL	Actn3	0.230936	0.003	0.001	0.00292018	0.00177072	1	1	pseudobulk	DESeq2	LRT
DOL	Actn4	0.164527	0.311	0.236	0.743673	0.620613	0.00577179	0.0151607	pseudobulk	DESeq2	LRT
DOL	Actr10	-0.156168	0.167	0.164	0.32122	0.370624	3.36032e-10	2.04761e-08	pseudobulk	DESeq2	LRT
DOL	Actr1a	-0.126674	0.282	0.256	0.590201	0.674325	2.09933e-07	3.30585e-06	pseudobulk	DESeq2	LRT
DOL	Actr1b	-0.120945	0.187	0.17	0.333225	0.353961	3.58787e-05	0.000210338	pseudobulk	DESeq2	LRT
DOL	Actr2	-0.144612	0.261	0.26	0.648605	0.75605	5.36739e-08	1.1376e-06	pseudobulk	DESeq2	LRT
DOL	Actr3	-0.0300449	0.279	0.24	0.658988	0.68168	1.19291e-05	8.5929e-05	pseudobulk	DESeq2	LRT
DOL	Actr3b	-0.0523276	0.068	0.076	0.160934	0.170306	0.0285934	0.0618242	pseudobulk	DESeq2	LRT
DOL	Actr5	0.171641	0.029	0.021	0.041207	0.0327809	0.0251221	0.0551909	pseudobulk	DESeq2	LRT
DOL	Actr6	-0.0448252	0.056	0.05	0.108047	0.122406	0.00143219	0.0045586	pseudobulk	DESeq2	LRT
DOL	Actr8	-0.0319217	0.106	0.097	0.211226	0.214711	3.33115e-05	0.00019819	pseudobulk	DESeq2	LRT
DOL	Actrt3	-3.00583	0	0.001	0	0.00231555	1	1	pseudobulk	DESeq2	LRT
DOL	Acvr1	0.0303824	0.069	0.053	0.121999	0.120636	4.99719e-05	0.00027546	pseudobulk	DESeq2	LRT
DOL	Acvr1b	-0.11441	0.056	0.058	0.103504	0.109694	0.000507262	0.00189707	pseudobulk	DESeq2	LRT
DOL	Acvr1c	-0.258608	0.018	0.021	0.0421804	0.0489444	0.00716034	0.0182978	pseudobulk	DESeq2	LRT
DOL	Acvr2a	-0.0877673	0.055	0.051	0.105451	0.102429	0.0256136	0.0561118	pseudobulk	DESeq2	LRT
DOL	Acvr2b	-0.305118	0.034	0.036	0.0603504	0.0730533	1.53158e-05	0.000104964	pseudobulk	DESeq2	LRT
DOL	Acvrl1	0.767119	0.013	0.005	0.0146009	0.00730988	1	1	pseudobulk	DESeq2	LRT
DOL	Acy1	0.286069	0.086	0.06	0.15769	0.117003	0.100107	0.187379	pseudobulk	DESeq2	LRT
DOL	Acy3	-0.080278	0.013	0.012	0.0210902	0.0277412	0.553259	0.887812	pseudobulk	DESeq2	LRT
DOL	Acyp1	-0.196019	0.04	0.037	0.0571058	0.0675596	1.22028e-05	8.73677e-05	pseudobulk	DESeq2	LRT
DOL	Acyp2	-0.0677019	0.185	0.172	0.401038	0.41462	3.532e-05	0.000207443	pseudobulk	DESeq2	LRT
DOL	Ada	0.0799603	0.023	0.016	0.0386113	0.0296027	0.00560271	0.0147857	pseudobulk	DESeq2	LRT
DOL	Adad1	-0.231318	0.007	0.007	0.00908501	0.00876277	1	1	pseudobulk	DESeq2	LRT
DOL	Adal	0.0742946	0.042	0.038	0.104478	0.0894892	0.011754	0.0282651	pseudobulk	DESeq2	LRT
DOL	Adam10	0.199657	0.353	0.258	0.987021	0.815482	0.0163463	0.0377498	pseudobulk	DESeq2	LRT
DOL	Adam11	0.459365	0.057	0.036	0.0950681	0.0616572	0.132518	0.240517	pseudobulk	DESeq2	LRT
DOL	Adam12	0.364675	0.02	0.014	0.0340688	0.0246084	0.131043	0.23809	pseudobulk	DESeq2	LRT
DOL	Adam15	0.276036	0.141	0.106	0.211226	0.174983	0.0290907	0.0627783	pseudobulk	DESeq2	LRT
DOL	Adam17	0.197226	0.157	0.115	0.339714	0.282497	0.00719946	0.0183748	pseudobulk	DESeq2	LRT
DOL	Adam18	0.245584	0.017	0.011	0.0288774	0.0229285	0.778292	1	pseudobulk	DESeq2	LRT
DOL	Adam19	0.370121	0.143	0.09	0.341986	0.244949	0.0898209	0.169984	pseudobulk	DESeq2	LRT
DOL	Adam1a	-0.0817055	0.125	0.109	0.23621	0.234869	0.00620619	0.016141	pseudobulk	DESeq2	LRT
DOL	Adam2	-0.208041	0.006	0.008	0.00713822	0.00980704	0.333241	0.555707	pseudobulk	DESeq2	LRT
DOL	Adam21	-0.656008	0.001	0.002	0.00162232	0.00208854	1	1	pseudobulk	DESeq2	LRT
DOL	Adam22	-0.381255	0.179	0.199	0.383842	0.531669	5.05735e-15	2.67333e-12	pseudobulk	DESeq2	LRT
DOL	Adam23	0.327708	0.13	0.087	0.267359	0.188876	0.0930781	0.175482	pseudobulk	DESeq2	LRT
DOL	Adam28	-0.183078	0.023	0.028	0.0243348	0.0309194	0.000191155	0.000833011	pseudobulk	DESeq2	LRT
DOL	Adam29	-0.729316	0.001	0.001	0.000973394	0.00267877	1	1	pseudobulk	DESeq2	LRT
DOL	Adam3	0.155801	0.003	0.002	0.00292018	0.00404086	1	1	pseudobulk	DESeq2	LRT
DOL	Adam32	0.112686	0.014	0.011	0.0314731	0.0286493	0.190166	0.333591	pseudobulk	DESeq2	LRT
DOL	Adam33	0.624254	0.005	0.003	0.00616483	0.00372304	0.22903	0.395089	pseudobulk	DESeq2	LRT
DOL	Adam34	-0.305682	0.003	0.003	0.00324465	0.006084	1	1	pseudobulk	DESeq2	LRT
DOL	Adam4	0.510901	0.003	0.001	0.00356911	0.00177072	1	1	pseudobulk	DESeq2	LRT
DOL	Adam5	0.368543	0.004	0.004	0.00746269	0.00712826	1	1	pseudobulk	DESeq2	LRT
DOL	Adam7	-1.41545	0.001	0.001	0.000973394	0.00163451	1	1	pseudobulk	DESeq2	LRT
DOL	Adam8	0.766812	0.043	0.017	0.0512654	0.0236549	0.382767	0.630559	pseudobulk	DESeq2	LRT
DOL	Adam9	0.368954	0.233	0.14	0.419208	0.294166	0.0528945	0.106196	pseudobulk	DESeq2	LRT
DOL	Adamts1	0.879448	0.149	0.067	0.480532	0.205902	0.0423607	0.0873308	pseudobulk	DESeq2	LRT
DOL	Adamts10	0.0414789	0.006	0.006	0.00746269	0.00989784	0.691195	1	pseudobulk	DESeq2	LRT
DOL	Adamts12	-0.224391	0.01	0.008	0.0113563	0.018479	0.00340127	0.00960096	pseudobulk	DESeq2	LRT
DOL	Adamts13	-0.113715	0.003	0.004	0.00421804	0.00449489	1	1	pseudobulk	DESeq2	LRT
DOL	Adamts14	0.440796	0.005	0.003	0.00616483	0.00390465	1	1	pseudobulk	DESeq2	LRT
DOL	Adamts15	0.154914	0.003	0.002	0.00356911	0.00322361	1	1	pseudobulk	DESeq2	LRT
DOL	Adamts16	-0.18905	0.007	0.006	0.00746269	0.0124858	0.0766784	0.147629	pseudobulk	DESeq2	LRT
DOL	Adamts17	-0.027599	0.015	0.012	0.0204413	0.02084	0.256273	0.437607	pseudobulk	DESeq2	LRT
DOL	Adamts18	0.363906	0.007	0.006	0.0155743	0.0102157	1	1	pseudobulk	DESeq2	LRT
DOL	Adamts19	-0.184474	0.007	0.008	0.0103829	0.0151646	0.106539	0.197996	pseudobulk	DESeq2	LRT
DOL	Adamts2	0.315633	0.086	0.053	0.154121	0.109966	0.116362	0.213948	pseudobulk	DESeq2	LRT
DOL	Adamts20	-0.254408	0.062	0.068	0.114212	0.151101	4.14879e-05	0.000237146	pseudobulk	DESeq2	LRT
DOL	Adamts3	0.162951	0.035	0.03	0.0486697	0.0442679	0.00438093	0.0119438	pseudobulk	DESeq2	LRT
DOL	Adamts4	0.205923	0.451	0.349	1.34685	1.1486	0.00410062	0.011295	pseudobulk	DESeq2	LRT
DOL	Adamts5	0.292956	0.006	0.004	0.0142764	0.00994325	1	1	pseudobulk	DESeq2	LRT
DOL	Adamts6	-0.775444	0.033	0.052	0.0674886	0.161135	1.34804e-15	9.01975e-13	pseudobulk	DESeq2	LRT
DOL	Adamts7	-0.0956019	0.006	0.005	0.00811162	0.0091714	0.140771	0.25373	pseudobulk	DESeq2	LRT
DOL	Adamts8	0.209518	0.002	0.002	0.00227125	0.00281498	1	1	pseudobulk	DESeq2	LRT
DOL	Adamts9	0.273336	0.012	0.008	0.01817	0.0145743	1	1	pseudobulk	DESeq2	LRT
DOL	Adamtsl1	0.315766	0.351	0.227	1.17813	0.857526	0.0551012	0.110085	pseudobulk	DESeq2	LRT
DOL	Adamtsl2	0.0638594	0.003	0.003	0.00421804	0.00426788	0.0454571	0.0929707	pseudobulk	DESeq2	LRT
DOL	Adamtsl3	1.24629	0.056	0.016	0.119079	0.0355051	0.000874866	0.00300383	pseudobulk	DESeq2	LRT
DOL	Adamtsl4	0.660525	0.407	0.206	1.00811	0.47832	0.507704	0.819342	pseudobulk	DESeq2	LRT
DOL	Adamtsl5	-0.127809	0.006	0.005	0.00648929	0.00744608	1	1	pseudobulk	DESeq2	LRT
DOL	Adap1	-0.112216	0.322	0.306	0.692408	0.752463	4.82551e-07	6.47349e-06	pseudobulk	DESeq2	LRT
DOL	Adap2	-0.127997	0.027	0.02	0.0389358	0.0607946	0.000944912	0.00319444	pseudobulk	DESeq2	LRT
DOL	Adap2os	-0.108863	0.005	0.005	0.00648929	0.0077185	1	1	pseudobulk	DESeq2	LRT
DOL	Adar	0.0355533	0.109	0.088	0.223556	0.176254	0.0130996	0.0311024	pseudobulk	DESeq2	LRT
DOL	Adarb1	-0.314355	0.067	0.076	0.124919	0.163859	0.000388332	0.00151416	pseudobulk	DESeq2	LRT
DOL	Adarb2	-0.532646	0.043	0.049	0.0687865	0.123905	2.36086e-12	4.0106e-10	pseudobulk	DESeq2	LRT
DOL	Adat1	-0.0657524	0.04	0.03	0.0700844	0.0672418	0.00344203	0.0097026	pseudobulk	DESeq2	LRT
DOL	Adat2	-0.160422	0.006	0.008	0.0110318	0.0150284	0.112725	0.208062	pseudobulk	DESeq2	LRT
DOL	Adat3	0.545655	0.005	0.002	0.00584036	0.00408627	1	1	pseudobulk	DESeq2	LRT
DOL	Adck1	-0.0442429	0.047	0.045	0.0918235	0.0977072	0.00216451	0.00652027	pseudobulk	DESeq2	LRT
DOL	Adck2	0.0536182	0.057	0.042	0.0801428	0.0770488	0.00034635	0.00137496	pseudobulk	DESeq2	LRT
DOL	Adck5	-0.296492	0.021	0.021	0.0343933	0.0390919	6.35398e-05	0.000336279	pseudobulk	DESeq2	LRT
DOL	Adcy1	-0.212793	0.109	0.118	0.22745	0.292667	0.00737709	0.0187853	pseudobulk	DESeq2	LRT
DOL	Adcy10	-0.755827	0.006	0.008	0.00681376	0.0153008	0.00997907	0.0244933	pseudobulk	DESeq2	LRT
DOL	Adcy2	-0.188447	0.067	0.073	0.125568	0.148695	0.000639323	0.0023108	pseudobulk	DESeq2	LRT
DOL	Adcy3	0.171159	0.033	0.026	0.0405581	0.036277	0.0802406	0.153656	pseudobulk	DESeq2	LRT
DOL	Adcy4	0.0577797	0.002	0.001	0.00194679	0.00181612	1	1	pseudobulk	DESeq2	LRT
DOL	Adcy5	-0.0977964	0.241	0.229	0.515899	0.544518	1.5482e-05	0.000105812	pseudobulk	DESeq2	LRT
DOL	Adcy6	-0.216835	0.043	0.035	0.060026	0.0690125	1.59444e-06	1.67017e-05	pseudobulk	DESeq2	LRT
DOL	Adcy7	0.311058	0.015	0.01	0.0191434	0.0158456	0.168938	0.299587	pseudobulk	DESeq2	LRT
DOL	Adcy8	-0.928387	0.015	0.022	0.0168722	0.0439955	1.26515e-08	3.56852e-07	pseudobulk	DESeq2	LRT
DOL	Adcy9	0.103042	0.092	0.078	0.156392	0.142202	0.00294509	0.00846893	pseudobulk	DESeq2	LRT
DOL	Adcyap1	0.344433	0.01	0.01	0.0207657	0.0178434	0.350424	0.581119	pseudobulk	DESeq2	LRT
DOL	Adcyap1r1	-0.101348	0.059	0.058	0.105775	0.112872	0.0181274	0.0413814	pseudobulk	DESeq2	LRT
DOL	Add1	-0.190498	0.397	0.406	1.11648	1.33585	5.19501e-11	4.60447e-09	pseudobulk	DESeq2	LRT
DOL	Add2	-0.235242	0.064	0.074	0.121674	0.155278	3.55691e-06	3.18277e-05	pseudobulk	DESeq2	LRT
DOL	Add3	0.749121	0.492	0.334	2.76866	1.1575	0.412658	0.675484	pseudobulk	DESeq2	LRT
DOL	Adgb	0.032755	0.031	0.02	0.0343933	0.0314642	0.0714618	0.138645	pseudobulk	DESeq2	LRT
DOL	Adgra1	-0.177958	0.039	0.035	0.0571058	0.0700114	6.67677e-05	0.000350386	pseudobulk	DESeq2	LRT
DOL	Adgra2	0.72252	0.01	0.006	0.0178456	0.00985244	1	1	pseudobulk	DESeq2	LRT
DOL	Adgra3	-0.0847261	0.024	0.019	0.0347177	0.0356867	0.00078154	0.00274046	pseudobulk	DESeq2	LRT
DOL	Adgrb1	-0.381688	0.08	0.095	0.0973394	0.140204	8.53675e-13	1.67919e-10	pseudobulk	DESeq2	LRT
DOL	Adgrb2	-0.0753471	0.059	0.056	0.0752758	0.076731	8.59826e-06	6.53141e-05	pseudobulk	DESeq2	LRT
DOL	Adgrb3	-0.274716	0.162	0.166	0.326087	0.467741	7.65114e-06	5.94488e-05	pseudobulk	DESeq2	LRT
DOL	Adgrd1	0.347839	0.016	0.012	0.0168722	0.0153462	0.1853	0.325889	pseudobulk	DESeq2	LRT
DOL	Adgre1	0.538828	0.037	0.02	0.0463984	0.0340068	0.0265932	0.0579633	pseudobulk	DESeq2	LRT
DOL	Adgre4	0.254231	0.005	0.003	0.00584036	0.00631101	1	1	pseudobulk	DESeq2	LRT
DOL	Adgre5	0.268811	0.011	0.007	0.0113563	0.00912599	1	1	pseudobulk	DESeq2	LRT
DOL	Adgrf1	0.586577	0.001	0.001	0.00194679	0.0015891	1	1	pseudobulk	DESeq2	LRT
DOL	Adgrf2	-0.683923	0.003	0.003	0.00356911	0.00685585	1	1	pseudobulk	DESeq2	LRT
DOL	Adgrf4	0.17727	0.006	0.005	0.0110318	0.00894438	0.121926	0.222989	pseudobulk	DESeq2	LRT
DOL	Adgrf5	-0.340299	0.013	0.011	0.0146009	0.0192509	0.0315141	0.0673405	pseudobulk	DESeq2	LRT
DOL	Adgrg1	0.27189	0.106	0.073	0.16645	0.135392	0.0262783	0.0573772	pseudobulk	DESeq2	LRT
DOL	Adgrg2	-0.535132	0.012	0.016	0.0243348	0.0414529	0.000967752	0.0032579	pseudobulk	DESeq2	LRT
DOL	Adgrg3	0.550667	0.004	0.002	0.0045425	0.00231555	1	1	pseudobulk	DESeq2	LRT
DOL	Adgrg4	0.153892	0.004	0.003	0.0045425	0.00385925	1	1	pseudobulk	DESeq2	LRT
DOL	Adgrg5	-0.00948486	0	0	0.000324465	0.000635641	1	1	pseudobulk	DESeq2	LRT
DOL	Adgrg6	0.122935	0.014	0.013	0.032122	0.0327809	0.154562	0.276233	pseudobulk	DESeq2	LRT
DOL	Adgrg7	0.353432	0.003	0.001	0.00292018	0.00227015	1	1	pseudobulk	DESeq2	LRT
DOL	Adgrl1	-0.198248	0.14	0.146	0.264763	0.314688	2.93046e-06	2.72215e-05	pseudobulk	DESeq2	LRT
DOL	Adgrl2	0.106917	0.055	0.047	0.0957171	0.0943473	0.116669	0.214458	pseudobulk	DESeq2	LRT
DOL	Adgrl3	0.0213003	0.192	0.163	0.458793	0.439319	7.64744e-07	9.32498e-06	pseudobulk	DESeq2	LRT
DOL	Adgrl4	-0.0639831	0.015	0.009	0.0175211	0.0158456	0.0774743	0.148919	pseudobulk	DESeq2	LRT
DOL	Adgrv1	-0.206828	0.045	0.05	0.0863076	0.113008	0.00110287	0.00364652	pseudobulk	DESeq2	LRT
DOL	Adh1	1.01143	0.003	0.001	0.00389358	0.00186152	1	1	pseudobulk	DESeq2	LRT
DOL	Adh4	1.21251	0.001	0	0.000973394	0.00045403	1	1	pseudobulk	DESeq2	LRT
DOL	Adh5	-0.0508487	0.152	0.135	0.295587	0.319319	9.68624e-06	7.2113e-05	pseudobulk	DESeq2	LRT
DOL	Adh6a	-0.669945	0.001	0.001	0.000648929	0.00131669	1	1	pseudobulk	DESeq2	LRT
DOL	Adhfe1	-0.0520881	0.019	0.02	0.0360156	0.0375028	0.0059313	0.0155215	pseudobulk	DESeq2	LRT
DOL	Adi1	-0.501034	0.109	0.148	0.198897	0.338615	3.9624e-10	2.35684e-08	pseudobulk	DESeq2	LRT
DOL	Adipor1	0.141371	0.202	0.162	0.353666	0.33294	0.000528288	0.00196103	pseudobulk	DESeq2	LRT
DOL	Adipor2	0.0146789	0.558	0.472	2.25146	2.11337	0.000421908	0.00162196	pseudobulk	DESeq2	LRT
DOL	Adk	-0.225866	0.123	0.125	0.239455	0.302883	5.34017e-11	4.696e-09	pseudobulk	DESeq2	LRT
DOL	Adm	1.02585	0.004	0.002	0.00778715	0.00258797	1	1	pseudobulk	DESeq2	LRT
DOL	Adnp	0.0300441	0.166	0.138	0.35464	0.327174	7.9278e-05	0.000403205	pseudobulk	DESeq2	LRT
DOL	Adnp2	-0.0703349	0.037	0.034	0.0681376	0.0748695	0.00129476	0.00418172	pseudobulk	DESeq2	LRT
DOL	Ado	-0.150863	0.206	0.208	0.469176	0.554915	0.000913329	0.0031064	pseudobulk	DESeq2	LRT
DOL	Adora1	0.117107	0.294	0.244	0.864374	0.778161	0.00796974	0.0201118	pseudobulk	DESeq2	LRT
DOL	Adora2a	-0.246626	0.015	0.021	0.0168722	0.0263337	0.0294006	0.0633619	pseudobulk	DESeq2	LRT
DOL	Adora2b	0.132911	0.004	0.004	0.00616483	0.00671964	1	1	pseudobulk	DESeq2	LRT
DOL	Adora3	-0.140488	0.008	0.007	0.00973394	0.01521	0.0900805	0.170404	pseudobulk	DESeq2	LRT
DOL	Adpgk	0.223271	0.069	0.049	0.0992862	0.0800454	0.005452	0.0144391	pseudobulk	DESeq2	LRT
DOL	Adprh	-0.139296	0.171	0.165	0.283582	0.326765	2.31671e-10	1.52345e-08	pseudobulk	DESeq2	LRT
DOL	Adprhl1	0.336589	0.001	0.001	0.00129786	0.00177072	1	1	pseudobulk	DESeq2	LRT
DOL	Adprhl2	0.0603608	0.077	0.063	0.143089	0.130125	0.0544858	0.109098	pseudobulk	DESeq2	LRT
DOL	Adprm	-0.0781361	0.038	0.036	0.077547	0.0793644	4.45926e-05	0.000252066	pseudobulk	DESeq2	LRT
DOL	Adra1a	-0.528649	0.012	0.015	0.0191434	0.0327809	0.0106471	0.0259567	pseudobulk	DESeq2	LRT
DOL	Adra1b	-0.0392634	0.025	0.02	0.0431538	0.0442679	0.0131482	0.0311963	pseudobulk	DESeq2	LRT
DOL	Adra1d	0.107203	0.001	0.001	0.00129786	0.00127128	1	1	pseudobulk	DESeq2	LRT
DOL	Adra2a	-0.150584	0.008	0.009	0.0146009	0.0148014	0.304606	0.511456	pseudobulk	DESeq2	LRT
DOL	Adra2b	-0.758661	0.001	0.001	0.000648929	0.00127128	1	1	pseudobulk	DESeq2	LRT
DOL	Adra2c	-0.214161	0.015	0.014	0.0197923	0.0203405	0.0227507	0.0505611	pseudobulk	DESeq2	LRT
DOL	Adrb1	-0.228616	0.024	0.031	0.0486697	0.0603859	0.00376497	0.0104877	pseudobulk	DESeq2	LRT
DOL	Adrb2	-0.414684	0.001	0.001	0.00162232	0.00258797	1	1	pseudobulk	DESeq2	LRT
DOL	Adrb3	-0.730534	0.001	0.002	0.000973394	0.00240636	1	1	pseudobulk	DESeq2	LRT
DOL	Adrm1	-0.115853	0.09	0.083	0.135951	0.138116	3.4196e-05	0.000202165	pseudobulk	DESeq2	LRT
DOL	Adsl	-0.152491	0.062	0.058	0.0889033	0.0973893	7.62665e-06	5.92996e-05	pseudobulk	DESeq2	LRT
DOL	Adss	0.138049	0.163	0.13	0.370539	0.307787	0.000577198	0.00212112	pseudobulk	DESeq2	LRT
DOL	Adssl1	0.279602	0.259	0.172	0.566191	0.421067	0.151335	0.271005	pseudobulk	DESeq2	LRT
DOL	Adtrp	-0.24754	0.003	0.003	0.00356911	0.00413167	1	1	pseudobulk	DESeq2	LRT
DOL	Aebp1	0.122746	0.101	0.067	0.180727	0.156459	0.00118168	0.00387285	pseudobulk	DESeq2	LRT
DOL	Aebp2	-0.219829	0.161	0.16	0.337443	0.389784	3.48976e-11	3.2606e-09	pseudobulk	DESeq2	LRT
DOL	Aen	0.0777716	0.026	0.025	0.0444517	0.043042	0.052569	0.105611	pseudobulk	DESeq2	LRT
DOL	Afap1	-0.0586306	0.049	0.043	0.0927969	0.0899432	0.00302621	0.0086744	pseudobulk	DESeq2	LRT
DOL	Afap1l1	0.132201	0.133	0.1	0.275146	0.245085	0.208078	0.36201	pseudobulk	DESeq2	LRT
DOL	Afap1l2	0.574636	0.012	0.006	0.0136275	0.00867196	1	1	pseudobulk	DESeq2	LRT
DOL	Afdn	0.337631	0.287	0.191	0.821869	0.562543	0.244406	0.419004	pseudobulk	DESeq2	LRT
DOL	Aff1	0.0259073	0.051	0.04	0.0791694	0.0833144	0.00341815	0.00964375	pseudobulk	DESeq2	LRT
DOL	Aff2	0.217284	0.037	0.031	0.0992862	0.0782747	0.0695758	0.135455	pseudobulk	DESeq2	LRT
DOL	Aff3	0.263046	0.063	0.054	0.143089	0.124722	0.71917	1	pseudobulk	DESeq2	LRT
DOL	Aff4	-0.0888228	0.231	0.218	0.542829	0.605766	8.59993e-08	1.64543e-06	pseudobulk	DESeq2	LRT
DOL	Afg1l	-0.0605999	0.034	0.031	0.0768981	0.0731896	0.00539308	0.0143067	pseudobulk	DESeq2	LRT
DOL	Afg3l1	-0.00121723	0.104	0.089	0.24854	0.239501	2.39639e-05	0.000150861	pseudobulk	DESeq2	LRT
DOL	Afg3l2	0.176614	0.085	0.062	0.138222	0.121498	0.0158746	0.0367891	pseudobulk	DESeq2	LRT
DOL	Afm	-0.741121	0.002	0.002	0.00162232	0.00317821	1	1	pseudobulk	DESeq2	LRT
DOL	Afmid	-0.0488556	0.012	0.011	0.0253082	0.0270602	0.0121487	0.0291049	pseudobulk	DESeq2	LRT
DOL	Afp	-0.283639	0.002	0.001	0.00259572	0.00267877	1	1	pseudobulk	DESeq2	LRT
DOL	Aftph	-0.0605683	0.15	0.14	0.364698	0.392554	7.5749e-05	0.000388412	pseudobulk	DESeq2	LRT
DOL	Aga	0.125099	0.093	0.07	0.17586	0.167855	0.000167589	0.000746676	pseudobulk	DESeq2	LRT
DOL	Agap1	-0.20852	0.324	0.317	0.97599	1.18974	1.01413e-05	7.50278e-05	pseudobulk	DESeq2	LRT
DOL	Agap2	-0.0837546	0.04	0.042	0.0577547	0.0623837	0.0134477	0.0318125	pseudobulk	DESeq2	LRT
DOL	Agap3	-0.0422699	0.151	0.146	0.30305	0.310057	0.0890037	0.168623	pseudobulk	DESeq2	LRT
DOL	Agbl1	-0.0918284	0.032	0.031	0.0616483	0.0675142	0.0201075	0.045384	pseudobulk	DESeq2	LRT
DOL	Agbl2	-0.117679	0.006	0.006	0.0110318	0.0115323	0.836697	1	pseudobulk	DESeq2	LRT
DOL	Agbl3	0.0558129	0.06	0.054	0.139844	0.138842	0.0514214	0.10361	pseudobulk	DESeq2	LRT
DOL	Agbl4	-0.205965	0.078	0.073	0.116483	0.145244	8.63705e-05	0.000431641	pseudobulk	DESeq2	LRT
DOL	Agbl5	0.304845	0.024	0.015	0.0327709	0.0253348	0.0379448	0.079269	pseudobulk	DESeq2	LRT
DOL	Ager	-0.067498	0.002	0.002	0.00389358	0.00399546	1	1	pseudobulk	DESeq2	LRT
DOL	Agfg1	0.0854726	0.167	0.138	0.366321	0.335709	0.00969418	0.0238855	pseudobulk	DESeq2	LRT
DOL	Agfg2	-0.22879	0.049	0.046	0.101882	0.105743	4.45069e-06	3.83618e-05	pseudobulk	DESeq2	LRT
DOL	Aggf1	-0.160716	0.083	0.082	0.180402	0.208536	3.89566e-06	3.43247e-05	pseudobulk	DESeq2	LRT
DOL	Agk	-0.0109161	0.066	0.059	0.135951	0.124631	0.00080567	0.00281013	pseudobulk	DESeq2	LRT
DOL	Agl	-0.156485	0.069	0.069	0.160286	0.171759	4.78763e-05	0.000266132	pseudobulk	DESeq2	LRT
DOL	Agmat	-0.713777	0.001	0.001	0.000973394	0.00263337	1	1	pseudobulk	DESeq2	LRT
DOL	Agmo	-0.453254	0.059	0.064	0.116807	0.201498	0.000200953	0.000868744	pseudobulk	DESeq2	LRT
DOL	Ago1	-0.089066	0.104	0.09	0.216418	0.235278	1.32469e-07	2.29203e-06	pseudobulk	DESeq2	LRT
DOL	Ago2	0.0467212	0.098	0.075	0.188514	0.16681	0.00015828	0.000713422	pseudobulk	DESeq2	LRT
DOL	Ago3	0.0815059	0.24	0.206	0.718689	0.705562	0.00118433	0.00387984	pseudobulk	DESeq2	LRT
DOL	Ago4	0.0990249	0.028	0.02	0.0447761	0.0429512	0.318127	0.532165	pseudobulk	DESeq2	LRT
DOL	Agpat1	0.179015	0.057	0.047	0.0827385	0.0730533	0.055475	0.110792	pseudobulk	DESeq2	LRT
DOL	Agpat2	0.253349	0.003	0.002	0.00324465	0.00258797	1	1	pseudobulk	DESeq2	LRT
DOL	Agpat3	0.148395	0.232	0.184	0.442245	0.397957	0.000214813	0.000919094	pseudobulk	DESeq2	LRT
DOL	Agpat4	-0.112991	0.571	0.522	2.04283	2.31564	2.84775e-07	4.21993e-06	pseudobulk	DESeq2	LRT
DOL	Agpat5	-0.0251208	0.133	0.108	0.238157	0.23496	1.64484e-05	0.000111264	pseudobulk	DESeq2	LRT
DOL	Agps	-0.0318103	0.173	0.148	0.429591	0.431237	6.48649e-05	0.000342082	pseudobulk	DESeq2	LRT
DOL	Agr3	0.312467	0.002	0.001	0.00194679	0.0014983	1	1	pseudobulk	DESeq2	LRT
DOL	Agrn	-0.0693568	0.109	0.101	0.177158	0.189149	0.000409386	0.00158277	pseudobulk	DESeq2	LRT
DOL	Agrp	0.0638014	0.055	0.046	0.0882544	0.0794552	0.0220677	0.0491797	pseudobulk	DESeq2	LRT
DOL	Agt	-0.590164	0.019	0.032	0.0269306	0.0534847	0.0105558	0.0257538	pseudobulk	DESeq2	LRT
DOL	Agtpbp1	-0.0855099	0.259	0.245	0.765412	0.788059	3.48225e-07	4.93827e-06	pseudobulk	DESeq2	LRT
DOL	Agtr1a	0.405353	0.005	0.002	0.0055159	0.00417707	1	1	pseudobulk	DESeq2	LRT
DOL	Agtr1b	-0.287589	0.004	0.003	0.0045425	0.00567537	1	1	pseudobulk	DESeq2	LRT
DOL	Agtr2	-0.830219	0.001	0.001	0.000973394	0.00127128	1	1	pseudobulk	DESeq2	LRT
DOL	Agtrap	0.00565423	0.02	0.014	0.027904	0.0296935	0.00116177	0.00381484	pseudobulk	DESeq2	LRT
DOL	Agxt2	-0.247039	0.003	0.002	0.00292018	0.00417707	1	1	pseudobulk	DESeq2	LRT
DOL	Ahctf1	-0.0774922	0.145	0.125	0.335172	0.334302	1.28252e-05	9.08089e-05	pseudobulk	DESeq2	LRT
DOL	Ahcy	0.0227343	0.022	0.017	0.0282284	0.0293757	0.00247793	0.00730638	pseudobulk	DESeq2	LRT
DOL	Ahcyl1	-0.156145	0.285	0.296	0.658663	0.784154	1.71593e-10	1.2061e-08	pseudobulk	DESeq2	LRT
DOL	Ahcyl2	-0.0624284	0.11	0.1	0.216742	0.22765	1.26718e-07	2.22341e-06	pseudobulk	DESeq2	LRT
DOL	Ahdc1	-0.00681715	0.038	0.033	0.0616483	0.058933	0.0476875	0.0969238	pseudobulk	DESeq2	LRT
DOL	Ahi1	-0.0275363	0.177	0.177	0.402336	0.452213	0.0142257	0.0333853	pseudobulk	DESeq2	LRT
DOL	Ahnak	0.0945919	0.022	0.016	0.0292018	0.0264699	0.213065	0.369768	pseudobulk	DESeq2	LRT
DOL	Ahnak2	0.187889	0.005	0.003	0.00940947	0.00531215	1	1	pseudobulk	DESeq2	LRT
DOL	Ahr	-0.230248	0.005	0.006	0.00908501	0.00985244	1	1	pseudobulk	DESeq2	LRT
DOL	Ahrr	0.109576	0.005	0.004	0.0129786	0.00976163	1	1	pseudobulk	DESeq2	LRT
DOL	Ahsa1	-0.15293	0.133	0.141	0.204413	0.232327	0.00015139	0.00068706	pseudobulk	DESeq2	LRT
DOL	Ahsa2	-0.162754	0.216	0.197	0.4695	0.470057	1.19214e-05	8.59014e-05	pseudobulk	DESeq2	LRT
DOL	Ahsg	0.342526	0.008	0.004	0.00843608	0.00426788	1	1	pseudobulk	DESeq2	LRT
DOL	Aida	-0.0374554	0.117	0.111	0.287476	0.275551	0.000393521	0.00153176	pseudobulk	DESeq2	LRT
DOL	Aif1	0.11394	0.039	0.025	0.0535367	0.0464472	0.00187934	0.00577097	pseudobulk	DESeq2	LRT
DOL	Aif1l	-0.281981	0.046	0.064	0.0957171	0.147106	0.00271292	0.00790057	pseudobulk	DESeq2	LRT
DOL	Aifm1	-0.238576	0.09	0.082	0.193381	0.216118	1.33466e-07	2.30751e-06	pseudobulk	DESeq2	LRT
DOL	Aifm2	-0.168601	0.02	0.021	0.0337443	0.0375028	0.00375879	0.010473	pseudobulk	DESeq2	LRT
DOL	Aifm3	-0.313761	0.019	0.023	0.0304997	0.042815	0.00656413	0.0169637	pseudobulk	DESeq2	LRT
DOL	Aig1	-0.0534892	0.326	0.281	0.853018	0.981476	1.20849e-07	2.14903e-06	pseudobulk	DESeq2	LRT
DOL	Aim2	0.33693	0.082	0.051	0.164179	0.127174	0.453298	0.736576	pseudobulk	DESeq2	LRT
DOL	Aimp1	-0.143766	0.136	0.129	0.319273	0.377616	1.27215e-06	1.38748e-05	pseudobulk	DESeq2	LRT
DOL	Aimp2	-0.0298304	0.072	0.059	0.144711	0.14933	0.00126187	0.00409496	pseudobulk	DESeq2	LRT
DOL	Aip	-0.0482912	0.108	0.105	0.189163	0.214393	1.33163e-05	9.36068e-05	pseudobulk	DESeq2	LRT
DOL	Airn	0.320228	0.023	0.014	0.0340688	0.0256981	0.077002	0.148171	pseudobulk	DESeq2	LRT
DOL	Ajap1	-0.135147	0.044	0.043	0.0765737	0.0876731	0.00313553	0.00894543	pseudobulk	DESeq2	LRT
DOL	Ajm1	0.0716563	0.046	0.04	0.0700844	0.0675142	0.205909	0.358597	pseudobulk	DESeq2	LRT
DOL	Ajuba	0.0126237	0.002	0.001	0.00227125	0.000998865	1	1	pseudobulk	DESeq2	LRT
DOL	Ak1	-0.141915	0.049	0.053	0.0739779	0.0923042	7.77742e-06	6.01797e-05	pseudobulk	DESeq2	LRT
DOL	Ak2	0.285224	0.08	0.053	0.153472	0.106788	0.0772675	0.148636	pseudobulk	DESeq2	LRT
DOL	Ak3	0.0711913	0.282	0.235	0.626217	0.589784	0.00171366	0.00532157	pseudobulk	DESeq2	LRT
DOL	Ak4	-0.216667	0.016	0.018	0.0256327	0.0331896	9.04187e-05	0.000447879	pseudobulk	DESeq2	LRT
DOL	Ak5	-0.167638	0.067	0.073	0.116807	0.128808	3.77952e-05	0.000219849	pseudobulk	DESeq2	LRT
DOL	Ak6	0.0265786	0.092	0.082	0.167424	0.156368	2.09413e-05	0.000135133	pseudobulk	DESeq2	LRT
DOL	Ak7	0.202723	0.009	0.008	0.0152498	0.0148468	0.718061	1	pseudobulk	DESeq2	LRT
DOL	Ak8	-0.695079	0.004	0.005	0.00486697	0.0101249	0.163131	0.290252	pseudobulk	DESeq2	LRT
DOL	Ak9	-0.00419786	0.008	0.007	0.00908501	0.0113053	0.369024	0.60998	pseudobulk	DESeq2	LRT
DOL	Akain1	0.37765	0.006	0.005	0.00973394	0.0108059	1	1	pseudobulk	DESeq2	LRT
DOL	Akap1	0.121796	0.071	0.051	0.106749	0.096118	7.84445e-05	0.000399691	pseudobulk	DESeq2	LRT
DOL	Akap10	-0.0243033	0.091	0.074	0.211551	0.219251	0.0116969	0.0281458	pseudobulk	DESeq2	LRT
DOL	Akap11	0.00868352	0.257	0.227	0.631408	0.62479	9.61834e-06	7.17265e-05	pseudobulk	DESeq2	LRT
DOL	Akap12	-0.0823822	0.021	0.019	0.0373134	0.0378661	0.0566209	0.112749	pseudobulk	DESeq2	LRT
DOL	Akap13	0.124723	0.057	0.048	0.127515	0.127946	7.54212e-05	0.000386988	pseudobulk	DESeq2	LRT
DOL	Akap14	-0.0577477	0.003	0.002	0.00324465	0.00526674	1	1	pseudobulk	DESeq2	LRT
DOL	Akap17b	-0.29582	0.038	0.036	0.0950681	0.107696	1.39493e-05	9.71425e-05	pseudobulk	DESeq2	LRT
DOL	Akap3	1.18092	0.002	0.001	0.00259572	0.00127128	1	1	pseudobulk	DESeq2	LRT
DOL	Akap5	-0.297701	0.055	0.067	0.125568	0.171487	0.00671427	0.0173078	pseudobulk	DESeq2	LRT
DOL	Akap6	0.0325888	0.309	0.259	0.878001	0.872509	5.14941e-06	4.31343e-05	pseudobulk	DESeq2	LRT
DOL	Akap7	-0.124439	0.094	0.093	0.2427	0.276277	0.000216612	0.0009252	pseudobulk	DESeq2	LRT
DOL	Akap8	-0.156646	0.185	0.174	0.407528	0.434597	1.91613e-06	1.93459e-05	pseudobulk	DESeq2	LRT
DOL	Akap8l	-0.0968688	0.249	0.228	0.581116	0.60681	7.00463e-06	5.54632e-05	pseudobulk	DESeq2	LRT
DOL	Akap9	-0.0846826	0.266	0.238	1.01428	1.15187	1.31407e-06	1.42834e-05	pseudobulk	DESeq2	LRT
DOL	Akip1	0.0646312	0.013	0.009	0.0204413	0.0186606	0.134866	0.244382	pseudobulk	DESeq2	LRT
DOL	Akirin1	0.00645734	0.16	0.135	0.30305	0.304381	0.000521936	0.00194159	pseudobulk	DESeq2	LRT
DOL	Akirin2	-0.0635304	0.145	0.133	0.299156	0.319909	0.000106196	0.000510579	pseudobulk	DESeq2	LRT
DOL	Akna	-0.402969	0.003	0.004	0.00292018	0.00544835	1	1	pseudobulk	DESeq2	LRT
DOL	Aknad1	1.16745	0.002	0.001	0.00421804	0.00208854	1	1	pseudobulk	DESeq2	LRT
DOL	Akr1a1	-0.197436	0.279	0.282	0.543478	0.646674	1.22419e-10	9.08984e-09	pseudobulk	DESeq2	LRT
DOL	Akr1b10	0.17358	0.024	0.018	0.0399091	0.0350965	0.0786748	0.151006	pseudobulk	DESeq2	LRT
DOL	Akr1b3	0.0848709	0.088	0.075	0.152823	0.141748	0.00145436	0.0046213	pseudobulk	DESeq2	LRT
DOL	Akr1b8	-0.207492	0.003	0.002	0.00324465	0.00340522	1	1	pseudobulk	DESeq2	LRT
DOL	Akr1c13	0.178825	0.003	0.002	0.00324465	0.00349603	1	1	pseudobulk	DESeq2	LRT
DOL	Akr1c14	0.206115	0.003	0.002	0.00292018	0.00222474	1	1	pseudobulk	DESeq2	LRT
DOL	Akr1c18	-0.71984	0.001	0.002	0.00227125	0.00553916	1	1	pseudobulk	DESeq2	LRT
DOL	Akr1c19	0.343101	0.002	0.001	0.00227125	0.00172531	1	1	pseudobulk	DESeq2	LRT
DOL	Akr1c20	0.900053	0.002	0.001	0.00389358	0.00231555	1	1	pseudobulk	DESeq2	LRT
DOL	Akr1c21	0.678187	0.001	0.001	0.00324465	0.00186152	1	1	pseudobulk	DESeq2	LRT
DOL	Akr1c6	0.986191	0.003	0.001	0.00356911	0.0014983	1	1	pseudobulk	DESeq2	LRT
DOL	Akr1cl	-0.303962	0.003	0.002	0.00292018	0.0030874	1	1	pseudobulk	DESeq2	LRT
DOL	Akr1d1	-0.474007	0.001	0.001	0.000973394	0.00249716	1	1	pseudobulk	DESeq2	LRT
DOL	Akr1e1	-0.172121	0.045	0.044	0.0778715	0.0893076	3.15347e-05	0.000189104	pseudobulk	DESeq2	LRT
DOL	Akr7a5	-0.115459	0.081	0.078	0.138546	0.1516	2.30408e-06	2.24345e-05	pseudobulk	DESeq2	LRT
DOL	Akt1	-0.0309924	0.097	0.091	0.15769	0.167673	0.00111947	0.00369054	pseudobulk	DESeq2	LRT
DOL	Akt1s1	0.037123	0.055	0.048	0.0768981	0.0734166	0.000353167	0.00139796	pseudobulk	DESeq2	LRT
DOL	Akt2	0.172409	0.114	0.091	0.237508	0.195051	0.0963388	0.181051	pseudobulk	DESeq2	LRT
DOL	Akt3	-0.155228	0.133	0.136	0.281635	0.353871	6.66662e-06	5.3371e-05	pseudobulk	DESeq2	LRT
DOL	Aktip	-0.147845	0.16	0.171	0.300454	0.361771	2.61193e-05	0.000161796	pseudobulk	DESeq2	LRT
DOL	Alad	-0.0791592	0.04	0.038	0.0648929	0.0695573	0.00124779	0.0040575	pseudobulk	DESeq2	LRT
DOL	Alas1	0.0951898	0.065	0.057	0.10902	0.104972	0.369893	0.611237	pseudobulk	DESeq2	LRT
DOL	Alas2	0.445921	0.004	0.004	0.00713822	0.0062202	1	1	pseudobulk	DESeq2	LRT
DOL	Alb	0.918414	0.021	0.007	0.0217391	0.00830874	1	1	pseudobulk	DESeq2	LRT
DOL	Albfm1	-0.370551	0.001	0.001	0.000973394	0.00249716	1	1	pseudobulk	DESeq2	LRT
DOL	Alcam	-0.378479	0.204	0.24	0.530175	0.797503	8.24352e-21	2.64075e-17	pseudobulk	DESeq2	LRT
DOL	Aldh16a1	0.344083	0.043	0.025	0.0710578	0.0477185	0.131214	0.238343	pseudobulk	DESeq2	LRT
DOL	Aldh18a1	-0.125375	0.085	0.095	0.111616	0.130851	0.0012844	0.00415543	pseudobulk	DESeq2	LRT
DOL	Aldh1a1	-0.182026	0.048	0.05	0.0944192	0.110057	0.0429712	0.0884835	pseudobulk	DESeq2	LRT
DOL	Aldh1a2	0.622716	0.007	0.003	0.0100584	0.00590238	1	1	pseudobulk	DESeq2	LRT
DOL	Aldh1a3	0.911549	0.004	0.004	0.0171966	0.00744608	1	1	pseudobulk	DESeq2	LRT
DOL	Aldh1a7	-0.647577	0.003	0.002	0.00356911	0.00335982	1	1	pseudobulk	DESeq2	LRT
DOL	Aldh1b1	0.0478549	0.008	0.006	0.0123297	0.00989784	1	1	pseudobulk	DESeq2	LRT
DOL	Aldh1l1	0.00952285	0.05	0.037	0.0765737	0.0623383	0.00129049	0.00417034	pseudobulk	DESeq2	LRT
DOL	Aldh1l2	1.36437	0.17	0.042	0.391304	0.0937571	0.00373233	0.0104123	pseudobulk	DESeq2	LRT
DOL	Aldh2	-0.0429827	0.106	0.098	0.187216	0.201453	0.00506487	0.0135434	pseudobulk	DESeq2	LRT
DOL	Aldh3a1	-0.487531	0.001	0.001	0.000973394	0.00113507	1	1	pseudobulk	DESeq2	LRT
DOL	Aldh3a2	-0.0969196	0.089	0.089	0.188514	0.211351	0.000311484	0.00125512	pseudobulk	DESeq2	LRT
DOL	Aldh3b1	-0.443303	0.04	0.042	0.0571058	0.0922134	3.21379e-08	7.63411e-07	pseudobulk	DESeq2	LRT
DOL	Aldh3b2	-0.21283	0.003	0.003	0.00356911	0.00476731	1	1	pseudobulk	DESeq2	LRT
DOL	Aldh3b3	1.92821	0.006	0.001	0.00616483	0.000908059	1	1	pseudobulk	DESeq2	LRT
DOL	Aldh4a1	-0.291017	0.036	0.045	0.0746269	0.102611	0.00175328	0.00542432	pseudobulk	DESeq2	LRT
DOL	Aldh5a1	-0.133677	0.063	0.068	0.119403	0.136254	0.0338895	0.0716923	pseudobulk	DESeq2	LRT
DOL	Aldh6a1	-0.332061	0.128	0.152	0.260221	0.391737	9.58546e-09	2.83942e-07	pseudobulk	DESeq2	LRT
DOL	Aldh7a1	-0.141789	0.085	0.076	0.146982	0.164858	2.52747e-08	6.29035e-07	pseudobulk	DESeq2	LRT
DOL	Aldh8a1	0.81769	0.001	0.001	0.00129786	0.00104427	1	1	pseudobulk	DESeq2	LRT
DOL	Aldh9a1	-0.199997	0.084	0.088	0.158014	0.2158	9.89804e-08	1.83281e-06	pseudobulk	DESeq2	LRT
DOL	Aldoa	-0.294385	0.627	0.664	1.78812	2.29694	2.202e-09	8.78605e-08	pseudobulk	DESeq2	LRT
DOL	Aldoart1	-0.12275	0.002	0.002	0.00162232	0.00245176	1	1	pseudobulk	DESeq2	LRT
DOL	Aldoart2	-0.90671	0	0	0	0.000363224	1	1	pseudobulk	DESeq2	LRT
DOL	Aldob	0.208359	0.002	0.001	0.00259572	0.00177072	1	1	pseudobulk	DESeq2	LRT
DOL	Aldoc	-0.243905	0.346	0.39	0.744971	0.927628	0.000158393	0.000713789	pseudobulk	DESeq2	LRT
DOL	Alg1	0.347708	0.112	0.069	0.170668	0.124586	0.141058	0.254186	pseudobulk	DESeq2	LRT
DOL	Alg10b	0.199656	0.062	0.046	0.108696	0.0881725	0.127742	0.232696	pseudobulk	DESeq2	LRT
DOL	Alg11	-0.076576	0.061	0.057	0.108696	0.121407	5.86239e-05	0.000313968	pseudobulk	DESeq2	LRT
[truncated: 20,428 more rows]
